# Supplementary material for: The transcription factor TaWRKY58 coordinates growth and drought sensitivity in wheat by repressing TaLRR and TaBCS1
Source: PLoS Genet. 2026 Apr 24;22(4):e1012124. doi: 10.1371/journal.pgen.1012124 (PMC13132433; doi:10.1371/journal.pgen.1012124)
Supplement: S1 Data — (XLSX) [file pgen.1012124.s001.xlsx]

## Sheet: Sheet1
Figure 1B-F
	Relative expression of TaWRKY58
UV treatment		SA treatment		PEG6000 treatment		NaCl treatment		F. graminearum treatment
Sample	Expression	Sample	Expression	Sample	Expression	Sample	Expression	Sample	Expression
UV-0h	0.641693	SA-0h	0.166944	PEG-0h	0.67331	NaCl-0h	0.986001	H2O-24h	1.14455
UV-0h	0.915057	SA-0h	0.180043	PEG-0h	0.196034	NaCl-0h	0.796858	H2O-24h	0.948201
UV-0h	0.796503	SA-0h	0.165997	PEG-0h	0.184525	NaCl-0h	0.990037	H2O-24h	1.05106
UV-3h	1.75502	SA-3h	3.34753	PEG-3h	2.78445	NaCl-3h	0.264017	PH1-24h	1.18653
UV-3h	2.75502	SA-3h	3.32671	PEG-3h	2.37288	NaCl-3h	0.0864725	PH1-24h	0.865268
UV-3h	1.75502	SA-3h	2.66626	PEG-3h	2.36574	NaCl-3h	0.146623	PH1-24h	1.18653
UV-6h	1.28409	SA-6h	0.178666	PEG-6h	0.38583	NaCl-6h	0.364958	H2O-48h	1.40492
UV-6h	1.44022	SA-6h	0.258137	PEG-6h	0.416613	NaCl-6h	0.213957	H2O-48h	0.738231
UV-6h	1.08058	SA-6h	0.385113	PEG-6h	0.346281	NaCl-6h	0.168605	H2O-48h	1.0428
UV-12h	0.605816	SA-12h	0.45567	PEG-12h	0.432757	NaCl-12h	2.59045	PH1-48h	9.5899
UV-12h	0.578792	SA-12h	0.343418	PEG-12h	0.222111	NaCl-12h	1.77496	PH1-48h	7.8392
UV-12h	0.741818	SA-12h	0.38097	PEG-12h	0.110908	NaCl-12h	1.37458	PH1-48h	9.10425
UV-24h	0.354457			PEG-24h	0.359336	NaCl-24h	3.50611
UV-24h	0.131612			PEG-24h	0.140059	NaCl-24h	3.79341
UV-24h	0.293198			PEG-24h	0.0380907	NaCl-24h	2.82517
Figure 3D	Plant height (cm)
WT	87	86	75	92	86	76	80	83	86	80	88	86	79	85	86	85	80	86	81	71	67	71	75	81	77	77	78	80	77	80	77	80	78	85	76	80	78	82	82	86	80	80	90	95	72	88	108	85	87
Δtawrky58	120	110	103	111	110	103	105	103	110	113	106	106	110	113	106	102	113	95	100	120	116	115	114	110	114	114	118	118	118	110	115	114	115	118	115	120	120	116	112	116	115	117	117	118	118	111	108	108	110
Figure 3E
	Relative expression of TaWRKY58
WT	0.56598	0.6085	0.43209	0.53463	0.39805	0.45287
O-TaWRKY58-16	2.28064	2.91801	2.84045	2.31232	2.34507	3.87522
O-TaWRKY58-20	5.88345	4.4319	4.38476	4.52995	4.29603	4.23432
O-TaWRKY58-21	1.77234	1.77234	1.77234	1.9141	1.56542	1.06479
Figure 3G
	Plant height (cm)
WT	31.2	26.5	31.3	28.5	31.5	33.9	31.2	33.5	28	28.5	28.6	28.5	30.5
Δtawrky58	42.5	42.7	45.3	40.3	45.4	48.7	27	39	45.5	45	46.7	47	46.5
O-TaWRKY58-16	25	21.5	39	25.5	29.5	35	33	29.5	30.5	32.8	17.5	30	28
O-TaWRKY58-20	25	30.6	20.5	26.5	37.3	24	18	32.9	24.5	20	22.5	29.5	19.5
Figure 3H
	Concentration of GA in spikelet and rachis (pmol g-1 FW)
WT	134.466	195.425	181.081	150.677	162.863	117.019	116.827	116.858	140.394
Δtawrky58	233.024	231.89	233.037	248.994	227.63	282.482	243.695	272.269	267.553
O-TaWRKY58-16	168.584	158.558	147.29	154.989	152.961	132.023	135.999	134.933	121.865
WT	35.5275	47.2802	43.6157	50.3439	36.985
Δtawrky58	57.5046	63.0484	63.3688	71.5442	75.0494
O-TaWRKY58-16	39.9679	46.7977	42.532	39.5683	49.5783
Figure 4B
	No. of infected spikelets
WT	7	5	5.5	4.5	8	5	18	5	4.5	7	6.5	5.5	9	8	5	4	7	6	15	6	6.5	8	6	6.5	7	8	9	6.5	10	9.5
Δtawrky58	5	5	7	6.5	6.5	5	6	9	8	5	7	7.5	8.5	10	7	5	6.5	6	6	11	5	6	4.5	6	6	6	6	6	6	4	6.5	8	7	6	6	5	7.5	9	4	7	8	5	6	6.5	6.5	4	12	10	8.5
Figure 4C
	No. of infected spikelets
WT	3	4	4	4	4	5	5	4	4	5	2	3.5	4	3	3	5	4.5	4	4	4.5
O-TaWRKY58-16	2.5	2.5	2.5	2.5	3	2.5	2.5	3	3	3	3	3	4	4.5	5	5	4	4	4.5	5
O-TaWRKY58-20	3	3	2.5	3	3	3	3	2	2	2.5	4	4	5	6	4.5	5	5	5	5	5
O-TaWRKY58-21	3	3	3	3.5	5	3	2	3	3.5	2.5	4.5	4	6	6	5	6	5	4.5	4	5
Figure 4D
	Concentration of SA in wheat spikes (μg g-1 FW)
WT	12.3095	12.9983	11.7941	12.0456	12.0266	10.0658	12.5035	13.2473	12.0245	12.8593
Δtawrky58	12.552	12.1759	13.1253	12.7839	13.8009	13.026	11.7202	13.2631	11.6787	11.7401	11.661	13.7549
O-TaWRKY58-16	12.0414	13.3801	12.8325	10.4651	13.4125	10.3168	12.4396	11.6219	12.0182	11.41
O-TaWRKY58-20	10.7625	12.7887	13.6385	13.3107	10.3682	12.088	12.8349	10.1118	10.9011	12.0498	13.2948
Figure 4F
	Concentration of ABA in leaves (pmol g-1 FW)
WT-Control	77.485	59.3663	64.2611	51.0006	60.8017	59.0511	50.4369	47.2739	80.344
Δtawrky58-Control	47.1392	54.9188	69.3146	53.7366	49.0456	58.4245	37.6467	49.0456	38.7285
O-TaWRKY58-16-Control	50.6011	53.3406	67.1227	102.379	52.1754	77.4308
WT-NaCl	116.812	90.7853	68.4188	88.4455	98.503	96.6951	96.951	98.7645	86.6219	111.472
Δtawrky58-NaCl	75.9627	67.1901	96.4287	86.5678	79.9783	105.297	104.236	78.0798	111.514	56.7506
O-TaWRKY58-16-NaCl	98.1291	77.8325	110.67	83.9004	84.5555	83.9004	65.2161	64.5343
Figure 4G
	Concentration of soluble sugar in leaves (mg g-1 FW)
WT-Control	2.35642	2.54429	1.69888	2.08589	2.05583	1.77403	1.62373	2.22491	1.13527
Δtawrky58-Control	2.09341	1.51101	1.77403	1.77403	1.54859	2.46914	2.54429	2.60065	2.84488
O-TaWRKY58-16-Control	2.13098	1.54859	1.66131	2.93882	1.56737	1.21042	1.69888	1.54859	2.75095
WT-PEG6000	2.50672	3.44606	3.52121	4.15996	5.60656	5.06174	4.64842	3.46485	3.78423
Δtawrky58-PEG6000	5.13688	5.51262	6.39561	7.16587	8.03007	8.14279	8.4058	6.41439	6.15138
O-TaWRKY58-16-PEG6000	4.1036	5.23082	2.26249	3.65272	3.33334	4.686	3.76544	4.49813	4.12239
Figure 6A
	The relative expression levels of TaLRR and TaBCS1 in rachis
TaLRR	WT	0.86281	0.82629	0.83422	0.67921	0.86482	0.83917
	Δtawrky58	1.74974	1.4768	1.49865	1.54684	1.36886	1.54743
TaBCS1	WT	1.02135	0.76778	1.0664	0.82354	0.89863	0.97084
	Δtawrky58	1.37692	1.56619	1.28271	1.30395	1.39518	1.49681
Figure 6G
	TaLRR -LUC + 62sk	TaLRR -LUC + TaWRKY58	TaBCS1-LUC + 62sk	TaBCS1-LUC + TaWRKY58
Luc/Ren	0.128528	0.0940324	0.109312	0.09857
	0.131333	0.114009	0.164124	0.105536
	0.128967	0.096933	0.12046	0.0974969
Luc/Ren	0.148384	0.0878438	0.166542	0.134742
	0.166456	0.097803	0.152004	0.105786
	0.172688	0.0932887	0.148481	0.112009
Figure 7D
	Plant height (cm)
J411	121	126	126	124	126	117	116	124	124	123	126	127	132	130	133	135	126
Δtalrr	132	122	120	127	128	112	123	122	123	120	138	124	129	121	121	121	123
Δtabcs1	123	126	110	129	123	123	112	110	106	108	118	112	124	118
Figure 7E
	Relative expression of TaLRR and TaBCS1
TaLRR	J411-Control	0.86916	0.87782	0.75928	0.70518	0.84243	0.85778
	J411-PEG6000	1.47158	1.454	1.58091	1.4784	1.54429	1.49165
TaBCS1	J411-Control	0.93416	0.84928	0.9069	0.84424	0.94295	0.84182
	J411-PEG6000	1.26676	1.23841	1.58203	1.36336	1.55022	1.58277
Figure 7G
	Concentration of soluble sugar in leaves at Zadoks12 stage (mg g-1 FW)
J411	1.25663	1.4212	1.40655	1.45502	1.37499	1.45239	1.30097	1.41895
Δtalrr	1.10521	1.11873	1.35169	1.1131	0.751637	1.26114	1.18261
Δtabcs1	1.21342	1.24611	0.973323	1.17246	1.31562	1.29984	1.34155	1.33854	1.40955
J411	3.319	3.36522	3.29308	3.99984	2.95378	3.06538	3.19614	2.86586	3.32464
Δtalrr	1.65207	2.15706	2.08341	1.60848	1.45067	1.873	2.11573	2.08642	1.90156
Δtabcs1	2.17209	2.16006	1.9256	2.08792	1.57692	1.73473	1.63779	1.89028	2.17434
Figure 7H
	Concentration of GA in rachis (pmol g-1 FW)
J411	124.767	202.366	227.682	239.147	153.355	144.96
Δtalrr	157.934	85.3396	89.0835	175.771	115.796	78.3505
Δtabcs1	84.2653	146.722	119.913	99.3715	113.717	84.9272
[truncated: 125 more columns]
