# Supplementary material for: The transcription factor TaWRKY58 coordinates growth and drought sensitivity in wheat by repressing TaLRR and TaBCS1
Source: PLoS Genet. 2026 Apr 24;22(4):e1012124. doi: 10.1371/journal.pgen.1012124 (PMC13132433; doi:10.1371/journal.pgen.1012124)
Supplement: S1 Table — (XLSX) [file pgen.1012124.s011.xlsx]

## Sheet: Sheet1
S1 Table. List of all primers used in the experimental procedures.
Primer name	Sequence (5'-3')	Target vector	Enzyme site	Tm ℃	Amplified product (bp)	Function	Reference
BD-TaWRKY58-F	tggccatggaggccgaattc ATGTCCTCCTCCACGGGGAGC	pGBKT7	EcoRⅠ/BamHⅠ	60℃	1320 bp	Construction of yeast self-activation vectors	In this study
BD-TaWRKY58-R	CGCTGCAGGTCGACGGATCC GCAGAGGAGCGACTCGACGAAC			60℃			In this study
BD-TaWRKY58-F1234	TGGCCATGGAGGCCGAATTCATGTCCTCCTCCACGGGG			60℃			In this study
BD-TaWRKY58-P1-R1	CGCTGCAGGTCGACGGATCCAACCTGCTTGTTGTTGCCG			60℃	534 bp		In this study
BD-TaWRKY58-P2-R2	CGCTGCAGGTCGACGGATCCAGTGACGGATGAATTCTCGGG			60℃	819 bp		In this study
BD-TaWRKY58-P3-R3	CGCTGCAGGTCGACGGATCCGAGTATGTCTATATCGCTCA			60℃	969 bp		In this study
BD-TaWRKY58-P4-R4	CGCTGCAGGTCGACGGATCCCACGTCGTGGCTGTGCTTA			60℃	1146 bp		In this study
BD-F	taatacgactcactataggg	pGBKT7		60℃		positive clone detection for yeast self-activation vector construction
BD-R	CCTCACTCATTAGGCACCC			60℃
0800-TaLRR-F	TCGAGGTCGACGGTATCGAT TACATCCGATGGAGACT	pGreenⅢ0800-LUC	HindⅢ/SmaⅠ	60℃	748 bp	Construction of dual-luciferase vectors	In this study
0800-TaLRR-R	GCTCTAGAACTAGTGGATCC CAATCCTTTCAGTGGC			60℃			In this study
0800-TaBCS1-F	TCGAGGTCGACGGTATCGAT TTCGAGCCACCAACCAGTAC			60℃	1521 bp		In this study
0800-TaBCS1-R	GCTCTAGAACTAGTGGATCC CCGCAGAGTGGACGATACAA			60℃			In this study
62-sk-TaWRKY58-F	TGGAGAGGACAGCCCAAGCT CTTGGACCACGCAGGGTT	pGreenⅢ-62sk	SacⅠ/SpeⅠ	60℃	1284 bp		In this study
62-sk-TaWRKY58-R	TCCTGCAGCCCGGGGGATCC CTCGACGAACATGTCGTCCC			60℃			In this study
pGreenII0800-CK-F	CCTCTTCGCTATTACGCCAGCT			60℃		positive clone detection for dual-luciferase vector construction	In this study
pGreenII0800-CK-R	GCATACGACGATTCTGTGATTTG			60℃			In this study
pGreenII62-SK-CK-F	GCACAATCCCACTATCCTTCGC			60℃			In this study
pGreenII62-SK-CK-R	CTTATCGGGAAACTACTCACAC			60℃			In this study
W-GAPDH-F	ACTGTTCATGCCATCACTGCCAC			60℃		Internal reference primers for wheat qPCR	Zhang et al., 2024
W-GAPDH-R	AAGACATACCGGTAAGCTTGCCAT			60℃
Aox-F	ACTTGTCATGGTAGATGCCTG			60℃			Zhang et al., 2024
Aox-R	CAGGACGAGCATAACCATTCTC			60℃
qTaWRKY58-F1	GTACGGGCAGAAGGTTGTCA			60℃	140 bp	qPCR analysis the expression of TaWRKY58	In this study
qTaWRKY58-R1	GCTTACCCTCGTAGGTGGTG			60℃			In this study
qTaLRR-F2	TGGTGGCGTTGCTATTGA			60℃	124 bp	qPCR analysis the expression of TaLRR	In this study
qTaLRR-R2	GGGAAGGTGCCGGAGA			60℃			In this study
qTaBCS1-F1	TCGTGGACGGGCTGTG			60℃	268 bp	qPCR analysis the expression of TaBCS1	In this study
qTaBCS1-R1	CATTTGGGCATGAGGTTATG			60℃			In this study
TaERF87_qPCR-F1	CTGCTTCTTCCAACCATTACGC					qPCR analysis the expression of TaERF87	Du et al., 2023
TaERF87_qPCR-R1	TTGTTGAAGAGGAGGAAGGCTC
TaAKS1_qPCR-F1	TATTGAAGAAGCGGCTTACTCA					qPCR analysis the expression of TaAKS1
TaAKS1_qPCR-R1	TTTCTGTACAACAGTGCGAAAG
TaLTP1-F1	GCCCTCCACCACAACTACAG					qPCR analysis the expression of TaLTP1	Jang et al., 2004
TaLTP1-R1	CCGGCCAATCTCCTAACTCC
TaPIF1-F1	GACTCTGTAGCAGGCTAGCG					qPCR analysis the expression of TaPIF1	Du et al., 2025
TaPIF1-R1	AGACACTGTACCCGGCCTAT
TaABI5-F1	TCCATGCACAGATGAACCCC					qPCR analysis the expression of TaABI5
TaABI5-R1	TCACGATACCCATCCCACCT
TaNAC071-A-F1	TTGGGTGACTTGGTACAAGCC					qPCR analysis the expression of TaNAC071	Mao et al., 2022
TaNAC071-A-R1	GTTCGACCTCTACTTCTAATTTGG
TaMYBL1-F1	GAGGAGTTCCAGATCGACGACAGT					qPCR analysis the expression of TaMYBL1
TaMYBL1-R1	GCATGAACAGCGTGACCCAGA
TaRD26-F1	GATCGTGGGATCGCTGGAATAA					qPCR analysis the expression of TaRD26
TaRD26-R1	GTGAAACTCACACGAACACCTG
GA13ox1-qPCR-F3	CCTGGTGCATGATGCTCCTGG					qPCR analysis the expression of GA13ox1	Liu et al., 2025
GA13ox1-qPCR-R3	ACCATCGTCAGCTGCTTCATT
GA20ox2(sd1)-qPCR-F3	GTGGAGAAGCGCGGGTACTA					qPCR analysis the expression of GA20ox2
GA20ox2(sd1)-qPCR-R3	CAGTCGCCGTCGACGAGGACCT
GA3ox2-qPCR-F3	TGACCGCCACAATGCACCTCAAC					qPCR analysis the expression of GA3ox2
GA3ox2-qPCR-R3	CTCTGCAGCACGAAGGTGA
VRN1-BAC 81655L	TCGTGGAGAAGCAGAAGGC					qPCR analysis the expression of VRN1	Li et al., 2019
VRN1-BAC 82017R	GTTGATGTGGCTCACCATCC
VRN2-FW2	ATCGTCATCACCATCATCAG					qPCR analysis the expression of VRN2
VRN2-RV2	GTCATGATTGCTTCATTGCT
FUL2-F1	CCATACAAAAATGTCACAAGC					qPCR analysis the expression of FUL2
FUL2-R1	TTCTGCCTCTCCACCAGTTC
FUL3-F1	ATGGATGTGATTCTTGAACG					qPCR analysis the expression of FUL3
FUL3-R1	AGTTGCCTTTGACTCTTCTG
dCAPs-TaWRKY58-F	GGAGCAGCAGGAGCAACAACA		MwoI	57℃	225 bp	Detection of the TaWRKY58 mutation site	In this study
dCAPs-TaWRKY58-R	GAAGGTCGGAGTCAACGGATTggttctcgctCcGcttaactt			60℃			In this study
Reference: 1. Du L, Huang X, Ding L, Wang Z, Tang D, Chen B, Ao L, Liu Y, Kang Z, Mao H. TaERF87 and TaAKS1 synergistically regulate TaP5CS1/TaP5CR1-mediated proline biosynthesis to enhance drought tolerance in wheat. New Phytol. 2023 Jan;237(1):232-250. doi: 10.1111/nph.18549. Epub 2022 Nov 15. PMID: 36264565. 2. Jang CS , Lee HJ , Chang SJ , Seo, YW.Expression and promoter analysis of the TaLTP…
