# Supplementary material for: The transcription factor TaWRKY58 coordinates growth and drought sensitivity in wheat by repressing TaLRR and TaBCS1
Source: PLoS Genet. 2026 Apr 24;22(4):e1012124. doi: 10.1371/journal.pgen.1012124 (PMC13132433; doi:10.1371/journal.pgen.1012124)
Supplement: S3 Table — (XLSX) [file pgen.1012124.s013.xlsx]

## Sheet: Sheet1
S3 Table. Candidate target genes identified by the presence of motif1 binding sites in their promoter regions.
merge_sequence_name	motif_id	motif_alt_id	start	stop	strand	score	p-value	q-value	matched_sequence	TtWRKY-A_2_peakname	TtWRKY-A_1_peakname	transcriptid	Parent_files	Total_subpeaks	chr:start-end	annotation	geneid	distanceToTSS	description	TtWRKY-A_1_chr:start-end	TtWRKY-A_1_length	TtWRKY-A_1_abs_summit	TtWRKY-A_1_pileup	TtWRKY-A_1_-log10(pvalue)	TtWRKY-A_1_fold_enrichment	TtWRKY-A_1_-log10(qvalue)	TtWRKY-A_2_chr:start-end	TtWRKY-A_2_length	TtWRKY-A_2_abs_summit	TtWRKY-A_2_pileup	TtWRKY-A_2_-log10(pvalue)	TtWRKY-A_2_fold_enrichment	TtWRKY-A_2_-log10(qvalue)	mean_abs_summit	mean_length	mean_pileup	mean_-log10(pvalue)	mean_fold_enrichment	mean_-log10(qvalue)
Merged-7D-38203362-2	AGTTTGACCAGATTTGA	MEME-1	14	30	-	31.2698	1.03e-10	1.97e-05	AGTTTGACCAGATTTGA	TtWRKY-A_2_peak_680449	TtWRKY-A_1_peak_623695	transcript:TraesCS7D02G067400.1	TtWRKY-A_1_peakname|TtWRKY-A_2_peakname	2	7D:38203133-38203595	Promoter (<=1kb)	TraesCS7D02G067400	-640	|TraesCS7D01G067400.1_(v1)|Avr9/Cf-9 rapidly elicited protein	7D:38203133-38203595	463	38203280	44	51.007	19.2771	48.5622	7D:38203134-38203589	456	38203282	35	33.0757	12.821	30.8931	38203281	459.5	39.5	42.0414	16.0491	39.7276
Merged-7D-38203362-2	AGTTTGACCAGATTTGA	MEME-1	111	127	-	31.2698	1.03e-10	1.97e-05	AGTTTGACCAGATTTGA	TtWRKY-A_2_peak_680449	TtWRKY-A_1_peak_623695	transcript:TraesCS7D02G067400.1	TtWRKY-A_1_peakname|TtWRKY-A_2_peakname	2	7D:38203133-38203595	Promoter (<=1kb)	TraesCS7D02G067400	-640	|TraesCS7D01G067400.1_(v1)|Avr9/Cf-9 rapidly elicited protein	7D:38203133-38203595	463	38203280	44	51.007	19.2771	48.5622	7D:38203134-38203589	456	38203282	35	33.0757	12.821	30.8931	38203281	459.5	39.5	42.0414	16.0491	39.7276
Merged-3A-556369050-2	AGTTTGACCAGATTTGA	MEME-1	109	125	+	31.2698	1.03e-10	1.97e-05	agtttgaccagatttga	TtWRKY-A_2_peak_225223	TtWRKY-A_1_peak_205964	transcript:TraesCS3A02G315200.1	TtWRKY-A_1_peakname|TtWRKY-A_2_peakname	2	3A:556368768-556369344	Promoter (1-2kb)	TraesCS3A02G315200	-1949	|TraesCS3A01G315200.1_(v1)|LysM domain containing protein	3A:556368777-556369312	536	556368927	133	134.405	21.5509	131.484	3A:556368768-556369344	577	556368872	167	180.248	25.8005	177.335	556368900	556.5	150	157.327	23.6757	154.41
Merged-3A-556369050-2	AGTTTGACCAGATTTGA	MEME-1	235	251	+	31.2698	1.03e-10	1.97e-05	agtttgaccagatttga	TtWRKY-A_2_peak_225223	TtWRKY-A_1_peak_205964	transcript:TraesCS3A02G315200.1	TtWRKY-A_1_peakname|TtWRKY-A_2_peakname	2	3A:556368768-556369344	Promoter (1-2kb)	TraesCS3A02G315200	-1949	|TraesCS3A01G315200.1_(v1)|LysM domain containing protein	3A:556368777-556369312	536	556368927	133	134.405	21.5509	131.484	3A:556368768-556369344	577	556368872	167	180.248	25.8005	177.335	556368900	556.5	150	157.327	23.6757	154.41
Merged-3D-325978875-2	AGTTTGACCAGATTTGA	MEME-1	142	158	+	31.2698	1.03e-10	1.97e-05	agtttgaccagatttga	TtWRKY-A_2_peak_294539	TtWRKY-A_1_peak_269882	transcript:TraesCS3D02G235500.1	TtWRKY-A_1_peakname|TtWRKY-A_2_peakname	2	3D:325978675-325979097	Promoter (1-2kb)	TraesCS3D02G235500	-1061	|TraesCS3D01G235500.1_(v1)|MBOAT (membrane bound O-acyl transferase) family protein	3D:325978680-325979050	371	325978911	10	6.75191	4.71218	4.97189	3D:325978675-325979097	423	325978994	15	9.9425	5.69821	8.12015	325978952	397	12.5	8.34721	5.20519	6.54602
Merged-Un-41984909-2	AGTTTGACCAGATTTGA	MEME-1	144	160	+	31.2698	1.03e-10	1.97e-05	agtttgaccagatttga	TtWRKY-A_2_peak_682521	TtWRKY-A_1_peak_625616	transcript:TraesCSU02G053000.1	TtWRKY-A_1_peakname|TtWRKY-A_2_peakname	2	Un:41984636-41985262	Promoter (1-2kb)	TraesCSU02G053000	-1184	|TraesCSU01G053000.1_(v1)|FBD-associated F-box protein	Un:41984637-41985102	466	41984846	115	176.573	49.692	173.473	Un:41984636-41985262	627	41984878	166	258.01	59.4751	254.857	41984862	546.5	140.5	217.292	54.5836	214.165
Merged-6A-20524162-1	AGTTTGACCAGATTTGA	MEME-1	152	168	+	31.2698	1.03e-10	1.97e-05	agtttgaccagatttga	TtWRKY-A_2_peak_489956		transcript:TraesCS6A02G039900.1	TtWRKY-A_2_peakname	1	6A:20523941-20524384	Promoter (1-2kb)	TraesCS6A02G039900	-1841	|TraesCS6A01G039900.1_(v1)|Cysteine protease, putative	NA	NA	NA	NA	NA	NA	NA	6A:20523941-20524384	444	20524222	38	22.0083	6.81325	19.9541	20524222	444	38	22.0083	6.81325	19.9541
Merged-6A-20524162-1	AGTTTGACCAGATTTGA	MEME-1	173	189	+	31.2698	1.03e-10	1.97e-05	agtttgaccagatttga	TtWRKY-A_2_peak_489956		transcript:TraesCS6A02G039900.1	TtWRKY-A_2_peakname	1	6A:20523941-20524384	Promoter (1-2kb)	TraesCS6A02G039900	-1841	|TraesCS6A01G039900.1_(v1)|Cysteine protease, putative	NA	NA	NA	NA	NA	NA	NA	6A:20523941-20524384	444	20524222	38	22.0083	6.81325	19.9541	20524222	444	38	22.0083	6.81325	19.9541
Merged-2D-24908158-2	AGTTTGACCAGATTTGA	MEME-1	245	261	+	31.2698	1.03e-10	1.97e-05	agtttgaccagatttga	TtWRKY-A_2_peak_187598	TtWRKY-A_1_peak_171570	transcript:TraesCS2D02G059700.1	TtWRKY-A_1_peakname|TtWRKY-A_2_peakname	2	2D:24907980-24908337	Promoter (1-2kb)	TraesCS2D02G059700	-1062	|TraesCS2D01G059700.1_(v1)|BTB/POZ domain-containing protein	2D:24907980-24908335	356	24908185	146	238.397	62.9718	235.064	2D:24907980-24908337	358	24908188	199	324.243	71.2277	320.907	24908186	357	172.5	281.32	67.0998	277.986
Merged-2D-24908158-2	AGTTTGACCAGATTTGA	MEME-1	159	175	+	31.2698	1.03e-10	1.97e-05	agtttgaccagatttga	TtWRKY-A_2_peak_187598	TtWRKY-A_1_peak_171570	transcript:TraesCS2D02G059700.1	TtWRKY-A_1_peakname|TtWRKY-A_2_peakname	2	2D:24907980-24908337	Promoter (1-2kb)	TraesCS2D02G059700	-1062	|TraesCS2D01G059700.1_(v1)|BTB/POZ domain-containing protein	2D:24907980-24908335	356	24908185	146	238.397	62.9718	235.064	2D:24907980-24908337	358	24908188	199	324.243	71.2277	320.907	24908186	357	172.5	281.32	67.0998	277.986
Merged-2D-628575378-2	AGTTTGACCAGATTTGA	MEME-1	171	187	+	31.2698	1.03e-10	1.97e-05	agtttgaccagatttga	TtWRKY-A_2_peak_188083	TtWRKY-A_1_peak_171996	transcript:TraesCS2D02G554000.1	TtWRKY-A_1_peakname|TtWRKY-A_2_peakname	2	2D:628575191-628575576	Promoter (<=1kb)	TraesCS2D02G554000	-819	|TraesCS2D01G554000.1_(v1)|Chromatin structure-remodeling complex protein SYD	2D:628575205-628575543	339	628575266	18	15.2544	8.13921	13.2298	2D:628575191-628575576	386	628575390	34	31.776	12.4648	29.6065	628575328	362.5	26	23.5152	10.302	21.4182
Merged-6B-52362865-2	AGTTTGACCAGATTTGA	MEME-1	172	188	-	31.2698	1.03e-10	1.97e-05	AGTTTGACCAGATTTGA	TtWRKY-A_2_peak_532989	TtWRKY-A_1_peak_488344	transcript:TraesCS6B02G076400.1	TtWRKY-A_1_peakname|TtWRKY-A_2_peakname	2	6B:52362589-52363145	Promoter (1-2kb)	TraesCS6B02G076400	-1500	|TraesCS6B01G076400.1_(v1)|F-box family protein	6B:52362589-52363145	557	52362773	345	541.993	76.4082	537.709	6B:52362589-52363137	549	52362769	464	726.638	80.5662	722.366	52362771	553	404.5	634.316	78.4872	630.038
Merged-Un-75184774-2	AGTTTGACCAGATTTGA	MEME-1	217	233	+	31.2698	1.03e-10	1.97e-05	agtttgaccagatttga	TtWRKY-A_2_peak_683695	TtWRKY-A_1_peak_626697	transcript:TraesCSU02G083100.2	TtWRKY-A_1_peakname|TtWRKY-A_2_peakname	2	Un:75184548-75184993	Promoter (1-2kb)	TraesCSU02G083100	-1873	|TraesCSU01G083100.2_(v1)|WRKY transcription factor-like protein	Un:75184548-75184993	446	75184756	63	71.6855	21.8604	69.095	Un:75184566-75184992	427	75184755	77	83.7132	21.6249	81.1867	75184756	436.5	70	77.6993	21.7427	75.1409
Merged-3D-10802233-2	AGTTTGACCAGATTTGA	MEME-1	218	234	+	31.2698	1.03e-10	1.97e-05	agtttgaccagatttga	TtWRKY-A_2_peak_294338	TtWRKY-A_1_peak_269698	transcript:TraesCS3D02G029900.1	TtWRKY-A_1_peakname|TtWRKY-A_2_peakname	2	3D:10801990-10802477	Promoter (1-2kb)	TraesCS3D02G029900	-1761	|TraesCS3D01G029900.1_(v1)|Expansin	3D:10801990-10802476	487	10802201	54	66.7824	23.5609	64.223	3D:10801990-10802477	488	10802205	83	105.694	29.9156	103.063	10802203	487.5	68.5	86.2382	26.7383	83.643
Merged-3D-13140058-2	AGTTTGACCAGATTTGA	MEME-1	206	222	-	31.2698	1.03e-10	1.97e-05	AGTTTGACCAGATTTGA	TtWRKY-A_2_peak_294343	TtWRKY-A_1_peak_269704	transcript:TraesCS3D02G036100.1	TtWRKY-A_1_peakname|TtWRKY-A_2_peakname	2	3D:13139861-13140251	Promoter (1-2kb)	TraesCS3D02G036100	-1971	|TraesCS3D01G036100.1_(v1)|Mannose-6-phosphate isomerase	3D:13139861-13140250	390	13140001	31	31.9729	13.7081	29.7039	3D:13139872-13140251	380	13139961	28	24.2467	10.328	22.1636	13139981	385	29.5	28.1098	12.0181	25.9337
Merged-3B-46367798-2	AGTTTGACCAGATTTGA	MEME-1	222	238	-	31.2698	1.03e-10	1.97e-05	AGTTTGACCAGATTTGA	TtWRKY-A_2_peak_241655	TtWRKY-A_1_peak_221135	transcript:TraesCS3B02G075400.1	TtWRKY-A_1_peakname|TtWRKY-A_2_peakname	2	3B:46367589-46368013	Promoter (1-2kb)	TraesCS3B02G075400	-1856	|TraesCS3B01G075400.1_(v1)|F-box family protein	3B:46367631-46367962	332	46367814	7	4.11434	3.42704	2.46866	3B:46367589-46368013	425	46367810	28	24.2467	10.328	22.1636	46367812	378.5	17.5	14.1805	6.87752	12.3161
Merged-4A-637743517-2	AGTTTGACCAGATTTGA	MEME-1	227	243	-	31.2698	1.03e-10	1.97e-05	AGTTTGACCAGATTTGA	TtWRKY-A_2_peak_337141	TtWRKY-A_1_peak_308644	transcript:TraesCS4A02G364200.1	TtWRKY-A_1_peakname|TtWRKY-A_2_peakname	2	4A:637743177-637743885	Promoter (1-2kb)	TraesCS4A02G364200	-1815	|TraesCS4A01G364200.1_(v1)|GPI-anchored adhesin-like protein	4A:637743177-637743826	650	637743410	113	145.759	34.3473	142.788	4A:637743180-637743885	706	637743417	179	223.878	36.461	220.826	637743414	678	146	184.819	35.4042	181.807
Merged-3D-577175124-2	AGTTTGACCAGATTTGA	MEME-1	242	258	-	31.2698	1.03e-10	1.97e-05	AGTTTGACCAGATTTGA	TtWRKY-A_2_peak_294808	TtWRKY-A_1_peak_270125	transcript:TraesCS3D02G476400.1	TtWRKY-A_1_peakname|TtWRKY-A_2_peakname	2	3D:577174885-577175371	Promoter (1-2kb)	TraesCS3D02G476400	-1771	|TraesCS3D01G476400.1_(v1)|Bax inhibitor-1 family protein	3D:577174885-577175351	467	577175211	17	14.0993	7.71083	12.0984	3D:577174890-577175371	482	577175210	25	20.6742	9.25959	18.6403	577175210	474.5	21	17.3867	8.48521	15.3694
Merged-3D-577175124-2	AGTTTGACCAGATTTGA	MEME-1	360	376	-	31.2698	1.03e-10	1.97e-05	AGTTTGACCAGATTTGA	TtWRKY-A_2_peak_294808	TtWRKY-A_1_peak_270125	transcript:TraesCS3D02G476400.1	TtWRKY-A_1_peakname|TtWRKY-A_2_peakname	2	3D:577174885-577175371	Promoter (1-2kb)	TraesCS3D02G476400	-1771	|TraesCS3D01G476400.1_(v1)|Bax inhibitor-1 family protein	3D:577174885-577175351	467	577175211	17	14.0993	7.71083	12.0984	3D:577174890-577175371	482	577175210	25	20.6742	9.25959	18.6403	577175210	474.5	21	17.3867	8.48521	15.3694
Merged-7B-704035429-2	AGTTTGACCAGATTTGA	MEME-1	304	320	+	31.2698	1.03e-10	1.97e-05	agtttgaccagatttga	TtWRKY-A_2_peak_677263	TtWRKY-A_1_peak_620681	transcript:TraesCS7B02G437600.1	TtWRKY-A_1_peakname|TtWRKY-A_2_peakname	2	7B:704035133-704035735	Promoter (1-2kb)	TraesCS7B02G437600	-1890	|TraesCS7A01G520800.1_(v1)|Proteasome subunit beta type	7B:704035133-704035717	585	704035426	65	75.7613	23.0865	73.1458	7B:704035134-704035735	602	704035430	138	184.42	39.5578	181.493	704035428	593.5	101.5	130.091	31.3222	127.319
Merged-2D-31518289-1	AGTTTGACCAGATTTGA	MEME-1	317	333	+	31.2698	1.03e-10	1.97e-05	agtttgaccagatttga	TtWRKY-A_2_peak_187624		transcript:TraesCS2D02G073900.1	TtWRKY-A_2_peakname	1	2D:31518073-31518505	Promoter (<=1kb)	TraesCS2D02G073900	-988	|TraesCS2D01G073900.1_(v1)|1-deoxy-D-xylulose-5-phosphate synthase, Transketolase	NA	NA	NA	NA	NA	NA	NA	2D:31518073-31518505	433	31518419	18	12.943	6.76663	11.0469	31518419	433	18	12.943	6.76663	11.0469
Merged-4B-660650873-2	AGTTTGACCAGATTTGA	MEME-1	335	351	-	31.2698	1.03e-10	1.97e-05	AGTTTGACCAGATTTGA	TtWRKY-A_2_peak_388717	TtWRKY-A_1_peak_356146	transcript:TraesCS4B02G380100.1	TtWRKY-A_1_peakname|TtWRKY-A_2_peakname	2	4B:660650100-660651644	Promoter (1-2kb)	TraesCS4B02G380100	-1673	|TraesCS4B01G380100.1_(v1)|C2 domain-containing family protein	4B:660650100-660651644	1545	660650441	221	385.597	87.6846	381.768	4B:660650108-660651640	1533	660650432	332	592.582	108.413	588.587	660650436	1539	276.5	489.089	98.0488	485.178
Merged-6A-802942-2	AGTTTGACCAGATTTGA	MEME-1	347	363	-	31.2698	1.03e-10	1.97e-05	AGTTTGACCAGATTTGA	TtWRKY-A_2_peak_488938	TtWRKY-A_1_peak_447950	transcript:TraesCS6A02G001600.1	TtWRKY-A_1_peakname|TtWRKY-A_2_peakname	2	6A:802698-803183	Promoter (1-2kb)	TraesCS6A02G001600	-1339	|TraesCS6A01G001600.1_(v1)|FG-GAP repeat-containing protein	6A:802730-803183	454	803037	29	24.0455	9.89795	21.8742	6A:802698-803158	461	803079	33	24.7085	9.07487	22.62	803058	457.5	31	24.377	9.48641	22.2471
Merged-4B-64614355-2	AGTTTGACCAGATTTGA	MEME-1	497	513	-	31.2698	1.03e-10	1.97e-05	AGTTTGACCAGATTTGA	TtWRKY-A_2_peak_349067	TtWRKY-A_1_peak_319610	transcript:TraesCS4B02G070300.1	TtWRKY-A_1_peakname|TtWRKY-A_2_peakname	2	4B:64613905-64614807	Promoter (1-2kb)	TraesCS4B02G070300	-1760	|TraesCS4A01G245100.1_(v1)|Dormancy-associated protein/auxin-repressed protein	4B:64613905-64614781	877	64614306	379	642.588	97.4659	638.058	4B:64613929-64614807	879	64614306	525	893.221	106.547	888.639	64614306	878	452	767.904	102.006	763.348
Merged-4B-64614355-2	AGTTTGACCAGATTTGA	MEME-1	349	365	-	31.2698	1.03e-10	1.97e-05	AGTTTGACCAGATTTGA	TtWRKY-A_2_peak_349067	TtWRKY-A_1_peak_319610	transcript:TraesCS4B02G070300.1	TtWRKY-A_1_peakname|TtWRKY-A_2_peakname	2	4B:64613905-64614807	Promoter (1-2kb)	TraesCS4B02G070300	-1760	|TraesCS4A01G245100.1_(v1)|Dormancy-associated protein/auxin-repressed protein	4B:64613905-64614781	877	64614306	379	642.588	97.4659	638.058	4B:64613929-64614807	879	64614306	525	893.221	106.547	888.639	64614306	878	452	767.904	102.006	763.348
Merged-7A-732925794-2	AGTTTGACCAGATTTGA	MEME-1	367	383	+	31.2698	1.03e-10	1.97e-05	agtttgaccagatttga	TtWRKY-A_2_peak_627508	TtWRKY-A_1_peak_575203	transcript:TraesCS7A02G561900.4	TtWRKY-A_1_peakname|TtWRKY-A_2_peakname	2	7A:732925361-732926151	Promoter (1-2kb)	TraesCS7A02G561900	-1767	|TraesCS7A01G561900.4_(v1)|NBS-LRR disease resistance protein	7A:732925361-732926135	775	732925890	95	99.5169	21.4355	96.7658	7A:732925529-732926151	623	732925895	125	128.446	22.0121	125.72	732925892	699	110	113.981	21.7238	111.243
Merged-6B-676122007-2	AGTTTGACCAGATTTGA	MEME-1	371	387	+	31.2698	1.03e-10	1.97e-05	agtttgaccagatttga	TtWRKY-A_2_peak_574900	TtWRKY-A_1_peak_526961	transcript:TraesCS6B02G400700.1	TtWRKY-A_1_peakname|TtWRKY-A_2_peakname	2	6B:676121613-676122400	Promoter (1-2kb)	TraesCS6B02G400700	-1518	|TraesCS6B01G400700.1_(v1)|Serine-rich protein	6B:676121613-676122400	788	676122062	376	691.381	122.988	686.739	6B:676121618-676122400	783	676122032	531	984.79	140.252	980.057	676122047	785.5	453.5	838.086	131.62	833.398
Merged-2B-541904966-2	AGTTTGACCAGATTTGA	MEME-1	376	392	+	31.2698	1.03e-10	1.97e-05	agtttgaccagatttga	TtWRKY-A_2_peak_170799	TtWRKY-A_1_peak_156100	transcript:TraesCS2B02G378800.1	TtWRKY-A_1_peakname|TtWRKY-A_2_peakname	2	2B:541904549-541905383	Promoter (1-2kb)	TraesCS2B02G378800	-1885	|TraesCS2B01G378800.1_(v1)|Leucine-rich repeat protein kinase family protein	2B:541904585-541905348	764	541905029	437	703.767	86.59	699.097	2B:541904549-541905383	835	541905033	621	1010.72	95.5234	1005.95	541905031	799.5	529	857.244	91.0567	852.524
Merged-4A-605654417-2	AGTTTGACCAGATTTGA	MEME-1	367	383	-	31.2698	1.03e-10	1.97e-05	AGTTTGACCAGATTTGA	TtWRKY-A_2_peak_334655	TtWRKY-A_1_peak_306392	transcript:TraesCS4A02G315500.1	TtWRKY-A_1_peakname|TtWRKY-A_2_peakname	2	4A:605654021-605654813	Promoter (1-2kb)	TraesCS4A02G315500	-1797	|TraesCS4A01G315500.1_(v1)|60 kDa chaperonin	4A:605654021-605654813	793	605654308	230	385.864	80.8027	382.034	4A:605654024-605654812	789	605654308	293	483.033	83.669	479.298	605654308	791	261.5	434.449	82.2358	430.666
Merged-7B-521576546-2	AGTTTGACCAGATTTGA	MEME-1	368	384	-	31.2698	1.03e-10	1.97e-05	AGTTTGACCAGATTTGA	TtWRKY-A_2_peak_664122	TtWRKY-A_1_peak_608556	transcript:TraesCS7B02G286300.1	TtWRKY-A_1_peakname|TtWRKY-A_2_peakname	2	7B:521576155-521576933	Promoter (1-2kb)	TraesCS7B02G286300	-1304	|TraesCS7B01G286300.1_(v1)|Zinc finger, B-box	7B:521576183-521576914	732	521576477	351	625.394	109.896	620.905	7B:521576155-521576933	779	521576478	461	814.397	116.099	809.956	521576478	755.5	406	719.895	112.998	715.431
Merged-5B-468895131-2	AGTTTGACCAGATTTGA	MEME-1	384	400	+	31.2698	1.03e-10	1.97e-05	agtttgaccagatttga	TtWRKY-A_2_peak_470661	TtWRKY-A_1_peak_431113	transcript:TraesCS5B02G283300.1	TtWRKY-A_1_peakname|TtWRKY-A_2_peakname	2	5B:468894712-468895547	Promoter (1-2kb)	TraesCS5B02G283300	-1739	|TraesCS5B01G283300.1_(v1)|Peroxisomal membrane protein, putative, expressed	5B:468894728-468895537	810	468895118	439	793.631	122.847	788.775	5B:468894712-468895547	836	468895108	584	1050.36	130.247	1045.53	468895113	823	511.5	921.995	126.547	917.153
Merged-5A-550247935-2	AGTTTGACCAGATTTGA	MEME-1	394	410	+	31.2698	1.03e-10	1.97e-05	agtttgaccagatttga	TtWRKY-A_2_peak_426000	TtWRKY-A_1_peak_390224	transcript:TraesCS5A02G347500.1	TtWRKY-A_1_peakname|TtWRKY-A_2_peakname	2	5A:550247525-550248360	Promoter (1-2kb)	TraesCS5A02G347500	-1629	|TraesCS5A01G347500.1_(v1)|Cytokinin riboside 5&apos;-monophosphate phosphoribohydrolase	5A:550247536-550248320	785	550247923	327	538.686	86.1925	534.409	5A:550247525-550248360	836	550247931	501	850.422	104.713	845.916	550247927	810.5	414	694.554	95.4527	690.163
Merged-2A-31837719-2	AGTTTGACCAGATTTGA	MEME-1	396	412	+	31.2698	1.03e-10	1.97e-05	agtttgaccagatttga	TtWRKY-A_2_peak_84918	TtWRKY-A_1_peak_77565	transcript:TraesCS2A02G071500.1	TtWRKY-A_1_peakname|TtWRKY-A_2_peakname	2	2A:31837313-31838133	Promoter (1-2kb)	TraesCS2A02G071500	-1056	|TraesCS2A01G071500.1_(v1)|Flavin-containing monooxygenase	2A:31837334-31838096	763	31837775	303	514.359	91.5928	510.145	2A:31837313-31838133	821	31837746	444	766.634	107.244	762.285	31837760	792	373.5	640.496	99.4184	636.215
Merged-6B-75269823-2	AGTTTGACCAGATTTGA	MEME-1	398	414	+	31.2698	1.03e-10	1.97e-05	agtttgaccagatttga	TtWRKY-A_2_peak_534606	TtWRKY-A_1_peak_489874	transcript:TraesCS6B02G097700.1	TtWRKY-A_1_peakname|TtWRKY-A_2_peakname	2	6B:75269436-75270226	Promoter (1-2kb)	TraesCS6B02G097700	-1287	|TraesCS6B01G097700.1_(v1)|F-box family protein	6B:75269436-75270171	736	75269838	286	477.407	85.9093	473.296	6B:75269462-75270226	765	75269832	461	802.314	110.909	797.896	75269835	750.5	373.5	639.861	98.4091	635.596
Merged-4B-491795320-2	AGTTTGACCAGATTTGA	MEME-1	402	418	+	31.2698	1.03e-10	1.97e-05	agtttgaccagatttga	TtWRKY-A_2_peak_376299	TtWRKY-A_1_peak_344635	transcript:TraesCS4B02G235400.2	TtWRKY-A_1_peakname|TtWRKY-A_2_peakname	2	4B:491794834-491795797	Promoter (1-2kb)	TraesCS4B02G235400	-1364	|TraesCS4B01G235400.2_(v1)|Branched-chain-amino-acid aminotransferase	4B:491794860-491795797	938	491795286	468	798.422	104.721	793.556	4B:491794834-491795792	959	491795317	633	1077.51	110.759	1072.63	491795302	948.5	550.5	937.966	107.74	933.093
Merged-4A-585555185-2	AGTTTGACCAGATTTGA	MEME-1	406	422	+	31.2698	1.03e-10	1.97e-05	agtttgaccagatttga	TtWRKY-A_2_peak_333219	TtWRKY-A_1_peak_305066	transcript:TraesCS4A02G278000.1	TtWRKY-A_1_peakname|TtWRKY-A_2_peakname	2	4A:585554768-585555608	Promoter (1-2kb)	TraesCS4A02G278000	-1606	|TraesCS4A01G278000.1_(v1)|RING/U-box superfamily protein	4A:585554827-585555540	714	585555181	321	496.515	71.8981	492.35	4A:585554768-585555608	841	585555182	449	698.841	78.6145	694.623	585555182	777.5	385	597.678	75.2563	593.486
Merged-7A-696815910-2	AGTTTGACCAGATTTGA	MEME-1	391	407	-	31.2698	1.03e-10	1.97e-05	AGTTTGACCAGATTTGA	TtWRKY-A_2_peak_624579	TtWRKY-A_1_peak_572469	transcript:TraesCS7A02G509200.2	TtWRKY-A_1_peakname|TtWRKY-A_2_peakname	2	7A:696815563-696816261	Promoter (1-2kb)	TraesCS7A02G509200	-1776	|TraesCS7A01G509200.2_(v1)|Aldehyde oxidase, putative	7A:696815580-696816237	658	696815962	297	464.531	72.7179	460.458	7A:696815563-696816261	699	696815964	458	740.392	88.4437	736.093	696815963	678.5	377.5	602.462	80.5808	598.275
Merged-2A-742774130-2	AGTTTGACCAGATTTGA	MEME-1	407	423	+	31.2698	1.03e-10	1.97e-05	agtttgaccagatttga	TtWRKY-A_2_peak_130303	TtWRKY-A_1_peak_119054	transcript:TraesCS2A02G519800.1	TtWRKY-A_1_peakname|TtWRKY-A_2_peakname	2	2A:742773685-742774549	Promoter (1-2kb)	TraesCS2A02G519800	-1611	|TraesCS2A01G519800.1_(v1)|Membrane-bound lytic murein transglycosylase F	2A:742773740-742774549	810	742774104	345	571.251	88.7453	566.894	2A:742773685-742774549	865	742774110	439	713.594	89.1269	709.347	742774107	837.5	392	642.423	88.9361	638.12
Merged-7B-84699104-2	AGTTTGACCAGATTTGA	MEME-1	393	409	-	31.2698	1.03e-10	1.97e-05	AGTTTGACCAGATTTGA	TtWRKY-A_2_peak_634061	TtWRKY-A_1_peak_581169	transcript:TraesCS7B02G075400.1	TtWRKY-A_1_peakname|TtWRKY-A_2_peakname	2	7B:84698693-84699500	Promoter (1-2kb)	TraesCS7B02G075400	-1885	|TraesCS7B01G075400.1_(v1)|Glycosyltransferase	7B:84698735-84699500	766	84699081	450	861.726	147.128	856.738	7B:84698693-84699489	797	84699078	534	993.569	141.914	988.821	84699080	781.5	492	927.648	144.521	922.779
Merged-2B-568028715-2	AGTTTGACCAGATTTGA	MEME-1	395	411	-	31.2698	1.03e-10	1.97e-05	AGTTTGACCAGATTTGA	TtWRKY-A_2_peak_172653	TtWRKY-A_1_peak_157828	transcript:TraesCS2B02G399700.1	TtWRKY-A_1_peakname|TtWRKY-A_2_peakname	2	2B:568028371-568029049	Promoter (1-2kb)	TraesCS2B02G399700	-1570	|TraesCS2B01G399700.1_(v1)|NAC domain protein,	2B:568028392-568029049	658	568028765	331	599.422	112.738	594.996	2B:568028371-568029049	679	568028781	448	810.148	123.684	805.715	568028773	668.5	389.5	704.785	118.211	700.356
Merged-7A-681793908-2	AGTTTGACCAGATTTGA	MEME-1	402	418	-	31.2698	1.03e-10	1.97e-05	AGTTTGACCAGATTTGA	TtWRKY-A_2_peak_623407	TtWRKY-A_1_peak_571371	transcript:TraesCS7A02G493000.1	TtWRKY-A_1_peakname|TtWRKY-A_2_peakname	2	7A:681793113-681794717	Promoter (<=1kb)	TraesCS7A02G493000	-834	|TraesCS7A01G493000.1_(v1)|Cytochrome P450, putative	7A:681793125-681794678	1554	681793508	317	449.429	56.4022	445.401	7A:681793113-681794717	1605	681793509	406	564.481	55.7622	560.551	681793508	1579.5	361.5	506.955	56.0822	502.976
Merged-6A-594438447-2	AGTTTGACCAGATTTGA	MEME-1	425	441	+	31.2698	1.03e-10	1.97e-05	agtttgaccagatttga	TtWRKY-A_2_peak_528063	TtWRKY-A_1_peak_483700	transcript:TraesCS6A02G367200.1	TtWRKY-A_1_peakname|TtWRKY-A_2_peakname	2	6A:594437971-594438912	Promoter (1-2kb)	TraesCS6A02G367200	-1614	|TraesCS6A01G367200.1_(v1)|Proteasome maturation factor UMP1 family protein	6A:594437971-594438912	942	594438440	467	898.293	150.979	893.242	6A:594437995-594438911	917	594438397	611	1161.02	157.478	1156.03	594438418	929.5	539	1029.66	154.228	1024.64
Merged-6B-652169240-2	AGTTTGACCAGATTTGA	MEME-1	410	426	-	31.2698	1.03e-10	1.97e-05	AGTTTGACCAGATTTGA	TtWRKY-A_2_peak_573173	TtWRKY-A_1_peak_525389	transcript:TraesCS6B02G377100.1	TtWRKY-A_1_peakname|TtWRKY-A_2_peakname	2	6B:652168823-652169643	Promoter (1-2kb)	TraesCS6B02G377100	-1369	|TraesCS6B01G377100.1_(v1)|lysine ketoglutarate reductase trans-splicing-like protein, putative (DUF707)	6B:652168865-652169643	779	652169155	379	612.75	84.8487	608.292	6B:652168823-652169629	807	652169163	548	899.211	95.9097	894.619	652169159	793	463.5	755.981	90.3792	751.456
Merged-3A-589378369-2	AGTTTGACCAGATTTGA	MEME-1	516	532	-	31.2698	1.03e-10	1.97e-05	AGTTTGACCAGATTTGA	TtWRKY-A_2_peak_227302	TtWRKY-A_1_peak_207870	transcript:TraesCS3A02G342100.2	TtWRKY-A_1_peakname|TtWRKY-A_2_peakname	2	3A:589377916-589378829	Promoter (1-2kb)	TraesCS3A02G342100	-1168	|TraesCS3A01G342100.2_(v1)|DNA-directed RNA polymerase subunit N	3A:589377922-589378809	888	589378364	480	908.248	144.921	903.18	3A:589377916-589378829	914	589378361	705	1356.08	170.144	1350.86	589378362	901	592.5	1132.16	157.532	1127.02
Merged-3A-589378369-2	AGTTTGACCAGATTTGA	MEME-1	418	434	-	31.2698	1.03e-10	1.97e-05	AGTTTGACCAGATTTGA	TtWRKY-A_2_peak_227302	TtWRKY-A_1_peak_207870	transcript:TraesCS3A02G342100.2	TtWRKY-A_1_peakname|TtWRKY-A_2_peakname	2	3A:589377916-589378829	Promoter (1-2kb)	TraesCS3A02G342100	-1168	|TraesCS3A01G342100.2_(v1)|DNA-directed RNA polymerase subunit N	3A:589377922-589378809	888	589378364	480	908.248	144.921	903.18	3A:589377916-589378829	914	589378361	705	1356.08	170.144	1350.86	589378362	901	592.5	1132.16	157.532	1127.02
Merged-2B-777936861-2	AGTTTGACCAGATTTGA	MEME-1	419	435	-	31.2698	1.03e-10	1.97e-05	AGTTTGACCAGATTTGA	TtWRKY-A_2_peak_186337	TtWRKY-A_1_peak_170412	transcript:TraesCS2B02G593100.1	TtWRKY-A_1_peakname|TtWRKY-A_2_peakname	2	2B:777936447-777937289	Promoter (<=1kb)	TraesCS2B02G593100	-968	|TraesCS2B01G593100.1_(v1)|Cytochrome P450 family protein, expressed	2B:777936463-777937247	785	777936882	424	779.952	128.049	775.124	2B:777936447-777937289	843	777936882	592	1094.58	142.911	1089.68	777936882	814	508	937.266	135.48	932.402
Merged-2A-707062762-2	AGTTTGACCAGATTTGA	MEME-1	423	439	-	31.2698	1.03e-10	1.97e-05	AGTTTGACCAGATTTGA	TtWRKY-A_2_peak_127676	TtWRKY-A_1_peak_116659	transcript:TraesCS2A02G460800.1	TtWRKY-A_1_peakname|TtWRKY-A_2_peakname	2	2A:707062363-707063170	Promoter (1-2kb)	TraesCS2A02G460800	-1402	|TraesCS2A01G460800.1_(v1)|PAP/OAS1 substrate-binding domain superfamily	2A:707062363-707063147	785	707062757	524	827.417	84.4345	822.494	2A:707062368-707063170	803	707062766	631	994.977	86.589	990.227	707062762	794	577.5	911.197	85.5118	906.361
Merged-5B-681620122-2	AGTTTGACCAGATTTGA	MEME-1	531	547	-	31.2698	1.03e-10	1.97e-05	AGTTTGACCAGATTTGA	TtWRKY-A_2_peak_485883	TtWRKY-A_1_peak_445169	transcript:TraesCS5B02G518500.1	TtWRKY-A_1_peakname|TtWRKY-A_2_peakname	2	5B:681619664-681620582	Promoter (1-2kb)	TraesCS5B02G518500	-1913	|TraesCS5B01G518500.1_(v1)|basic helix-loop-helix (bHLH) DNA-binding superfamily protein	5B:681619664-681620581	918	681620106	477	901.3	144.018	896.245	5B:681619664-681620582	919	681620104	655	1239.33	158.094	1234.23	681620105	918.5	566	1070.32	151.056	1065.24
Merged-5B-681620122-2	AGTTTGACCAGATTTGA	MEME-1	424	440	-	31.2698	1.03e-10	1.97e-05	AGTTTGACCAGATTTGA	TtWRKY-A_2_peak_485883	TtWRKY-A_1_peak_445169	transcript:TraesCS5B02G518500.1	TtWRKY-A_1_peakname|TtWRKY-A_2_peakname	2	5B:681619664-681620582	Promoter (1-2kb)	TraesCS5B02G518500	-1913	|TraesCS5B01G518500.1_(v1)|basic helix-loop-helix (bHLH) DNA-binding superfamily protein	5B:681619664-681620581	918	681620106	477	901.3	144.018	896.245	5B:681619664-681620582	919	681620104	655	1239.33	158.094	1234.23	681620105	918.5	566	1070.32	151.056	1065.24
Merged-5A-688714467-2	AGTTTGACCAGATTTGA	MEME-1	429	445	-	31.2698	1.03e-10	1.97e-05	AGTTTGACCAGATTTGA	TtWRKY-A_2_peak_435387	TtWRKY-A_1_peak_398760	transcript:TraesCS5A02G528800.1	TtWRKY-A_1_peakname|TtWRKY-A_2_peakname	2	5A:688714098-688714851	Promoter (<=1kb)	TraesCS5A02G528800	-750	|TraesCS5A01G528800.1_(v1)|Leucine-rich repeat receptor-like protein kinase family protein	5A:688714098-688714851	754	688714521	328	536.118	84.3849	531.847	5A:688714102-688714820	719	688714450	432	665.332	75.6446	661.181	688714486	736.5	380	600.725	80.0148	596.514
Merged-2A-36204149-2	AGTTTGACCAGATTTGA	MEME-1	431	447	-	31.2698	1.03e-10	1.97e-05	AGTTTGACCAGATTTGA	TtWRKY-A_2_peak_85225	TtWRKY-A_1_peak_77832	transcript:TraesCS2A02G080200.1	TtWRKY-A_1_peakname|TtWRKY-A_2_peakname	2	2A:36203744-36204559	Promoter (1-2kb)	TraesCS2A02G080200	-1099	|TraesCS2A01G080200.1_(v1)|Actin cross-linking protein	2A:36203744-36204534	791	36204100	365	560.066	72.356	555.736	2A:36203762-36204559	798	36204086	456	712.72	79.8374	708.475	36204093	794.5	410.5	636.393	76.0967	632.106
Merged-7A-705682980-2	AGTTTGACCAGATTTGA	MEME-1	432	448	-	31.2698	1.03e-10	1.97e-05	AGTTTGACCAGATTTGA	TtWRKY-A_2_peak_625331	TtWRKY-A_1_peak_573161	transcript:TraesCS7A02G522900.1	TtWRKY-A_1_peakname|TtWRKY-A_2_peakname	2	7A:705682522-705683455	Promoter (1-2kb)	TraesCS7A02G522900	-1967	|TraesCS7A01G522900.1_(v1)|Elongator complex protein 4	7A:705682528-705683455	928	705683037	458	857.489	138.293	852.509	7A:705682522-705683415	894	705683036	579	1065.07	139.778	1060.21	705683036	911	518.5	961.279	139.036	956.36
Merged-3B-732910387-2	AGTTTGACCAGATTTGA	MEME-1	432	448	-	31.2698	1.03e-10	1.97e-05	AGTTTGACCAGATTTGA	TtWRKY-A_2_peak_287370	TtWRKY-A_1_peak_263230	transcript:TraesCS3B02G486500.1	TtWRKY-A_1_peakname|TtWRKY-A_2_peakname	2	3B:732909969-732910801	Promoter (1-2kb)	TraesCS3B02G486500	-1553	|TraesCS3B01G486500.1_(v1)|2-oxoglutarate (2OG) and Fe(II)-dependent oxygenase superfamily protein	3B:732909991-732910788	798	732910344	405	666.14	90.6541	661.556	3B:732909969-732910801	833	732910343	523	847.821	91.5422	843.319	732910344	815.5	464	756.981	91.0982	752.438
Merged-6A-30453506-2	AGTTTGACCAGATTTGA	MEME-1	435	451	-	31.2698	1.03e-10	1.97e-05	AGTTTGACCAGATTTGA	TtWRKY-A_2_peak_490392	TtWRKY-A_1_peak_449348	transcript:TraesCS6A02G057800.1	TtWRKY-A_1_peakname|TtWRKY-A_2_peakname	2	6A:30453094-30453926	Promoter (1-2kb)	TraesCS6A02G057800	-1571	|TraesCS6A01G057800.1_(v1)|F-box family protein	6A:30453095-30453909	815	30453452	381	646.826	97.9789	642.286	6A:30453094-30453926	833	30453451	536	916.66	108.775	912.039	30453452	824	458.5	781.743	103.377	777.163
Merged-7A-711367480-2	AGTTTGACCAGATTTGA	MEME-1	445	461	-	31.2698	1.03e-10	1.97e-05	AGTTTGACCAGATTTGA	TtWRKY-A_2_peak_625761	TtWRKY-A_1_peak_573571	transcript:TraesCS7A02G532700.1	TtWRKY-A_1_peakname|TtWRKY-A_2_peakname	2	7A:711367067-711367913	Promoter (1-2kb)	TraesCS7A02G532700	-1626	|TraesCS7A01G532700.1_(v1)|Protein kinase	7A:711367077-711367913	837	711367519	327	362.75	30.2139	358.995	7A:711367067-711367864	798	711367500	442	588.095	49.9236	584.11	711367510	817.5	384.5	475.423	40.0688	471.553
Merged-7B-375187818-2	AGTTTGACCAGATTTGA	MEME-1	449	465	-	31.2698	1.03e-10	1.97e-05	AGTTTGACCAGATTTGA	TtWRKY-A_2_peak_653187	TtWRKY-A_1_peak_598583	transcript:TraesCS7B02G204800.1	TtWRKY-A_1_peakname|TtWRKY-A_2_peakname	2	7B:375187370-375188299	Promoter (1-2kb)	TraesCS7B02G204800	-1671	|TraesCS7B01G204800.1_(v1)|MYB transcription factor	7B:375187370-375188299	930	375187809	501	781.568	80.7354	776.736	7B:375187389-375188214	826	375187809	621	943.518	76.9211	938.852	375187809	878	561	862.543	78.8282	857.794
Merged-7A-706347420-2	AGTTTGACCAGATTTGA	MEME-1	461	477	-	31.2698	1.03e-10	1.97e-05	AGTTTGACCAGATTTGA	TtWRKY-A_2_peak_625399	TtWRKY-A_1_peak_573222	transcript:TraesCS7A02G523800.1	TtWRKY-A_1_peakname|TtWRKY-A_2_peakname	2	7A:706346982-706347839	Promoter (1-2kb)	TraesCS7A02G523800	-1563	|TraesCS7A01G523800.1_(v1)|Cytochrome P450	7A:706347032-706347839	808	706347437	383	573.441	68.1083	569.078	7A:706346982-706347829	848	706347436	452	648.869	62.0646	644.752	706347436	828	417.5	611.155	65.0864	606.915
Merged-5A-22974314-2	AGTTTGACCAGATTTGA	MEME-1	464	480	-	31.2698	1.03e-10	1.97e-05	AGTTTGACCAGATTTGA	TtWRKY-A_2_peak_391619	TtWRKY-A_1_peak_358778	transcript:TraesCS5A02G027400.1	TtWRKY-A_1_peakname|TtWRKY-A_2_peakname	2	5A:22973876-22974761	Promoter (1-2kb)	TraesCS5A02G027400	-1892	|TraesCS5A01G027400.1_(v1)|Methyl-CpG binding domain containing protein, expressed	5A:22973878-22974743	866	22974321	334	548.475	85.9239	544.174	5A:22973876-22974761	886	22974339	473	783.81	96.014	779.427	22974330	876	403.5	666.143	90.969	661.801
Merged-6B-678791429-2	AGTTTGACCAGATTTGA	MEME-1	467	483	-	31.2698	1.03e-10	1.97e-05	AGTTTGACCAGATTTGA	TtWRKY-A_2_peak_575133	TtWRKY-A_1_peak_527183	transcript:TraesCS6B02G402900.1	TtWRKY-A_1_peakname|TtWRKY-A_2_peakname	2	6B:678791006-678791855	Promoter (<=1kb)	TraesCS6B02G402900	-798	|TraesCS6B01G402900.1_(v1)|Ycf68	6B:678791012-678791844	833	678791395	372	647.495	104.644	642.954	6B:678791006-678791855	850	678791401	511	891.513	114.588	886.933	678791398	841.5	441.5	769.504	109.616	764.943
Merged-7B-558761709-2	AGTTTGACCAGATTTGA	MEME-1	471	487	-	31.2698	1.03e-10	1.97e-05	AGTTTGACCAGATTTGA	TtWRKY-A_2_peak_666847	TtWRKY-A_1_peak_611018	transcript:TraesCS7B02G312800.1	TtWRKY-A_1_peakname|TtWRKY-A_2_peakname	2	7B:558761258-558762151	Promoter (1-2kb)	TraesCS7B02G312800	-1424	|TraesCS7B01G312800.1_(v1)|Lipid transfer protein	7B:558761258-558762151	894	558761722	388	706.455	120.798	701.78	7B:558761280-558762150	871	558761731	565	1045.09	141.406	1040.27	558761726	882.5	476.5	875.773	131.102	871.025
Merged-2B-777373593-2	AGTTTGACCAGATTTGA	MEME-1	472	488	-	31.2698	1.03e-10	1.97e-05	AGTTTGACCAGATTTGA	TtWRKY-A_2_peak_186286	TtWRKY-A_1_peak_170365	transcript:TraesCS2B02G592400.1	TtWRKY-A_1_peakname|TtWRKY-A_2_peakname	2	2B:777373057-777374126	Promoter (1-2kb)	TraesCS2B02G592400	-1843	|TraesCS2B01G592400.1_(v1)|Cytochrome P450	2B:777373088-777374126	1039	777373583	556	1030.87	141.878	1025.63	2B:777373057-777374101	1045	777373599	757	1404.35	152.916	1399.08	777373591	1042	656.5	1217.61	147.397	1212.36
Merged-2B-777373593-2	AGTTTGACCAGATTTGA	MEME-1	613	629	-	31.2698	1.03e-10	1.97e-05	AGTTTGACCAGATTTGA	TtWRKY-A_2_peak_186286	TtWRKY-A_1_peak_170365	transcript:TraesCS2B02G592400.1	TtWRKY-A_1_peakname|TtWRKY-A_2_peakname	2	2B:777373057-777374126	Promoter (1-2kb)	TraesCS2B02G592400	-1843	|TraesCS2B01G592400.1_(v1)|Cytochrome P450	2B:777373088-777374126	1039	777373583	556	1030.87	141.878	1025.63	2B:777373057-777374101	1045	777373599	757	1404.35	152.916	1399.08	777373591	1042	656.5	1217.61	147.397	1212.36
Merged-3A-737113108-2	AGTTTGACCAGATTTGA	MEME-1	483	499	-	31.2698	1.03e-10	1.97e-05	AGTTTGACCAGATTTGA	TtWRKY-A_2_peak_237420	TtWRKY-A_1_peak_217170	transcript:TraesCS3A02G519100.1	TtWRKY-A_1_peakname|TtWRKY-A_2_peakname	2	3A:737112402-737113821	Promoter (1-2kb)	TraesCS3A02G519100	-1058	|TraesCS3A01G519100.1_(v1)|rRNA N-glycosidase	3A:737112431-737113779	1349	737112833	433	768.167	115.616	763.364	3A:737112402-737113821	1420	737112814	663	1209.81	140.552	1204.75	737112824	1384.5	548	988.989	128.084	984.057
Merged-7B-706132317-2	AGTTTGACCAGATTTGA	MEME-1	499	515	-	31.2698	1.03e-10	1.97e-05	AGTTTGACCAGATTTGA	TtWRKY-A_2_peak_677417	TtWRKY-A_1_peak_620829	transcript:TraesCS7B02G441000.4	TtWRKY-A_1_peakname|TtWRKY-A_2_peakname	2	7B:706131868-706132795	Promoter (1-2kb)	TraesCS7B02G441000	-1822	|TraesCS7B01G441000.4_(v1)|Transmembrane protein, putative (DUF247)	7B:706131880-706132795	916	706132389	212	360.227	80.8328	356.48	7B:706131868-706132727	860	706132393	278	467.58	86.882	463.882	706132391	888	245	413.904	83.8574	410.181
Merged-2D-10659024-2	AGTTTGACCAGATTTGA	MEME-1	535	551	+	31.2698	1.03e-10	1.97e-05	agtttgaccagatttga	TtWRKY-A_2_peak_187467	TtWRKY-A_1_peak_171449	transcript:TraesCS2D02G023700.1	TtWRKY-A_1_peakname|TtWRKY-A_2_peakname	2	2D:10658547-10659501	Promoter (1-2kb)	TraesCS2D02G023700	-1373	|TraesCS2D01G023700.1_(v1)|Cytochrome P450 family protein, expressed	2D:10658553-10659496	944	10659169	224	351.908	67.7907	348.189	2D:10658547-10659501	955	10659185	277	423.186	66.9972	419.598	10659177	949.5	250.5	387.547	67.394	383.894
Merged-7B-597680012-2	AGTTTGACCAGATTTGA	MEME-1	527	543	-	31.2698	1.03e-10	1.97e-05	AGTTTGACCAGATTTGA	TtWRKY-A_2_peak_669409	TtWRKY-A_1_peak_613396	transcript:TraesCS7B02G342600.1	TtWRKY-A_1_peakname|TtWRKY-A_2_peakname	2	7B:597679556-597680476	Promoter (<=1kb)	TraesCS7B02G342600	-991	|TraesCS7B01G342600.1_(v1)|ATP-dependent zinc metalloprotease FtsH	7B:597679569-597680476	908	597680028	427	745.521	109.777	740.764	7B:597679556-597680448	893	597680013	603	1061.46	122.347	1056.61	597680020	900.5	515	903.49	116.062	898.687
Merged-7A-81502432-2	AGTTTGACCAGATTTGA	MEME-1	543	559	-	31.2698	1.03e-10	1.97e-05	AGTTTGACCAGATTTGA	TtWRKY-A_2_peak_584644	TtWRKY-A_1_peak_536036	transcript:TraesCS7A02G126500.1	TtWRKY-A_1_peakname|TtWRKY-A_2_peakname	2	7A:81501961-81502904	Promoter (<=1kb)	TraesCS7A02G126500	-727	|TraesCS7A01G126500.1_(v1)|Serine/threonine-protein phosphatase	7A:81501961-81502902	942	81502538	113	162.766	43.2626	159.723	7A:81501961-81502904	944	81502567	130	177.733	40.794	174.828	81502552	943	121.5	170.25	42.0283	167.275
Merged-Un-39208421-2	AGTTTGACCAGATTTGA	MEME-1	564	580	+	31.2698	1.03e-10	1.97e-05	agtttgaccagatttga	TtWRKY-A_2_peak_682383	TtWRKY-A_1_peak_625496	transcript:TraesCSU02G049000.1	TtWRKY-A_1_peakname|TtWRKY-A_2_peakname	2	Un:39208069-39208736	Promoter (<=1kb)	TraesCSU02G049000	-826	|TraesCSU01G049000.1_(v1)|Cytochrome P450 family protein, expressed	Un:39208146-39208736	591	39208522	196	316.552	69.327	312.949	Un:39208069-39208736	668	39208476	255	406.558	73.3405	403.012	39208499	629.5	225.5	361.555	71.3337	357.981
Merged-6B-15399403-2	AGTTTGACCAGATTTGA	MEME-1	612	628	+	31.2698	1.03e-10	1.97e-05	agtttgaccagatttga	TtWRKY-A_2_peak_530417	TtWRKY-A_1_peak_485914	transcript:TraesCS6B02G025600.1	TtWRKY-A_1_peakname|TtWRKY-A_2_peakname	2	6B:15398865-15399923	Promoter (1-2kb)	TraesCS6B02G025600	-1320	|TraesCS6B01G025600.1_(v1)|Mitochondrial transcription termination factor-like	6B:15398865-15399875	1011	15399491	302	553.863	112.778	549.549	6B:15398950-15399923	974	15399498	439	817.157	134.102	812.711	15399494	992.5	370.5	685.51	123.44	681.13
Merged-6B-15399403-2	AGTTTGACCAGATTTGA	MEME-1	633	649	+	31.2698	1.03e-10	1.97e-05	agtttgaccagatttga	TtWRKY-A_2_peak_530417	TtWRKY-A_1_peak_485914	transcript:TraesCS6B02G025600.1	TtWRKY-A_1_peakname|TtWRKY-A_2_peakname	2	6B:15398865-15399923	Promoter (1-2kb)	TraesCS6B02G025600	-1320	|TraesCS6B01G025600.1_(v1)|Mitochondrial transcription termination factor-like	6B:15398865-15399875	1011	15399491	302	553.863	112.778	549.549	6B:15398950-15399923	974	15399498	439	817.157	134.102	812.711	15399494	992.5	370.5	685.51	123.44	681.13
Merged-2A-114858089-2	AGTTTGACCAGATTTGA	MEME-1	988	1004	+	31.2698	1.03e-10	1.97e-05	agtttgaccagatttga	TtWRKY-A_2_peak_90104	TtWRKY-A_1_peak_82374	transcript:TraesCS2A02G162200.1	TtWRKY-A_1_peakname|TtWRKY-A_2_peakname	2	2A:114857244-114858710	Promoter (<=1kb)	TraesCS2A02G162200	-884	|TraesCS2A01G162200.1_(v1)|nitric oxide synthase-interacting protein	2A:114857730-114858675	946	114858300	346	646.95	125.146	642.41	2A:114857244-114858710	1467	114858234	559	1088.29	165.966	1083.4	114858267	1206.5	452.5	867.62	145.556	862.905
Merged-2A-114858089-2	AGTTTGACCAGATTTGA	MEME-1	1104	1120	+	31.2698	1.03e-10	1.97e-05	agtttgaccagatttga	TtWRKY-A_2_peak_90104	TtWRKY-A_1_peak_82374	transcript:TraesCS2A02G162200.1	TtWRKY-A_1_peakname|TtWRKY-A_2_peakname	2	2A:114857244-114858710	Promoter (<=1kb)	TraesCS2A02G162200	-884	|TraesCS2A01G162200.1_(v1)|nitric oxide synthase-interacting protein	2A:114857730-114858675	946	114858300	346	646.95	125.146	642.41	2A:114857244-114858710	1467	114858234	559	1088.29	165.966	1083.4	114858267	1206.5	452.5	867.62	145.556	862.905
Merged-3A-80434701-2	AGTTTGACCAGATTTGA	MEME-1	1315	1331	-	31.2698	1.03e-10	1.97e-05	AGTTTGACCAGATTTGA	TtWRKY-A_2_peak_193689	TtWRKY-A_1_peak_177191	transcript:TraesCS3A02G113300.1	TtWRKY-A_1_peakname|TtWRKY-A_2_peakname	2	3A:80433845-80435550	Promoter (1-2kb)	TraesCS3A02G113300	-1234	|TraesCS3A01G113300.1_(v1)|NAC domain protein	3A:80433878-80435531	1654	80434635	303	461.329	67.879	457.266	3A:80433845-80435550	1706	80434742	437	675.158	76.5181	670.987	80434688	1680	370	568.244	72.1985	564.126
Merged-1A-271623335-3	AGTTTGACCAGATTTGA	MEME-1	1881	1897	-	31.2698	1.03e-10	1.97e-05	AGTTTGACCAGATTTGA	TtWRKY-A_2_peak_16931	TtWRKY-A_1_peak_15380,TtWRKY-A_1_peak_15379	transcript:TraesCS1A02G154900.1	TtWRKY-A_1_peakname|TtWRKY-A_2_peakname	3	1A:271622221-271624516	Promoter (1-2kb)	TraesCS1A02G154900	-1446	|TraesCS1A01G154900.1_(v1)|LIGHT-DEPENDENT SHORT HYPOCOTYLS-like protein (DUF640)	NA	NA	NA	NA	NA	NA	NA	1A:271622231-271624486	2256	271622674	226	298.385	43.7401	295.12	271622674	2256	226	298.385	43.7401	295.12
Merged-3D-13140058-2	AGTTTGACCAGATTTGA	MEME-1	109	125	-	28.2222	4.06e-10	7.44e-05	TGTTTGACCAGATTTGA	TtWRKY-A_2_peak_294343	TtWRKY-A_1_peak_269704	transcript:TraesCS3D02G036100.1	TtWRKY-A_1_peakname|TtWRKY-A_2_peakname	2	3D:13139861-13140251	Promoter (1-2kb)	TraesCS3D02G036100	-1971	|TraesCS3D01G036100.1_(v1)|Mannose-6-phosphate isomerase	3D:13139861-13140250	390	13140001	31	31.9729	13.7081	29.7039	3D:13139872-13140251	380	13139961	28	24.2467	10.328	22.1636	13139981	385	29.5	28.1098	12.0181	25.9337
Merged-6A-30453506-2	AGTTTGACCAGATTTGA	MEME-1	328	344	-	28.2222	4.06e-10	7.44e-05	TGTTTGACCAGATTTGA	TtWRKY-A_2_peak_490392	TtWRKY-A_1_peak_449348	transcript:TraesCS6A02G057800.1	TtWRKY-A_1_peakname|TtWRKY-A_2_peakname	2	6A:30453094-30453926	Promoter (1-2kb)	TraesCS6A02G057800	-1571	|TraesCS6A01G057800.1_(v1)|F-box family protein	6A:30453095-30453909	815	30453452	381	646.826	97.9789	642.286	6A:30453094-30453926	833	30453451	536	916.66	108.775	912.039	30453452	824	458.5	781.743	103.377	777.163
Merged-1D-80841051-2	AGTTTGACCAGATTTGA	MEME-1	225	241	-	28.2222	4.06e-10	7.44e-05	TGTTTGACCAGATTTGA	TtWRKY-A_2_peak_82887	TtWRKY-A_1_peak_75709	transcript:TraesCS1D02G095600.1	TtWRKY-A_1_peakname|TtWRKY-A_2_peakname	2	1D:80840875-80841234	Promoter (1-2kb)	TraesCS1D02G095600	-1762	|TraesCS1D01G095600.1_(v1)|L-gulonolactone oxidase	1D:80840875-80841213	339	80841010	47	55.648	20.5622	53.1669	1D:80840882-80841234	353	80841014	64	74.9731	23.149	72.4927	80841012	346	55.5	65.3106	21.8556	62.8298
Merged-7A-22949463-2	AGTTTGACCAGATTTGA	MEME-1	369	385	-	28.2222	4.06e-10	7.44e-05	TGTTTGACCAGATTTGA	TtWRKY-A_2_peak_580230	TtWRKY-A_1_peak_531883	transcript:TraesCS7A02G049200.1	TtWRKY-A_1_peakname|TtWRKY-A_2_peakname	2	7A:22949172-22949744	Promoter (1-2kb)	TraesCS7A02G049200	-1457	|TraesCS7A01G049200.1_(v1)|Syntaxin	7A:22949197-22949741	545	22949411	53	56.1954	18.1251	53.7111	7A:22949172-22949744	573	22949541	80	74.2451	16.4075	71.7688	22949476	559	66.5	65.2202	17.2663	62.74
Merged-2B-510791149-2	AGTTTGACCAGATTTGA	MEME-1	396	412	-	28.2222	4.06e-10	7.44e-05	TGTTTGACCAGATTTGA	TtWRKY-A_2_peak_168610	TtWRKY-A_1_peak_154107	transcript:TraesCS2B02G357800.1	TtWRKY-A_1_peakname|TtWRKY-A_2_peakname	2	2B:510790764-510791552	Promoter (1-2kb)	TraesCS2B02G357800	-1617	|TraesCS2B01G357800.1_(v1)|4-diphosphocytidyl-2-C-methyl-D-erythritol kinase	2B:510790764-510791513	750	510791152	389	633.196	87.0816	628.689	2B:510790770-510791552	783	510791155	568	985.393	115.257	980.659	510791154	766.5	478.5	809.294	101.169	804.674
Merged-3B-792821021-2	AGTTTGACCAGATTTGA	MEME-1	495	511	-	28.2222	4.06e-10	7.44e-05	TGTTTGACCAGATTTGA	TtWRKY-A_2_peak_291928	TtWRKY-A_1_peak_267484	transcript:TraesCS3B02G558300.2	TtWRKY-A_1_peakname|TtWRKY-A_2_peakname	2	3B:792820537-792821510	Promoter (1-2kb)	TraesCS3B02G558300	-1935	|TraesCS3B01G558300.2_(v1)|THO complex subunit 2-like protein	3B:792820555-792821482	928	792821015	493	938.449	148.838	933.333	3B:792820537-792821510	974	792821050	658	1264.33	166.578	1259.21	792821032	951	575.5	1101.39	157.708	1096.27
Merged-3B-6542960-2	AGTTTGACCAGATTTGA	MEME-1	473	489	-	27.8413	7.44e-10	0.000133	AGTTTGACCAGATTTTA	TtWRKY-A_2_peak_238787	TtWRKY-A_1_peak_218431	transcript:TraesCS3B02G015900.1	TtWRKY-A_1_peakname|TtWRKY-A_2_peakname	2	3B:6542507-6543398	Promoter (1-2kb)	TraesCS3B02G015900	-1911	|TraesCS3B01G015900.1_(v1)|pre-mRNA 3&apos; end processing protein WDR33	3B:6542541-6543398	858	6542985	329	569.903	99.4263	565.549	3B:6542507-6543395	889	6542985	479	842.488	115.679	837.996	6542985	873.5	404	706.196	107.553	701.773
Merged-2B-184653173-2	AGTTTGACCAGATTTGA	MEME-1	526	542	-	27.8413	7.44e-10	0.000133	AGTTTGACCAGATTTTA	TtWRKY-A_2_peak_146208	TtWRKY-A_1_peak_133735	transcript:TraesCS2B02G205300.1	TtWRKY-A_1_peakname|TtWRKY-A_2_peakname	2	2B:184652706-184653616	Promoter (1-2kb)	TraesCS2B02G205300	-1872	|TraesCS2B01G205300.1_(v1)|Snake venom serine proteinase 1	2B:184652706-184653616	911	184653239	298	503.785	90.0863	499.6	2B:184652770-184653600	831	184653240	404	681.414	97.6039	677.23	184653240	871	351	592.6	93.8451	588.415
Merged-4B-491795320-2	AGTTTGACCAGATTTGA	MEME-1	509	525	+	27.0317	8.67e-10	0.000154	ggtttgaccagatttga	TtWRKY-A_2_peak_376299	TtWRKY-A_1_peak_344635	transcript:TraesCS4B02G235400.2	TtWRKY-A_1_peakname|TtWRKY-A_2_peakname	2	4B:491794834-491795797	Promoter (1-2kb)	TraesCS4B02G235400	-1364	|TraesCS4B01G235400.2_(v1)|Branched-chain-amino-acid aminotransferase	4B:491794860-491795797	938	491795286	468	798.422	104.721	793.556	4B:491794834-491795792	959	491795317	633	1077.51	110.759	1072.63	491795302	948.5	550.5	937.966	107.74	933.093
Merged-3A-737113108-2	AGTTTGACCAGATTTGA	MEME-1	386	402	-	27.0159	1.12e-09	0.000191	AGTTTGACCATATTTGA	TtWRKY-A_2_peak_237420	TtWRKY-A_1_peak_217170	transcript:TraesCS3A02G519100.1	TtWRKY-A_1_peakname|TtWRKY-A_2_peakname	2	3A:737112402-737113821	Promoter (1-2kb)	TraesCS3A02G519100	-1058	|TraesCS3A01G519100.1_(v1)|rRNA N-glycosidase	3A:737112431-737113779	1349	737112833	433	768.167	115.616	763.364	3A:737112402-737113821	1420	737112814	663	1209.81	140.552	1204.75	737112824	1384.5	548	988.989	128.084	984.057
Merged-7B-532424080-2	AGTTTGACCAGATTTGA	MEME-1	62	78	+	27.0159	1.12e-09	0.000191	agtttgaccatatttga	TtWRKY-A_2_peak_664874	TtWRKY-A_1_peak_609242	transcript:TraesCS7B02G295900.1	TtWRKY-A_1_peakname|TtWRKY-A_2_peakname	2	7B:532423216-532425147	Promoter (<=1kb)	TraesCS7B02G295900	-694	|TraesCS7B01G295900.1_(v1)|Late embryogenesis abundant protein	7B:532423216-532425147	1932	532423963	74	81.5571	21.8864	78.9062	7B:532423216-532424744	1529	532423972	108	120.666	25.1818	117.972	532423968	1730.5	91	101.112	23.5341	98.4391
Merged-1A-100106053-2	AGTTTGACCAGATTTGA	MEME-1	100	116	+	27.0159	1.12e-09	0.000191	agtttgaccatatttga	TtWRKY-A_2_peak_6546	TtWRKY-A_1_peak_6015	transcript:TraesCS1A02G104300.1	TtWRKY-A_1_peakname|TtWRKY-A_2_peakname	2	1A:100105883-100106226	Promoter (1-2kb)	TraesCS1A02G104300	-1422	|TraesCS1A01G104300.1_(v1)|Peroxidase	1A:100105883-100106210	328	100106023	17	8.67413	4.61681	6.81998	1A:100105895-100106226	332	100105986	23	11.1452	4.86147	9.28976	100106004	330	20	9.90967	4.73914	8.05487
Merged-2B-47531007-2	AGTTTGACCAGATTTGA	MEME-1	382	398	+	27.0159	1.12e-09	0.000191	agtttgaccatatttga	TtWRKY-A_2_peak_137073	TtWRKY-A_1_peak_125291	transcript:TraesCS2B02G085200.1	TtWRKY-A_1_peakname|TtWRKY-A_2_peakname	2	2B:47530623-47531389	Promoter (1-2kb)	TraesCS2B02G085200	-1953	|TraesCS2B01G085200.1_(v1)|F-box family protein	2B:47530631-47531387	757	47531020	382	717.874	131.595	713.173	2B:47530623-47531389	767	47531019	498	926.801	139.243	922.162	47531020	762	440	822.337	135.419	817.668
Merged-7A-30641093-2	AGTTTGACCAGATTTGA	MEME-1	413	429	+	27.0159	1.12e-09	0.000191	agtttgaccatatttga	TtWRKY-A_2_peak_580792	TtWRKY-A_1_peak_532411	transcript:TraesCS7A02G061500.1	TtWRKY-A_1_peakname|TtWRKY-A_2_peakname	2	7A:30640728-30641456	Promoter (1-2kb)	TraesCS7A02G061500	-1178	|TraesCS7A01G061500.1_(v1)|Dynein light chain family protein	7A:30640732-30641456	725	30641086	328	646.293	140.937	641.755	7A:30640728-30641456	729	30641080	415	804.384	148.154	799.962	30641083	727	371.5	725.338	144.546	720.859
Merged-6D-8350674-2	AGTTTGACCAGATTTGA	MEME-1	265	281	+	26.0794	1.74e-09	0.000283	agtttgaccagagtttg	TtWRKY-A_2_peak_578189	TtWRKY-A_1_peak_529987	transcript:TraesCS6D02G021100.1	TtWRKY-A_1_peakname|TtWRKY-A_2_peakname	2	6D:8350462-8350882	Promoter (1-2kb)	TraesCS6D02G021100	-1635	|TraesCS6D01G021100.1_(v1)|Glycosyltransferase	6D:8350462-8350881	420	8350672	151	248.651	65.1137	245.281	6D:8350473-8350882	410	8350669	193	312.013	69.0908	308.71	8350670	415	172	280.332	67.1022	276.995
Merged-3A-32125816-2	AGTTTGACCAGATTTGA	MEME-1	370	386	+	26.0476	2e-09	0.00029	agtttgaccaaatttga	TtWRKY-A_2_peak_190570	TtWRKY-A_1_peak_174344	transcript:TraesCS3A02G055300.2	TtWRKY-A_1_peakname|TtWRKY-A_2_peakname	2	3A:32125426-32126226	Promoter (<=1kb)	TraesCS3A02G055300	-925	|TraesCS3A01G055300.2_(v1)|ethylene-dependent gravitropism-deficient and yellow-green-like 2	3A:32125427-32126187	761	32125801	327	550.428	91.5769	546.123	3A:32125426-32126226	801	32125803	459	778.554	102.417	774.181	32125802	781	393	664.491	96.9969	660.152
Merged-4B-552020683-2	AGTTTGACCAGATTTGA	MEME-1	492	508	-	26.0476	2e-09	0.00029	AGTTTGACCAAATTTGA	TtWRKY-A_2_peak_380442	TtWRKY-A_1_peak_348449	transcript:TraesCS4B02G274300.1	TtWRKY-A_1_peakname|TtWRKY-A_2_peakname	2	4B:552020209-552021147	Promoter (1-2kb)	TraesCS4B02G274300	-1235	|TraesCS4B01G274300.1_(v1)|Photosynthetic NDH subcomplex B 2	4B:552020280-552021096	817	552020694	303	485.149	77.9727	481.016	4B:552020209-552021147	939	552020697	467	808.031	109.296	803.602	552020696	878	385	646.59	93.6343	642.309
Merged-5A-546310577-2	AGTTTGACCAGATTTGA	MEME-1	363	379	+	25.6032	2.44e-09	0.00029	aatttgaccagatttga	TtWRKY-A_2_peak_425702	TtWRKY-A_1_peak_389949	transcript:TraesCS5A02G338500.1	TtWRKY-A_1_peakname|TtWRKY-A_2_peakname	2	5A:546310165-546310987	Promoter (1-2kb)	TraesCS5A02G338500	-1374	|TraesCS5A01G338500.1_(v1)|Receptor-like protein kinase, putative,expressed	5A:546310173-546310987	815	546310544	355	573.613	83.3696	569.25	5A:546310165-546310983	819	546310537	458	729.716	84.6472	725.437	546310540	817	406.5	651.664	84.0084	647.343
Merged-3B-76120186-2	AGTTTGACCAGATTTGA	MEME-1	414	430	-	25.6032	2.44e-09	0.00029	AATTTGACCAGATTTGA	TtWRKY-A_2_peak_243613	TtWRKY-A_1_peak_223003	transcript:TraesCS3B02G110300.1	TtWRKY-A_1_peakname|TtWRKY-A_2_peakname	2	3B:76119769-76120601	Promoter (1-2kb)	TraesCS3B02G110300	-1033	|TraesCS3B01G110300.1_(v1)|Receptor-like kinase LIP2	3B:76119769-76120595	827	76120195	406	731.394	118.77	726.666	3B:76119780-76120601	822	76120212	598	1097.58	139.889	1092.68	76120204	824.5	502	914.487	129.329	909.673
Merged-3B-772728393-2	AGTTTGACCAGATTTGA	MEME-1	481	497	-	25.6032	2.44e-09	0.00029	AATTTGACCAGATTTGA	TtWRKY-A_2_peak_290308	TtWRKY-A_1_peak_265943	transcript:TraesCS3B02G532100.1	TtWRKY-A_1_peakname|TtWRKY-A_2_peakname	2	3B:772727976-772728817	Promoter (1-2kb)	TraesCS3B02G532100	-1825	|TraesCS3B01G532100.1_(v1)|Amino acid permease	3B:772727981-772728817	837	772728388	253	398.612	70.9162	394.74	3B:772727976-772728801	826	772728398	342	537.57	76.3673	533.704	772728393	831.5	297.5	468.091	73.6418	464.222
Merged-3D-325978875-2	AGTTTGACCAGATTTGA	MEME-1	257	273	+	25.4444	2.7e-09	0.00029	agtttgaccagatttaa	TtWRKY-A_2_peak_294539	TtWRKY-A_1_peak_269882	transcript:TraesCS3D02G235500.1	TtWRKY-A_1_peakname|TtWRKY-A_2_peakname	2	3D:325978675-325979097	Promoter (1-2kb)	TraesCS3D02G235500	-1061	|TraesCS3D01G235500.1_(v1)|MBOAT (membrane bound O-acyl transferase) family protein	3D:325978680-325979050	371	325978911	10	6.75191	4.71218	4.97189	3D:325978675-325979097	423	325978994	15	9.9425	5.69821	8.12015	325978952	397	12.5	8.34721	5.20519	6.54602
Merged-2D-628575378-2	AGTTTGACCAGATTTGA	MEME-1	287	303	+	25.4444	2.7e-09	0.00029	agtttgaccagatttaa	TtWRKY-A_2_peak_188083	TtWRKY-A_1_peak_171996	transcript:TraesCS2D02G554000.1	TtWRKY-A_1_peakname|TtWRKY-A_2_peakname	2	2D:628575191-628575576	Promoter (<=1kb)	TraesCS2D02G554000	-819	|TraesCS2D01G554000.1_(v1)|Chromatin structure-remodeling complex protein SYD	2D:628575205-628575543	339	628575266	18	15.2544	8.13921	13.2298	2D:628575191-628575576	386	628575390	34	31.776	12.4648	29.6065	628575328	362.5	26	23.5152	10.302	21.4182
Merged-6B-52362865-2	AGTTTGACCAGATTTGA	MEME-1	67	83	-	25.4444	2.7e-09	0.00029	AGTTTGACCAGATTTAA	TtWRKY-A_2_peak_532989	TtWRKY-A_1_peak_488344	transcript:TraesCS6B02G076400.1	TtWRKY-A_1_peakname|TtWRKY-A_2_peakname	2	6B:52362589-52363145	Promoter (1-2kb)	TraesCS6B02G076400	-1500	|TraesCS6B01G076400.1_(v1)|F-box family protein	6B:52362589-52363145	557	52362773	345	541.993	76.4082	537.709	6B:52362589-52363137	549	52362769	464	726.638	80.5662	722.366	52362771	553	404.5	634.316	78.4872	630.038
Merged-3D-10802233-2	AGTTTGACCAGATTTGA	MEME-1	432	448	+	25.4444	2.7e-09	0.00029	agtttgaccagatttaa	TtWRKY-A_2_peak_294338	TtWRKY-A_1_peak_269698	transcript:TraesCS3D02G029900.1	TtWRKY-A_1_peakname|TtWRKY-A_2_peakname	2	3D:10801990-10802477	Promoter (1-2kb)	TraesCS3D02G029900	-1761	|TraesCS3D01G029900.1_(v1)|Expansin	3D:10801990-10802476	487	10802201	54	66.7824	23.5609	64.223	3D:10801990-10802477	488	10802205	83	105.694	29.9156	103.063	10802203	487.5	68.5	86.2382	26.7383	83.643
Merged-4A-637743517-2	AGTTTGACCAGATTTGA	MEME-1	112	128	-	25.4444	2.7e-09	0.00029	AGTTTGACCAGATTTAA	TtWRKY-A_2_peak_337141	TtWRKY-A_1_peak_308644	transcript:TraesCS4A02G364200.1	TtWRKY-A_1_peakname|TtWRKY-A_2_peakname	2	4A:637743177-637743885	Promoter (1-2kb)	TraesCS4A02G364200	-1815	|TraesCS4A01G364200.1_(v1)|GPI-anchored adhesin-like protein	4A:637743177-637743826	650	637743410	113	145.759	34.3473	142.788	4A:637743180-637743885	706	637743417	179	223.878	36.461	220.826	637743414	678	146	184.819	35.4042	181.807
Merged-4B-660650873-2	AGTTTGACCAGATTTGA	MEME-1	231	247	-	25.4444	2.7e-09	0.00029	AGTTTGACCAGATTTAA	TtWRKY-A_2_peak_388717	TtWRKY-A_1_peak_356146	transcript:TraesCS4B02G380100.1	TtWRKY-A_1_peakname|TtWRKY-A_2_peakname	2	4B:660650100-660651644	Promoter (1-2kb)	TraesCS4B02G380100	-1673	|TraesCS4B01G380100.1_(v1)|C2 domain-containing family protein	4B:660650100-660651644	1545	660650441	221	385.597	87.6846	381.768	4B:660650108-660651640	1533	660650432	332	592.582	108.413	588.587	660650436	1539	276.5	489.089	98.0488	485.178
Merged-4B-64614355-2	AGTTTGACCAGATTTGA	MEME-1	299	315	-	25.4444	2.7e-09	0.00029	AGTTTGACCAGATTTAA	TtWRKY-A_2_peak_349067	TtWRKY-A_1_peak_319610	transcript:TraesCS4B02G070300.1	TtWRKY-A_1_peakname|TtWRKY-A_2_peakname	2	4B:64613905-64614807	Promoter (1-2kb)	TraesCS4B02G070300	-1760	|TraesCS4A01G245100.1_(v1)|Dormancy-associated protein/auxin-repressed protein	4B:64613905-64614781	877	64614306	379	642.588	97.4659	638.058	4B:64613929-64614807	879	64614306	525	893.221	106.547	888.639	64614306	878	452	767.904	102.006	763.348
Merged-2B-541904966-2	AGTTTGACCAGATTTGA	MEME-1	491	507	+	25.4444	2.7e-09	0.00029	agtttgaccagatttaa	TtWRKY-A_2_peak_170799	TtWRKY-A_1_peak_156100	transcript:TraesCS2B02G378800.1	TtWRKY-A_1_peakname|TtWRKY-A_2_peakname	2	2B:541904549-541905383	Promoter (1-2kb)	TraesCS2B02G378800	-1885	|TraesCS2B01G378800.1_(v1)|Leucine-rich repeat protein kinase family protein	2B:541904585-541905348	764	541905029	437	703.767	86.59	699.097	2B:541904549-541905383	835	541905033	621	1010.72	95.5234	1005.95	541905031	799.5	529	857.244	91.0567	852.524
Merged-5B-468895131-2	AGTTTGACCAGATTTGA	MEME-1	499	515	+	25.4444	2.7e-09	0.00029	agtttgaccagatttaa	TtWRKY-A_2_peak_470661	TtWRKY-A_1_peak_431113	transcript:TraesCS5B02G283300.1	TtWRKY-A_1_peakname|TtWRKY-A_2_peakname	2	5B:468894712-468895547	Promoter (1-2kb)	TraesCS5B02G283300	-1739	|TraesCS5B01G283300.1_(v1)|Peroxisomal membrane protein, putative, expressed	5B:468894728-468895537	810	468895118	439	793.631	122.847	788.775	5B:468894712-468895547	836	468895108	584	1050.36	130.247	1045.53	468895113	823	511.5	921.995	126.547	917.153
Merged-5A-550247935-2	AGTTTGACCAGATTTGA	MEME-1	510	526	+	25.4444	2.7e-09	0.00029	agtttgaccagatttaa	TtWRKY-A_2_peak_426000	TtWRKY-A_1_peak_390224	transcript:TraesCS5A02G347500.1	TtWRKY-A_1_peakname|TtWRKY-A_2_peakname	2	5A:550247525-550248360	Promoter (1-2kb)	TraesCS5A02G347500	-1629	|TraesCS5A01G347500.1_(v1)|Cytokinin riboside 5&apos;-monophosphate phosphoribohydrolase	5A:550247536-550248320	785	550247923	327	538.686	86.1925	534.409	5A:550247525-550248360	836	550247931	501	850.422	104.713	845.916	550247927	810.5	414	694.554	95.4527	690.163
Merged-2A-31837719-2	AGTTTGACCAGATTTGA	MEME-1	510	526	+	25.4444	2.7e-09	0.00029	agtttgaccagatttaa	TtWRKY-A_2_peak_84918	TtWRKY-A_1_peak_77565	transcript:TraesCS2A02G071500.1	TtWRKY-A_1_peakname|TtWRKY-A_2_peakname	2	2A:31837313-31838133	Promoter (1-2kb)	TraesCS2A02G071500	-1056	|TraesCS2A01G071500.1_(v1)|Flavin-containing monooxygenase	2A:31837334-31838096	763	31837775	303	514.359	91.5928	510.145	2A:31837313-31838133	821	31837746	444	766.634	107.244	762.285	31837760	792	373.5	640.496	99.4184	636.215
Merged-4B-491795320-2	AGTTTGACCAGATTTGA	MEME-1	624	640	+	25.4444	2.7e-09	0.00029	agtttgaccagatttaa	TtWRKY-A_2_peak_376299	TtWRKY-A_1_peak_344635	transcript:TraesCS4B02G235400.2	TtWRKY-A_1_peakname|TtWRKY-A_2_peakname	2	4B:491794834-491795797	Promoter (1-2kb)	TraesCS4B02G235400	-1364	|TraesCS4B01G235400.2_(v1)|Branched-chain-amino-acid aminotransferase	4B:491794860-491795797	938	491795286	468	798.422	104.721	793.556	4B:491794834-491795792	959	491795317	633	1077.51	110.759	1072.63	491795302	948.5	550.5	937.966	107.74	933.093
Merged-7B-84699104-2	AGTTTGACCAGATTTGA	MEME-1	278	294	-	25.4444	2.7e-09	0.00029	AGTTTGACCAGATTTAA	TtWRKY-A_2_peak_634061	TtWRKY-A_1_peak_581169	transcript:TraesCS7B02G075400.1	TtWRKY-A_1_peakname|TtWRKY-A_2_peakname	2	7B:84698693-84699500	Promoter (1-2kb)	TraesCS7B02G075400	-1885	|TraesCS7B01G075400.1_(v1)|Glycosyltransferase	7B:84698735-84699500	766	84699081	450	861.726	147.128	856.738	7B:84698693-84699489	797	84699078	534	993.569	141.914	988.821	84699080	781.5	492	927.648	144.521	922.779
Merged-2B-568028715-2	AGTTTGACCAGATTTGA	MEME-1	279	295	-	25.4444	2.7e-09	0.00029	AGTTTGACCAGATTTAA	TtWRKY-A_2_peak_172653	TtWRKY-A_1_peak_157828	transcript:TraesCS2B02G399700.1	TtWRKY-A_1_peakname|TtWRKY-A_2_peakname	2	2B:568028371-568029049	Promoter (1-2kb)	TraesCS2B02G399700	-1570	|TraesCS2B01G399700.1_(v1)|NAC domain protein,	2B:568028392-568029049	658	568028765	331	599.422	112.738	594.996	2B:568028371-568029049	679	568028781	448	810.148	123.684	805.715	568028773	668.5	389.5	704.785	118.211	700.356
Merged-3A-589378369-2	AGTTTGACCAGATTTGA	MEME-1	302	318	-	25.4444	2.7e-09	0.00029	AGTTTGACCAGATTTAA	TtWRKY-A_2_peak_227302	TtWRKY-A_1_peak_207870	transcript:TraesCS3A02G342100.2	TtWRKY-A_1_peakname|TtWRKY-A_2_peakname	2	3A:589377916-589378829	Promoter (1-2kb)	TraesCS3A02G342100	-1168	|TraesCS3A01G342100.2_(v1)|DNA-directed RNA polymerase subunit N	3A:589377922-589378809	888	589378364	480	908.248	144.921	903.18	3A:589377916-589378829	914	589378361	705	1356.08	170.144	1350.86	589378362	901	592.5	1132.16	157.532	1127.02
Merged-2B-777936861-2	AGTTTGACCAGATTTGA	MEME-1	304	320	-	25.4444	2.7e-09	0.00029	AGTTTGACCAGATTTAA	TtWRKY-A_2_peak_186337	TtWRKY-A_1_peak_170412	transcript:TraesCS2B02G593100.1	TtWRKY-A_1_peakname|TtWRKY-A_2_peakname	2	2B:777936447-777937289	Promoter (<=1kb)	TraesCS2B02G593100	-968	|TraesCS2B01G593100.1_(v1)|Cytochrome P450 family protein, expressed	2B:777936463-777937247	785	777936882	424	779.952	128.049	775.124	2B:777936447-777937289	843	777936882	592	1094.58	142.911	1089.68	777936882	814	508	937.266	135.48	932.402
Merged-2A-707062762-2	AGTTTGACCAGATTTGA	MEME-1	307	323	-	25.4444	2.7e-09	0.00029	AGTTTGACCAGATTTAA	TtWRKY-A_2_peak_127676	TtWRKY-A_1_peak_116659	transcript:TraesCS2A02G460800.1	TtWRKY-A_1_peakname|TtWRKY-A_2_peakname	2	2A:707062363-707063170	Promoter (1-2kb)	TraesCS2A02G460800	-1402	|TraesCS2A01G460800.1_(v1)|PAP/OAS1 substrate-binding domain superfamily	2A:707062363-707063147	785	707062757	524	827.417	84.4345	822.494	2A:707062368-707063170	803	707062766	631	994.977	86.589	990.227	707062762	794	577.5	911.197	85.5118	906.361
Merged-5B-681620122-2	AGTTTGACCAGATTTGA	MEME-1	309	325	-	25.4444	2.7e-09	0.00029	AGTTTGACCAGATTTAA	TtWRKY-A_2_peak_485883	TtWRKY-A_1_peak_445169	transcript:TraesCS5B02G518500.1	TtWRKY-A_1_peakname|TtWRKY-A_2_peakname	2	5B:681619664-681620582	Promoter (1-2kb)	TraesCS5B02G518500	-1913	|TraesCS5B01G518500.1_(v1)|basic helix-loop-helix (bHLH) DNA-binding superfamily protein	5B:681619664-681620581	918	681620106	477	901.3	144.018	896.245	5B:681619664-681620582	919	681620104	655	1239.33	158.094	1234.23	681620105	918.5	566	1070.32	151.056	1065.24
Merged-5A-688714467-2	AGTTTGACCAGATTTGA	MEME-1	313	329	-	25.4444	2.7e-09	0.00029	AGTTTGACCAGATTTAA	TtWRKY-A_2_peak_435387	TtWRKY-A_1_peak_398760	transcript:TraesCS5A02G528800.1	TtWRKY-A_1_peakname|TtWRKY-A_2_peakname	2	5A:688714098-688714851	Promoter (<=1kb)	TraesCS5A02G528800	-750	|TraesCS5A01G528800.1_(v1)|Leucine-rich repeat receptor-like protein kinase family protein	5A:688714098-688714851	754	688714521	328	536.118	84.3849	531.847	5A:688714102-688714820	719	688714450	432	665.332	75.6446	661.181	688714486	736.5	380	600.725	80.0148	596.514
Merged-2B-777373593-2	AGTTTGACCAGATTTGA	MEME-1	365	381	-	25.4444	2.7e-09	0.00029	AGTTTGACCAGATTTAA	TtWRKY-A_2_peak_186286	TtWRKY-A_1_peak_170365	transcript:TraesCS2B02G592400.1	TtWRKY-A_1_peakname|TtWRKY-A_2_peakname	2	2B:777373057-777374126	Promoter (1-2kb)	TraesCS2B02G592400	-1843	|TraesCS2B01G592400.1_(v1)|Cytochrome P450	2B:777373088-777374126	1039	777373583	556	1030.87	141.878	1025.63	2B:777373057-777374101	1045	777373599	757	1404.35	152.916	1399.08	777373591	1042	656.5	1217.61	147.397	1212.36
Merged-3A-737113108-2	AGTTTGACCAGATTTGA	MEME-1	281	297	-	25.4444	2.7e-09	0.00029	AGTTTGACCAGATTTAA	TtWRKY-A_2_peak_237420	TtWRKY-A_1_peak_217170	transcript:TraesCS3A02G519100.1	TtWRKY-A_1_peakname|TtWRKY-A_2_peakname	2	3A:737112402-737113821	Promoter (1-2kb)	TraesCS3A02G519100	-1058	|TraesCS3A01G519100.1_(v1)|rRNA N-glycosidase	3A:737112431-737113779	1349	737112833	433	768.167	115.616	763.364	3A:737112402-737113821	1420	737112814	663	1209.81	140.552	1204.75	737112824	1384.5	548	988.989	128.084	984.057
Merged-7B-597680012-2	AGTTTGACCAGATTTGA	MEME-1	326	342	-	25.4444	2.7e-09	0.00029	AGTTTGACCAGATTTAA	TtWRKY-A_2_peak_669409	TtWRKY-A_1_peak_613396	transcript:TraesCS7B02G342600.1	TtWRKY-A_1_peakname|TtWRKY-A_2_peakname	2	7B:597679556-597680476	Promoter (<=1kb)	TraesCS7B02G342600	-991	|TraesCS7B01G342600.1_(v1)|ATP-dependent zinc metalloprotease FtsH	7B:597679569-597680476	908	597680028	427	745.521	109.777	740.764	7B:597679556-597680448	893	597680013	603	1061.46	122.347	1056.61	597680020	900.5	515	903.49	116.062	898.687
Merged-Un-39208421-2	AGTTTGACCAGATTTGA	MEME-1	639	655	+	25.4444	2.7e-09	0.00029	agtttgaccagatttaa	TtWRKY-A_2_peak_682383	TtWRKY-A_1_peak_625496	transcript:TraesCSU02G049000.1	TtWRKY-A_1_peakname|TtWRKY-A_2_peakname	2	Un:39208069-39208736	Promoter (<=1kb)	TraesCSU02G049000	-826	|TraesCSU01G049000.1_(v1)|Cytochrome P450 family protein, expressed	Un:39208146-39208736	591	39208522	196	316.552	69.327	312.949	Un:39208069-39208736	668	39208476	255	406.558	73.3405	403.012	39208499	629.5	225.5	361.555	71.3337	357.981
Merged-1A-271623335-3	AGTTTGACCAGATTTGA	MEME-1	1765	1781	-	25.4444	2.7e-09	0.00029	AGTTTGACCAGATTTAA	TtWRKY-A_2_peak_16931	TtWRKY-A_1_peak_15380,TtWRKY-A_1_peak_15379	transcript:TraesCS1A02G154900.1	TtWRKY-A_1_peakname|TtWRKY-A_2_peakname	3	1A:271622221-271624516	Promoter (1-2kb)	TraesCS1A02G154900	-1446	|TraesCS1A01G154900.1_(v1)|LIGHT-DEPENDENT SHORT HYPOCOTYLS-like protein (DUF640)	NA	NA	NA	NA	NA	NA	NA	1A:271622231-271624486	2256	271622674	226	298.385	43.7401	295.12	271622674	2256	226	298.385	43.7401	295.12
Merged-3B-792821021-2	AGTTTGACCAGATTTGA	MEME-1	379	395	-	25.4444	2.7e-09	0.00029	AGTTTGACCAGATTTAA	TtWRKY-A_2_peak_291928	TtWRKY-A_1_peak_267484	transcript:TraesCS3B02G558300.2	TtWRKY-A_1_peakname|TtWRKY-A_2_peakname	2	3B:792820537-792821510	Promoter (1-2kb)	TraesCS3B02G558300	-1935	|TraesCS3B01G558300.2_(v1)|THO complex subunit 2-like protein	3B:792820555-792821482	928	792821015	493	938.449	148.838	933.333	3B:792820537-792821510	974	792821050	658	1264.33	166.578	1259.21	792821032	951	575.5	1101.39	157.708	1096.27
Merged-2B-47531007-2	AGTTTGACCAGATTTGA	MEME-1	486	502	+	25.4444	2.7e-09	0.00029	agtttgaccagatttaa	TtWRKY-A_2_peak_137073	TtWRKY-A_1_peak_125291	transcript:TraesCS2B02G085200.1	TtWRKY-A_1_peakname|TtWRKY-A_2_peakname	2	2B:47530623-47531389	Promoter (1-2kb)	TraesCS2B02G085200	-1953	|TraesCS2B01G085200.1_(v1)|F-box family protein	2B:47530631-47531387	757	47531020	382	717.874	131.595	713.173	2B:47530623-47531389	767	47531019	498	926.801	139.243	922.162	47531020	762	440	822.337	135.419	817.668
Merged-7A-30641093-2	AGTTTGACCAGATTTGA	MEME-1	519	535	+	25.4444	2.7e-09	0.00029	agtttgaccagatttaa	TtWRKY-A_2_peak_580792	TtWRKY-A_1_peak_532411	transcript:TraesCS7A02G061500.1	TtWRKY-A_1_peakname|TtWRKY-A_2_peakname	2	7A:30640728-30641456	Promoter (1-2kb)	TraesCS7A02G061500	-1178	|TraesCS7A01G061500.1_(v1)|Dynein light chain family protein	7A:30640732-30641456	725	30641086	328	646.293	140.937	641.755	7A:30640728-30641456	729	30641080	415	804.384	148.154	799.962	30641083	727	371.5	725.338	144.546	720.859
Merged-3A-32125816-2	AGTTTGACCAGATTTGA	MEME-1	474	490	+	25.4444	2.7e-09	0.00029	agtttgaccagatttaa	TtWRKY-A_2_peak_190570	TtWRKY-A_1_peak_174344	transcript:TraesCS3A02G055300.2	TtWRKY-A_1_peakname|TtWRKY-A_2_peakname	2	3A:32125426-32126226	Promoter (<=1kb)	TraesCS3A02G055300	-925	|TraesCS3A01G055300.2_(v1)|ethylene-dependent gravitropism-deficient and yellow-green-like 2	3A:32125427-32126187	761	32125801	327	550.428	91.5769	546.123	3A:32125426-32126226	801	32125803	459	778.554	102.417	774.181	32125802	781	393	664.491	96.9969	660.152
Merged-4B-552020683-2	AGTTTGACCAGATTTGA	MEME-1	394	410	-	25.4444	2.7e-09	0.00029	AGTTTGACCAGATTTAA	TtWRKY-A_2_peak_380442	TtWRKY-A_1_peak_348449	transcript:TraesCS4B02G274300.1	TtWRKY-A_1_peakname|TtWRKY-A_2_peakname	2	4B:552020209-552021147	Promoter (1-2kb)	TraesCS4B02G274300	-1235	|TraesCS4B01G274300.1_(v1)|Photosynthetic NDH subcomplex B 2	4B:552020280-552021096	817	552020694	303	485.149	77.9727	481.016	4B:552020209-552021147	939	552020697	467	808.031	109.296	803.602	552020696	878	385	646.59	93.6343	642.309
Merged-3B-772728393-2	AGTTTGACCAGATTTGA	MEME-1	396	412	-	25.4444	2.7e-09	0.00029	AGTTTGACCAGATTTAA	TtWRKY-A_2_peak_290308	TtWRKY-A_1_peak_265943	transcript:TraesCS3B02G532100.1	TtWRKY-A_1_peakname|TtWRKY-A_2_peakname	2	3B:772727976-772728817	Promoter (1-2kb)	TraesCS3B02G532100	-1825	|TraesCS3B01G532100.1_(v1)|Amino acid permease	3B:772727981-772728817	837	772728388	253	398.612	70.9162	394.74	3B:772727976-772728801	826	772728398	342	537.57	76.3673	533.704	772728393	831.5	297.5	468.091	73.6418	464.222
Merged-1A-328712314-2	AGTTTGACCAGATTTGA	MEME-1	468	484	+	25.4444	2.7e-09	0.00029	agtttgaccagatttaa	TtWRKY-A_2_peak_20292	TtWRKY-A_1_peak_18369	transcript:TraesCS1A02G182100.1	TtWRKY-A_1_peakname|TtWRKY-A_2_peakname	2	1A:328711911-328712729	Promoter (1-2kb)	TraesCS1A02G182100	-1642	|TraesCS1A01G182100.1_(v1)|Pectinesterase	1A:328711916-328712702	787	328712285	308	450.622	61.0875	446.591	1A:328711911-328712729	819	328712272	450	670.969	69.2622	666.807	328712278	803	379	560.795	65.1749	556.699
Merged-7A-6306264-2	AGTTTGACCAGATTTGA	MEME-1	499	515	+	25.4444	2.7e-09	0.00029	agtttgaccagatttaa	TtWRKY-A_2_peak_579037	TtWRKY-A_1_peak_530755	transcript:TraesCS7A02G013800.1	TtWRKY-A_1_peakname|TtWRKY-A_2_peakname	2	7A:6305852-6306669	Promoter (1-2kb)	TraesCS7A02G013800	-1033	|TraesCS7A01G013800.1_(v1)|Protein yippee-like	7A:6305901-6306669	769	6306265	301	481.109	77.4597	476.988	7A:6305852-6306636	785	6306261	451	738.25	91.5577	733.955	6306263	777	376	609.679	84.5087	605.471
Merged-6B-661469106-2	AGTTTGACCAGATTTGA	MEME-1	180	196	-	25.4444	2.7e-09	0.00029	AGTTTGACCAGATTTAA	TtWRKY-A_2_peak_573879	TtWRKY-A_1_peak_526026	transcript:TraesCS6B02G386600.1	TtWRKY-A_1_peakname|TtWRKY-A_2_peakname	2	6B:661468889-661469363	Promoter (1-2kb)	TraesCS6B02G386600	-1702	|TraesCS6B01G386600.1_(v1)|Zinc finger CCCH-type with G patch domain protein	6B:661468889-661469363	475	661469033	147	240.442	63.4002	237.101	6B:661468923-661469252	330	661469050	193	312.013	69.0908	308.71	661469042	402.5	170	276.228	66.2455	272.906
Merged-1D-33704161-2	AGTTTGACCAGATTTGA	MEME-1	188	204	-	25.4444	2.7e-09	0.00029	AGTTTGACCAGATTTAA	TtWRKY-A_2_peak_82840	TtWRKY-A_1_peak_75668	transcript:TraesCS1D02G052900.1	TtWRKY-A_1_peakname|TtWRKY-A_2_peakname	2	1D:33703824-33704500	Promoter (1-2kb)	TraesCS1D02G052900	-1397	|TraesCS1D01G052900.1_(v1)|Defensin	1D:33703827-33704494	668	33704039	72	97.0766	31.2717	94.3384	1D:33703824-33704500	677	33704032	83	105.694	29.9156	103.063	33704036	672.5	77.5	101.385	30.5937	98.7007
Merged-2B-547443006-2	AGTTTGACCAGATTTGA	MEME-1	248	264	-	25.4444	2.7e-09	0.00029	AGTTTGACCAGATTTAA	TtWRKY-A_2_peak_171076	TtWRKY-A_1_peak_156351	transcript:TraesCS2B02G383900.1	TtWRKY-A_1_peakname|TtWRKY-A_2_peakname	2	2B:547442596-547443420	Promoter (1-2kb)	TraesCS2B02G383900	-1759	|TraesCS2B01G383900.1_(v1)|BTB/POZ and MATH domain-containing protein 2	2B:547442596-547443414	819	547442865	261	401.571	67.2002	397.691	2B:547442596-547443420	825	547442862	384	602.467	77.9861	598.451	547442864	822	322.5	502.019	72.5931	498.071
Merged-2D-30472244-2	AGTTTGACCAGATTTGA	MEME-1	278	294	-	25.4444	2.7e-09	0.00029	AGTTTGACCAGATTTAA	TtWRKY-A_2_peak_187621	TtWRKY-A_1_peak_171590	transcript:TraesCS2D02G072700.1	TtWRKY-A_1_peakname|TtWRKY-A_2_peakname	2	2D:30472049-30472426	Promoter (1-2kb)	TraesCS2D02G072700	-1078	|TraesCS2D01G072700.1_(v1)|F-box/RNI-like superfamily protein	2D:30472075-30472426	352	30472307	73	90.4774	27.0144	87.7757	2D:30472049-30472426	378	30472299	92	110.362	27.6615	107.711	30472303	365	82.5	100.42	27.3379	97.7434
Merged-Un-47292336-2	AGTTTGACCAGATTTGA	MEME-1	281	297	-	25.4444	2.7e-09	0.00029	AGTTTGACCAGATTTAA	TtWRKY-A_2_peak_682611	TtWRKY-A_1_peak_625697	transcript:TraesCSU02G060000.1	TtWRKY-A_1_peakname|TtWRKY-A_2_peakname	2	Un:47292173-47292490	Promoter (1-2kb)	TraesCSU02G060000	-1581	|TraesCSU01G060000.1_(v1)|Histidine-containing phosphotransfer protein	Un:47292173-47292490	318	47292371	75	102.326	32.5569	99.5606	Un:47292194-47292490	297	47292403	95	126.085	34.1893	123.369	47292387	307.5	85	114.206	33.3731	111.465
Merged-3A-714767607-2	AGTTTGACCAGATTTGA	MEME-1	293	309	-	25.4444	2.7e-09	0.00029	AGTTTGACCAGATTTAA	TtWRKY-A_2_peak_235622	TtWRKY-A_1_peak_215541	transcript:TraesCS3A02G486800.1	TtWRKY-A_1_peakname|TtWRKY-A_2_peakname	2	3A:714767304-714767920	Promoter (<=1kb)	TraesCS3A02G486800	-519	|TraesCS3A01G486800.1_(v1)|BTB/POZ domain containing protein	3A:714767341-714767920	580	714767585	68	57.994	13.6409	55.4968	3A:714767304-714767863	560	714767608	94	74.7904	13.0158	72.3112	714767596	570	81	66.3922	13.3284	63.904
Merged-2B-775024431-2	AGTTTGACCAGATTTGA	MEME-1	407	423	-	25.4444	2.7e-09	0.00029	AGTTTGACCAGATTTAA	TtWRKY-A_2_peak_186082	TtWRKY-A_1_peak_170179	transcript:TraesCS2B02G588100.1	TtWRKY-A_1_peakname|TtWRKY-A_2_peakname	2	2B:775024058-775024807	Promoter (1-2kb)	TraesCS2B02G588100	-1350	|TraesCS2B01G588100.1_(v1)|CsAtPR5	2B:775024058-775024807	750	775024477	296	499.566	89.4837	495.392	2B:775024062-775024798	737	775024479	365	599.975	88.205	595.964	775024478	743.5	330.5	549.77	88.8444	545.678
Merged-2B-775024431-2	AGTTTGACCAGATTTGA	MEME-1	305	321	-	25.4444	2.7e-09	0.00029	AGTTTGACCAGATTTAA	TtWRKY-A_2_peak_186082	TtWRKY-A_1_peak_170179	transcript:TraesCS2B02G588100.1	TtWRKY-A_1_peakname|TtWRKY-A_2_peakname	2	2B:775024058-775024807	Promoter (1-2kb)	TraesCS2B02G588100	-1350	|TraesCS2B01G588100.1_(v1)|CsAtPR5	2B:775024058-775024807	750	775024477	296	499.566	89.4837	495.392	2B:775024062-775024798	737	775024479	365	599.975	88.205	595.964	775024478	743.5	330.5	549.77	88.8444	545.678
Merged-7A-704339690-2	AGTTTGACCAGATTTGA	MEME-1	333	349	-	25.4444	2.7e-09	0.00029	AGTTTGACCAGATTTAA	TtWRKY-A_2_peak_625172	TtWRKY-A_1_peak_573014	transcript:TraesCS7A02G519900.1	TtWRKY-A_1_peakname|TtWRKY-A_2_peakname	2	7A:704339271-704340105	Promoter (1-2kb)	TraesCS7A02G519900	-1875	|TraesCS7A01G519900.1_(v1)|F-box family protein	7A:704339271-704340105	835	704339718	428	790.035	129.752	785.186	7A:704339283-704340103	821	704339720	576	1060.69	140.081	1055.84	704339719	828	502	925.362	134.917	920.513
Merged-1B-638682417-2	AGTTTGACCAGATTTGA	MEME-1	386	402	-	25.4444	2.7e-09	0.00029	AGTTTGACCAGATTTAA	TtWRKY-A_2_peak_79318	TtWRKY-A_1_peak_72432	transcript:TraesCS1B02G412500.1	TtWRKY-A_1_peakname|TtWRKY-A_2_peakname	2	1B:638681915-638682967	Promoter (<=1kb)	TraesCS1B02G412500	-442	|TraesCS1B01G412500.1_(v1)|DUF674 family protein	1B:638681915-638682861	947	638682429	422	701.443	94.45	696.778	1B:638681926-638682967	1042	638682402	591	949.456	90.9162	944.779	638682416	994.5	506.5	825.449	92.6831	820.779
Merged-5B-473521240-2	AGTTTGACCAGATTTGA	MEME-1	414	430	-	25.4444	2.7e-09	0.00029	AGTTTGACCAGATTTAA	TtWRKY-A_2_peak_471027	TtWRKY-A_1_peak_431455	transcript:TraesCS5B02G287300.1	TtWRKY-A_1_peakname|TtWRKY-A_2_peakname	2	5B:473520800-473521672	Promoter (1-2kb)	TraesCS5B02G287300	-1066	|TraesCS5B01G287300.1_(v1)|Cytochrome P450	5B:473520800-473521669	870	473521327	303	548.318	108.962	544.018	5B:473520821-473521672	852	473521326	426	776.566	124.827	772.197	473521326	861	364.5	662.442	116.894	658.107
Merged-Un-39208421-2	AGTTTGACCAGATTTGA	MEME-1	532	548	+	25.4127	2.95e-09	0.000304	agtttgactagatttga	TtWRKY-A_2_peak_682383	TtWRKY-A_1_peak_625496	transcript:TraesCSU02G049000.1	TtWRKY-A_1_peakname|TtWRKY-A_2_peakname	2	Un:39208069-39208736	Promoter (<=1kb)	TraesCSU02G049000	-826	|TraesCSU01G049000.1_(v1)|Cytochrome P450 family protein, expressed	Un:39208146-39208736	591	39208522	196	316.552	69.327	312.949	Un:39208069-39208736	668	39208476	255	406.558	73.3405	403.012	39208499	629.5	225.5	361.555	71.3337	357.981
Merged-1D-33704161-2	AGTTTGACCAGATTTGA	MEME-1	304	320	-	25.4127	2.95e-09	0.000304	AGTTTGACTAGATTTGA	TtWRKY-A_2_peak_82840	TtWRKY-A_1_peak_75668	transcript:TraesCS1D02G052900.1	TtWRKY-A_1_peakname|TtWRKY-A_2_peakname	2	1D:33703824-33704500	Promoter (1-2kb)	TraesCS1D02G052900	-1397	|TraesCS1D01G052900.1_(v1)|Defensin	1D:33703827-33704494	668	33704039	72	97.0766	31.2717	94.3384	1D:33703824-33704500	677	33704032	83	105.694	29.9156	103.063	33704036	672.5	77.5	101.385	30.5937	98.7007
Merged-7A-704339690-2	AGTTTGACCAGATTTGA	MEME-1	437	453	-	25.4127	2.95e-09	0.000304	AGTTTGACTAGATTTGA	TtWRKY-A_2_peak_625172	TtWRKY-A_1_peak_573014	transcript:TraesCS7A02G519900.1	TtWRKY-A_1_peakname|TtWRKY-A_2_peakname	2	7A:704339271-704340105	Promoter (1-2kb)	TraesCS7A02G519900	-1875	|TraesCS7A01G519900.1_(v1)|F-box family protein	7A:704339271-704340105	835	704339718	428	790.035	129.752	785.186	7A:704339283-704340103	821	704339720	576	1060.69	140.081	1055.84	704339719	828	502	925.362	134.917	920.513
Merged-2B-594852791-2	AGTTTGACCAGATTTGA	MEME-1	141	157	+	25.4127	2.95e-09	0.000304	agtttgactagatttga	TtWRKY-A_2_peak_174406	TtWRKY-A_1_peak_159404	transcript:TraesCS2B02G416200.2	TtWRKY-A_1_peakname|TtWRKY-A_2_peakname	2	2B:594852554-594853043	Promoter (<=1kb)	TraesCS2B02G416200	-513	|TraesCS2B01G416200.2_(v1)|Ankyrin repeat and zinc finger domain-containing protein 1	2B:594852555-594853043	489	594852780	22	12.9848	5.89925	11.0109	2B:594852554-594853012	459	594852755	55	43.2026	11.3434	40.93	594852768	474	38.5	28.0937	8.62133	25.9704
Merged-2D-346097934-2	AGTTTGACCAGATTTGA	MEME-1	154	170	+	25.4127	2.95e-09	0.000304	agtttgactagatttga	TtWRKY-A_2_peak_187801	TtWRKY-A_1_peak_171752	transcript:TraesCS2D02G276600.1	TtWRKY-A_1_peakname|TtWRKY-A_2_peakname	2	2D:346097615-346098141	Promoter (1-2kb)	TraesCS2D02G276600	-1663	|TraesCS2D01G276600.1_(v1)|Alcohol dehydrogenase	2D:346097842-346098138	297	346097992	72	97.0766	31.2717	94.3384	2D:346097615-346098141	527	346097996	92	120.923	33.1209	118.228	346097994	412	82	109	32.1963	106.283
Merged-4A-604596577-2	AGTTTGACCAGATTTGA	MEME-1	188	204	+	25.4127	2.95e-09	0.000304	agtttgactagatttga	TtWRKY-A_2_peak_334569	TtWRKY-A_1_peak_306315	transcript:TraesCS4A02G314000.1	TtWRKY-A_1_peakname|TtWRKY-A_2_peakname	2	4A:604596364-604596838	Promoter (<=1kb)	TraesCS4A02G314000	-894	|TraesCS4A01G314000.1_(v1)|2-oxoglutarate (2OG) and Fe(II)-dependent oxygenase superfamily protein	4A:604596364-604596838	475	604596528	20	11.1998	5.38627	9.26953	4A:604596372-604596735	364	604596479	22	8.86055	4.01807	7.07055	604596504	419.5	21	10.0302	4.70217	8.17004
Merged-4B-656157877-2	AGTTTGACCAGATTTGA	MEME-1	216	232	+	25.4127	2.95e-09	0.000304	agtttgactagatttga	TtWRKY-A_2_peak_388326	TtWRKY-A_1_peak_355774	transcript:TraesCS4B02G370200.1	TtWRKY-A_1_peakname|TtWRKY-A_2_peakname	2	4B:656157587-656158163	Promoter (1-2kb)	TraesCS4B02G370200	-1631	|TraesCS4B01G370200.1_(v1)|Flavin-containing monooxygenase	4B:656157601-656158158	558	656157809	171	198.581	30.4584	195.396	4B:656157587-656158163	577	656157811	223	254.651	30.7497	251.507	656157810	567.5	197	226.616	30.6041	223.452
Merged-2B-579798058-2	AGTTTGACCAGATTTGA	MEME-1	263	279	+	25.4127	2.95e-09	0.000304	agtttgactagatttga	TtWRKY-A_2_peak_173409	TtWRKY-A_1_peak_158487	transcript:TraesCS2B02G408100.1	TtWRKY-A_1_peakname|TtWRKY-A_2_peakname	2	2B:579797750-579798373	Promoter (1-2kb)	TraesCS2B02G408100	-1099	|TraesCS2B01G408100.1_(v1)|VQ motif-containing protein	2B:579797750-579798360	611	579798020	121	147.371	31.0756	144.393	2B:579797750-579798373	624	579798021	169	207.017	34.2951	204.017	579798020	617.5	145	177.194	32.6853	174.205
Merged-5A-529302901-2	AGTTTGACCAGATTTGA	MEME-1	331	347	+	25.4127	2.95e-09	0.000304	agtttgactagatttga	TtWRKY-A_2_peak_424426	TtWRKY-A_1_peak_388754	transcript:TraesCS5A02G318600.1	TtWRKY-A_1_peakname|TtWRKY-A_2_peakname	2	5A:529302513-529303250	Promoter (<=1kb)	TraesCS5A02G318600	-571	|TraesCS5A01G318600.1_(v1)|Glutathione S-transferase T3	5A:529302612-529303250	639	529302852	46	45.6493	15.4192	43.2492	5A:529302513-529303229	717	529302860	73	76.2252	19.7512	73.7381	529302856	678	59.5	60.9372	17.5852	58.4937
Merged-3B-508248573-2	AGTTTGACCAGATTTGA	MEME-1	335	351	+	25.4127	2.95e-09	0.000304	agtttgactagatttga	TtWRKY-A_2_peak_272649	TtWRKY-A_1_peak_249696	transcript:TraesCS3B02G316400.1	TtWRKY-A_1_peakname|TtWRKY-A_2_peakname	2	3B:508248240-508248899	Promoter (1-2kb)	TraesCS3B02G316400	-1858	|TraesCS3B01G316400.1_(v1)|Flap endonuclease 1	3B:508248276-508248899	624	508248582	200	302.09	59.2507	298.535	3B:508248240-508248878	639	508248580	260	387.308	61.6233	383.809	508248581	631.5	230	344.699	60.437	341.172
Merged-5A-544450945-2	AGTTTGACCAGATTTGA	MEME-1	371	387	+	25.4127	2.95e-09	0.000304	agtttgactagatttga	TtWRKY-A_2_peak_425567	TtWRKY-A_1_peak_389818	transcript:TraesCS5A02G335000.1	TtWRKY-A_1_peakname|TtWRKY-A_2_peakname	2	5A:544450533-544451355	Promoter (1-2kb)	TraesCS5A02G335000	-1708	|TraesCS5A01G335000.1_(v1)|Receptor protein kinase, putative	5A:544450550-544451344	795	544450928	357	555.12	74.794	550.803	5A:544450533-544451355	823	544450926	493	769.712	80.7084	765.357	544450927	809	425	662.416	77.7512	658.08
Merged-6A-86403166-2	AGTTTGACCAGATTTGA	MEME-1	2634	2650	+	25.4127	2.95e-09	0.000304	agtttgactagatttga	TtWRKY-A_2_peak_494402	TtWRKY-A_1_peak_453034	transcript:TraesCS6A02G116300.1	TtWRKY-A_1_peakname|TtWRKY-A_2_peakname	2	6A:86401547-86404577	Promoter (1-2kb)	TraesCS6A02G116300	-1238	|TraesCS6A01G116300.1_(v1)|Ribosomal protein L37, mitochondrial	6A:86401547-86404564	3018	86402819	247	354.953	55.3749	351.223	6A:86401977-86404577	2601	86402817	319	450.588	55.9036	446.932	86402818	2809.5	283	402.771	55.6392	399.077
Merged-4A-604597579-1	AGTTTGACCAGATTTGA	MEME-1	161	177	-	25.4127	2.95e-09	0.000304	AGTTTGACTAGATTTGA	TtWRKY-A_2_peak_334570		transcript:TraesCS4A02G314000.1	TtWRKY-A_2_peakname	1	4A:604597406-604597753	Promoter (1-2kb)	TraesCS4A02G314000	-1872	|TraesCS4A01G314000.1_(v1)|2-oxoglutarate (2OG) and Fe(II)-dependent oxygenase superfamily protein	NA	NA	NA	NA	NA	NA	NA	4A:604597406-604597753	348	604597628	15	8.30941	4.75898	6.53435	604597628	348	15	8.30941	4.75898	6.53435
Merged-4B-635947796-2	AGTTTGACCAGATTTGA	MEME-1	312	328	-	25.4127	2.95e-09	0.000304	AGTTTGACTAGATTTGA	TtWRKY-A_2_peak_386576	TtWRKY-A_1_peak_354131	transcript:TraesCS4B02G342500.1	TtWRKY-A_1_peakname|TtWRKY-A_2_peakname	2	4B:635947471-635948150	Promoter (1-2kb)	TraesCS4B02G342500	-1280	|TraesCS4B01G342500.1_(v1)|Cysteine-rich repeat secretory protein	4B:635947471-635948150	680	635947792	127	165.076	36.26	162.023	4B:635947475-635948091	617	635947778	165	210.749	37.5428	207.737	635947785	648.5	146	187.912	36.9014	184.88
Merged-2B-594853849-2	AGTTTGACCAGATTTGA	MEME-1	376	392	-	25.4127	2.95e-09	0.000304	AGTTTGACTAGATTTGA	TtWRKY-A_2_peak_174407	TtWRKY-A_1_peak_159405	transcript:TraesCS2B02G416200.2	TtWRKY-A_1_peakname|TtWRKY-A_2_peakname	2	2B:594853553-594854158	Promoter (1-2kb)	TraesCS2B02G416200	-1570	|TraesCS2B01G416200.2_(v1)|Ankyrin repeat and zinc finger domain-containing protein 1	2B:594853553-594854121	569	594853788	57	56.234	16.5108	53.7492	2B:594853566-594854158	593	594853928	79	77.5834	18.0929	75.0888	594853858	581	68	66.9087	17.3019	64.419
Merged-6A-87499285-2	AGTTTGACCAGATTTGA	MEME-1	383	399	-	25.4127	2.95e-09	0.000304	AGTTTGACTAGATTTGA	TtWRKY-A_2_peak_494490	TtWRKY-A_1_peak_453117	transcript:TraesCS6A02G116900.1	TtWRKY-A_1_peakname|TtWRKY-A_2_peakname	2	6A:87498759-87499829	Promoter (1-2kb)	TraesCS6A02G116900	-1870	|TraesCS6A01G116900.1_(v1)|Harpin inducing protein	6A:87498773-87499779	1007	87499128	106	133.575	32.0289	130.659	6A:87498759-87499829	1071	87499142	155	199.169	37.4497	196.193	87499135	1039	130.5	166.372	34.7393	163.426
Merged-4B-656159165-2	AGTTTGACCAGATTTGA	MEME-1	385	401	-	25.4127	2.95e-09	0.000304	AGTTTGACTAGATTTGA	TtWRKY-A_2_peak_388327	TtWRKY-A_1_peak_355775	transcript:TraesCS4B02G370200.1	TtWRKY-A_1_peakname|TtWRKY-A_2_peakname	2	4B:656158798-656159545	Promoter (<=1kb)	TraesCS4B02G370200	-335	|TraesCS4B01G370200.1_(v1)|Flavin-containing monooxygenase	4B:656158798-656159514	717	656159194	133	166.748	33.9832	163.689	4B:656158803-656159545	743	656159184	180	224.696	36.3435	221.641	656159189	730	156.5	195.722	35.1634	192.665
Merged-2A-646864529-2	AGTTTGACCAGATTTGA	MEME-1	415	431	-	25.4127	2.95e-09	0.000304	AGTTTGACTAGATTTGA	TtWRKY-A_2_peak_123216	TtWRKY-A_1_peak_112590	transcript:TraesCS2A02G395300.1	TtWRKY-A_1_peakname|TtWRKY-A_2_peakname	2	2A:646864051-646865007	Promoter (<=1kb)	TraesCS2A02G395300	-536	|TraesCS2A01G395300.1_(v1)|E2 ubiquitin-conjugating-like enzyme	2A:646864051-646865006	956	646864473	119	127.572	23.7233	124.682	2A:646864053-646865007	955	646864474	171	186.211	26.4148	183.277	646864474	955.5	145	156.892	25.0691	153.98
Merged-2B-41379332-2	AGTTTGACCAGATTTGA	MEME-1	427	443	-	25.4127	2.95e-09	0.000304	AGTTTGACTAGATTTGA	TtWRKY-A_2_peak_136509	TtWRKY-A_1_peak_124777	transcript:TraesCS2B02G076400.1	TtWRKY-A_1_peakname|TtWRKY-A_2_peakname	2	2B:41378923-41379738	Promoter (1-2kb)	TraesCS2B02G076400	-1798	|TraesCS2B01G076400.1_(v1)|2-oxoglutarate (2OG) and Fe(II)-dependent oxygenase superfamily protein	2B:41378939-41379738	800	41379358	481	938.211	159.027	933.095	2B:41378923-41379730	808	41379366	652	1271.01	174.291	1265.88	41379362	804	566.5	1104.61	166.659	1099.49
Merged-5A-454345598-2	AGTTTGACCAGATTTGA	MEME-1	561	577	-	25.3333	3.29e-09	0.000338	AGTTTGACCACATTTTA	TtWRKY-A_2_peak_419842	TtWRKY-A_1_peak_384598	transcript:TraesCS5A02G237800.1	TtWRKY-A_1_peakname|TtWRKY-A_2_peakname	2	5A:454344951-454346328	Promoter (<=1kb)	TraesCS5A02G237800	-884	|TraesCS5A01G237800.1_(v1)|Acyl-[acyl-carrier-protein] desaturase	5A:454344951-454346073	1123	454345532	307	592.168	129.58	587.76	5A:454345041-454346328	1288	454345528	412	792.026	144.299	787.627	454345530	1205.5	359.5	692.097	136.94	687.693
Merged-3A-80434701-2	AGTTTGACCAGATTTGA	MEME-1	1422	1438	-	25.0476	3.63e-09	0.00037	AGCTTGACCAGATTTGA	TtWRKY-A_2_peak_193689	TtWRKY-A_1_peak_177191	transcript:TraesCS3A02G113300.1	TtWRKY-A_1_peakname|TtWRKY-A_2_peakname	2	3A:80433845-80435550	Promoter (1-2kb)	TraesCS3A02G113300	-1234	|TraesCS3A01G113300.1_(v1)|NAC domain protein	3A:80433878-80435531	1654	80434635	303	461.329	67.879	457.266	3A:80433845-80435550	1706	80434742	437	675.158	76.5181	670.987	80434688	1680	370	568.244	72.1985	564.126
Merged-6A-86403166-2	AGTTTGACCAGATTTGA	MEME-1	803	819	+	24.746	4.46e-09	0.00045	AGTTTGACCAgttttga	TtWRKY-A_2_peak_494402	TtWRKY-A_1_peak_453034	transcript:TraesCS6A02G116300.1	TtWRKY-A_1_peakname|TtWRKY-A_2_peakname	2	6A:86401547-86404577	Promoter (1-2kb)	TraesCS6A02G116300	-1238	|TraesCS6A01G116300.1_(v1)|Ribosomal protein L37, mitochondrial	6A:86401547-86404564	3018	86402819	247	354.953	55.3749	351.223	6A:86401977-86404577	2601	86402817	319	450.588	55.9036	446.932	86402818	2809.5	283	402.771	55.6392	399.077
Merged-7A-245930276-2	AGTTTGACCAGATTTGA	MEME-1	200	216	+	24.4921	5.15e-09	0.000504	agtttgactagatttgg	TtWRKY-A_2_peak_595325	TtWRKY-A_1_peak_545820	transcript:TraesCS7A02G256800.1	TtWRKY-A_1_peakname|TtWRKY-A_2_peakname	2	7A:245930039-245930540	Promoter (1-2kb)	TraesCS7A02G256800	-1518	|TraesCS7A01G256800.1_(v1)|Glucan endo-1,3-beta-glucosidase-like protein	7A:245930044-245930483	440	245930227	43	39.9849	13.5909	37.6358	7A:245930039-245930540	502	245930245	76	77.4328	19.126	74.9395	245930236	471	59.5	58.7088	16.3585	56.2876
Merged-6A-87498115-2	AGTTTGACCAGATTTGA	MEME-1	226	242	+	24.4921	5.15e-09	0.000504	agtttgactagatttgg	TtWRKY-A_2_peak_494489	TtWRKY-A_1_peak_453116	transcript:TraesCS6A02G116900.1	TtWRKY-A_1_peakname|TtWRKY-A_2_peakname	2	6A:87497860-87498365	Promoter (<=1kb)	TraesCS6A02G116900	-688	|TraesCS6A01G116900.1_(v1)|Harpin inducing protein	6A:87497883-87498365	483	87498096	96	119.018	29.9617	116.17	6A:87497860-87498352	493	87498093	125	152.091	31.2971	149.275	87498094	488	110.5	135.554	30.6294	132.722
Merged-7A-22948448-2	AGTTTGACCAGATTTGA	MEME-1	324	340	+	24.4921	5.15e-09	0.000504	agtttgactagatttgg	TtWRKY-A_2_peak_580229	TtWRKY-A_1_peak_531882	transcript:TraesCS7A02G049200.1	TtWRKY-A_1_peakname|TtWRKY-A_2_peakname	2	7A:22948164-22948742	Promoter (<=1kb)	TraesCS7A02G049200	-452	|TraesCS7A01G049200.1_(v1)|Syntaxin	7A:22948217-22948671	455	22948480	69	77.0099	21.8542	74.387	7A:22948164-22948742	579	22948494	116	138.409	29.4016	135.644	22948487	517	92.5	107.709	25.6279	105.016
Merged-5A-529303878-2	AGTTTGACCAGATTTGA	MEME-1	241	257	-	24.4921	5.15e-09	0.000504	AGTTTGACTAGATTTGG	TtWRKY-A_2_peak_424427	TtWRKY-A_1_peak_388755	transcript:TraesCS5A02G318700.1	TtWRKY-A_1_peakname|TtWRKY-A_2_peakname	2	5A:529303616-529304144	Promoter (<=1kb)	TraesCS5A02G318700	-478	|TraesCS5A01G318700.1_(v1)|Altered inheritance of mitochondria protein	5A:529303618-529304144	527	529303877	47	47.5299	16.0187	45.1134	5A:529303616-529304134	519	529303861	75	79.6482	20.5402	77.1426	529303869	523	61	63.5891	18.2795	61.128
Merged-5A-702632823-2	AGTTTGACCAGATTTGA	MEME-1	266	282	-	24.4921	5.15e-09	0.000504	AGTTTGACTAGATTTGG	TtWRKY-A_2_peak_436477	TtWRKY-A_1_peak_399786	transcript:TraesCS5A02G548700.1	TtWRKY-A_1_peakname|TtWRKY-A_2_peakname	2	5A:702632642-702632992	Promoter (<=1kb)	TraesCS5A02G548700	-148	|TraesCS5A01G548700.1_(v1)|Heat shock transcription factor	5A:702632669-702632992	324	702632912	39	35.3826	12.6238	33.0776	5A:702632642-702632989	348	702632912	38	29.3262	9.91655	27.1823	702632912	336	38.5	32.3544	11.2702	30.13
Merged-6B-676122007-2	AGTTTGACCAGATTTGA	MEME-1	467	483	+	24.4127	5.29e-09	0.000504	agtttgaccacattttg	TtWRKY-A_2_peak_574900	TtWRKY-A_1_peak_526961	transcript:TraesCS6B02G400700.1	TtWRKY-A_1_peakname|TtWRKY-A_2_peakname	2	6B:676121613-676122400	Promoter (1-2kb)	TraesCS6B02G400700	-1518	|TraesCS6B01G400700.1_(v1)|Serine-rich protein	6B:676121613-676122400	788	676122062	376	691.381	122.988	686.739	6B:676121618-676122400	783	676122032	531	984.79	140.252	980.057	676122047	785.5	453.5	838.086	131.62	833.398
Merged-2A-114858089-2	AGTTTGACCAGATTTGA	MEME-1	966	982	+	24.4127	5.29e-09	0.000504	agtttgaccacattttg	TtWRKY-A_2_peak_90104	TtWRKY-A_1_peak_82374	transcript:TraesCS2A02G162200.1	TtWRKY-A_1_peakname|TtWRKY-A_2_peakname	2	2A:114857244-114858710	Promoter (<=1kb)	TraesCS2A02G162200	-884	|TraesCS2A01G162200.1_(v1)|nitric oxide synthase-interacting protein	2A:114857730-114858675	946	114858300	346	646.95	125.146	642.41	2A:114857244-114858710	1467	114858234	559	1088.29	165.966	1083.4	114858267	1206.5	452.5	867.62	145.556	862.905
Merged-1B-101140876-2	AGTTTGACCAGATTTGA	MEME-1	388	404	+	24.4127	5.29e-09	0.000504	agtttgaccacattttg	TtWRKY-A_2_peak_43254	TtWRKY-A_1_peak_39364	transcript:TraesCS1B02G096800.1	TtWRKY-A_1_peakname|TtWRKY-A_2_peakname	2	1B:101140461-101141302	Promoter (1-2kb)	TraesCS1B02G096800	-1995	|TraesCS1B01G096800.1_(v1)|Peroxidase	1B:101140461-101141279	819	101140854	355	609.862	99.3944	605.411	1B:101140464-101141302	839	101140867	477	816.869	106.424	812.423	101140860	829	416	713.365	102.909	708.917
Merged-1A-247349020-2	AGTTTGACCAGATTTGA	MEME-1	423	439	-	24.4127	5.29e-09	0.000504	AGTTTGACCACATTTTG	TtWRKY-A_2_peak_15416	TtWRKY-A_1_peak_14020	transcript:TraesCS1A02G143400.1	TtWRKY-A_1_peakname|TtWRKY-A_2_peakname	2	1A:247348583-247349458	Promoter (1-2kb)	TraesCS1A02G143400	-1843	|TraesCS1A01G143400.1_(v1)|Midasin	1A:247348681-247349458	778	247349011	220	322.806	56.6841	319.181	1A:247348583-247349359	777	247349023	323	483.238	65.6298	479.502	247349017	777.5	271.5	403.022	61.157	399.341
Merged-3A-556369050-2	AGTTTGACCAGATTTGA	MEME-1	87	103	+	23.5714	7.22e-09	0.000504	agtttgaccacagtttg	TtWRKY-A_2_peak_225223	TtWRKY-A_1_peak_205964	transcript:TraesCS3A02G315200.1	TtWRKY-A_1_peakname|TtWRKY-A_2_peakname	2	3A:556368768-556369344	Promoter (1-2kb)	TraesCS3A02G315200	-1949	|TraesCS3A01G315200.1_(v1)|LysM domain containing protein	3A:556368777-556369312	536	556368927	133	134.405	21.5509	131.484	3A:556368768-556369344	577	556368872	167	180.248	25.8005	177.335	556368900	556.5	150	157.327	23.6757	154.41
Merged-2D-24908158-2	AGTTTGACCAGATTTGA	MEME-1	234	250	+	23.5714	7.22e-09	0.000504	agtttgaccacagtttg	TtWRKY-A_2_peak_187598	TtWRKY-A_1_peak_171570	transcript:TraesCS2D02G059700.1	TtWRKY-A_1_peakname|TtWRKY-A_2_peakname	2	2D:24907980-24908337	Promoter (1-2kb)	TraesCS2D02G059700	-1062	|TraesCS2D01G059700.1_(v1)|BTB/POZ domain-containing protein	2D:24907980-24908335	356	24908185	146	238.397	62.9718	235.064	2D:24907980-24908337	358	24908188	199	324.243	71.2277	320.907	24908186	357	172.5	281.32	67.0998	277.986
Merged-2D-24908158-2	AGTTTGACCAGATTTGA	MEME-1	148	164	+	23.5714	7.22e-09	0.000504	agtttgaccacagtttg	TtWRKY-A_2_peak_187598	TtWRKY-A_1_peak_171570	transcript:TraesCS2D02G059700.1	TtWRKY-A_1_peakname|TtWRKY-A_2_peakname	2	2D:24907980-24908337	Promoter (1-2kb)	TraesCS2D02G059700	-1062	|TraesCS2D01G059700.1_(v1)|BTB/POZ domain-containing protein	2D:24907980-24908335	356	24908185	146	238.397	62.9718	235.064	2D:24907980-24908337	358	24908188	199	324.243	71.2277	320.907	24908186	357	172.5	281.32	67.0998	277.986
Merged-3D-10802233-2	AGTTTGACCAGATTTGA	MEME-1	207	223	+	23.5714	7.22e-09	0.000504	agtttgaccacagtttg	TtWRKY-A_2_peak_294338	TtWRKY-A_1_peak_269698	transcript:TraesCS3D02G029900.1	TtWRKY-A_1_peakname|TtWRKY-A_2_peakname	2	3D:10801990-10802477	Promoter (1-2kb)	TraesCS3D02G029900	-1761	|TraesCS3D01G029900.1_(v1)|Expansin	3D:10801990-10802476	487	10802201	54	66.7824	23.5609	64.223	3D:10801990-10802477	488	10802205	83	105.694	29.9156	103.063	10802203	487.5	68.5	86.2382	26.7383	83.643
Merged-3D-10802233-2	AGTTTGACCAGATTTGA	MEME-1	315	331	+	23.5714	7.22e-09	0.000504	agtttgaccacagtttg	TtWRKY-A_2_peak_294338	TtWRKY-A_1_peak_269698	transcript:TraesCS3D02G029900.1	TtWRKY-A_1_peakname|TtWRKY-A_2_peakname	2	3D:10801990-10802477	Promoter (1-2kb)	TraesCS3D02G029900	-1761	|TraesCS3D01G029900.1_(v1)|Expansin	3D:10801990-10802476	487	10802201	54	66.7824	23.5609	64.223	3D:10801990-10802477	488	10802205	83	105.694	29.9156	103.063	10802203	487.5	68.5	86.2382	26.7383	83.643
Merged-3D-13140058-2	AGTTTGACCAGATTTGA	MEME-1	217	233	-	23.5714	7.22e-09	0.000504	AGTTTGACCACAGTTTG	TtWRKY-A_2_peak_294343	TtWRKY-A_1_peak_269704	transcript:TraesCS3D02G036100.1	TtWRKY-A_1_peakname|TtWRKY-A_2_peakname	2	3D:13139861-13140251	Promoter (1-2kb)	TraesCS3D02G036100	-1971	|TraesCS3D01G036100.1_(v1)|Mannose-6-phosphate isomerase	3D:13139861-13140250	390	13140001	31	31.9729	13.7081	29.7039	3D:13139872-13140251	380	13139961	28	24.2467	10.328	22.1636	13139981	385	29.5	28.1098	12.0181	25.9337
Merged-3D-577175124-2	AGTTTGACCAGATTTGA	MEME-1	264	280	-	23.5714	7.22e-09	0.000504	AGTTTGACCACAGTTTG	TtWRKY-A_2_peak_294808	TtWRKY-A_1_peak_270125	transcript:TraesCS3D02G476400.1	TtWRKY-A_1_peakname|TtWRKY-A_2_peakname	2	3D:577174885-577175371	Promoter (1-2kb)	TraesCS3D02G476400	-1771	|TraesCS3D01G476400.1_(v1)|Bax inhibitor-1 family protein	3D:577174885-577175351	467	577175211	17	14.0993	7.71083	12.0984	3D:577174890-577175371	482	577175210	25	20.6742	9.25959	18.6403	577175210	474.5	21	17.3867	8.48521	15.3694
Merged-3D-577175124-2	AGTTTGACCAGATTTGA	MEME-1	253	269	-	23.5714	7.22e-09	0.000504	AGTTTGACCACAGTTTG	TtWRKY-A_2_peak_294808	TtWRKY-A_1_peak_270125	transcript:TraesCS3D02G476400.1	TtWRKY-A_1_peakname|TtWRKY-A_2_peakname	2	3D:577174885-577175371	Promoter (1-2kb)	TraesCS3D02G476400	-1771	|TraesCS3D01G476400.1_(v1)|Bax inhibitor-1 family protein	3D:577174885-577175351	467	577175211	17	14.0993	7.71083	12.0984	3D:577174890-577175371	482	577175210	25	20.6742	9.25959	18.6403	577175210	474.5	21	17.3867	8.48521	15.3694
Merged-7B-704035429-2	AGTTTGACCAGATTTGA	MEME-1	293	309	+	23.5714	7.22e-09	0.000504	agtttgaccacagtttg	TtWRKY-A_2_peak_677263	TtWRKY-A_1_peak_620681	transcript:TraesCS7B02G437600.1	TtWRKY-A_1_peakname|TtWRKY-A_2_peakname	2	7B:704035133-704035735	Promoter (1-2kb)	TraesCS7B02G437600	-1890	|TraesCS7A01G520800.1_(v1)|Proteasome subunit beta type	7B:704035133-704035717	585	704035426	65	75.7613	23.0865	73.1458	7B:704035134-704035735	602	704035430	138	184.42	39.5578	181.493	704035428	593.5	101.5	130.091	31.3222	127.319
Merged-2D-31518289-1	AGTTTGACCAGATTTGA	MEME-1	306	322	+	23.5714	7.22e-09	0.000504	agtttgaccacagtttg	TtWRKY-A_2_peak_187624		transcript:TraesCS2D02G073900.1	TtWRKY-A_2_peakname	1	2D:31518073-31518505	Promoter (<=1kb)	TraesCS2D02G073900	-988	|TraesCS2D01G073900.1_(v1)|1-deoxy-D-xylulose-5-phosphate synthase, Transketolase	NA	NA	NA	NA	NA	NA	NA	2D:31518073-31518505	433	31518419	18	12.943	6.76663	11.0469	31518419	433	18	12.943	6.76663	11.0469
Merged-4B-660650873-2	AGTTTGACCAGATTTGA	MEME-1	346	362	-	23.5714	7.22e-09	0.000504	AGTTTGACCACAGTTTG	TtWRKY-A_2_peak_388717	TtWRKY-A_1_peak_356146	transcript:TraesCS4B02G380100.1	TtWRKY-A_1_peakname|TtWRKY-A_2_peakname	2	4B:660650100-660651644	Promoter (1-2kb)	TraesCS4B02G380100	-1673	|TraesCS4B01G380100.1_(v1)|C2 domain-containing family protein	4B:660650100-660651644	1545	660650441	221	385.597	87.6846	381.768	4B:660650108-660651640	1533	660650432	332	592.582	108.413	588.587	660650436	1539	276.5	489.089	98.0488	485.178
Merged-7B-521576546-2	AGTTTGACCAGATTTGA	MEME-1	390	406	-	23.5714	7.22e-09	0.000504	AGTTTGACCACAGTTTG	TtWRKY-A_2_peak_664122	TtWRKY-A_1_peak_608556	transcript:TraesCS7B02G286300.1	TtWRKY-A_1_peakname|TtWRKY-A_2_peakname	2	7B:521576155-521576933	Promoter (1-2kb)	TraesCS7B02G286300	-1304	|TraesCS7B01G286300.1_(v1)|Zinc finger, B-box	7B:521576183-521576914	732	521576477	351	625.394	109.896	620.905	7B:521576155-521576933	779	521576478	461	814.397	116.099	809.956	521576478	755.5	406	719.895	112.998	715.431
Merged-7B-521576546-2	AGTTTGACCAGATTTGA	MEME-1	401	417	-	23.5714	7.22e-09	0.000504	AGTTTGACCACAGTTTG	TtWRKY-A_2_peak_664122	TtWRKY-A_1_peak_608556	transcript:TraesCS7B02G286300.1	TtWRKY-A_1_peakname|TtWRKY-A_2_peakname	2	7B:521576155-521576933	Promoter (1-2kb)	TraesCS7B02G286300	-1304	|TraesCS7B01G286300.1_(v1)|Zinc finger, B-box	7B:521576183-521576914	732	521576477	351	625.394	109.896	620.905	7B:521576155-521576933	779	521576478	461	814.397	116.099	809.956	521576478	755.5	406	719.895	112.998	715.431
Merged-4B-491795320-2	AGTTTGACCAGATTTGA	MEME-1	380	396	+	23.5714	7.22e-09	0.000504	agtttgaccacagtttg	TtWRKY-A_2_peak_376299	TtWRKY-A_1_peak_344635	transcript:TraesCS4B02G235400.2	TtWRKY-A_1_peakname|TtWRKY-A_2_peakname	2	4B:491794834-491795797	Promoter (1-2kb)	TraesCS4B02G235400	-1364	|TraesCS4B01G235400.2_(v1)|Branched-chain-amino-acid aminotransferase	4B:491794860-491795797	938	491795286	468	798.422	104.721	793.556	4B:491794834-491795792	959	491795317	633	1077.51	110.759	1072.63	491795302	948.5	550.5	937.966	107.74	933.093
Merged-7A-696815910-2	AGTTTGACCAGATTTGA	MEME-1	402	418	-	23.5714	7.22e-09	0.000504	AGTTTGACCACAGTTTG	TtWRKY-A_2_peak_624579	TtWRKY-A_1_peak_572469	transcript:TraesCS7A02G509200.2	TtWRKY-A_1_peakname|TtWRKY-A_2_peakname	2	7A:696815563-696816261	Promoter (1-2kb)	TraesCS7A02G509200	-1776	|TraesCS7A01G509200.2_(v1)|Aldehyde oxidase, putative	7A:696815580-696816237	658	696815962	297	464.531	72.7179	460.458	7A:696815563-696816261	699	696815964	458	740.392	88.4437	736.093	696815963	678.5	377.5	602.462	80.5808	598.275
Merged-7B-84699104-2	AGTTTGACCAGATTTGA	MEME-1	415	431	-	23.5714	7.22e-09	0.000504	AGTTTGACCACAGTTTG	TtWRKY-A_2_peak_634061	TtWRKY-A_1_peak_581169	transcript:TraesCS7B02G075400.1	TtWRKY-A_1_peakname|TtWRKY-A_2_peakname	2	7B:84698693-84699500	Promoter (1-2kb)	TraesCS7B02G075400	-1885	|TraesCS7B01G075400.1_(v1)|Glycosyltransferase	7B:84698735-84699500	766	84699081	450	861.726	147.128	856.738	7B:84698693-84699489	797	84699078	534	993.569	141.914	988.821	84699080	781.5	492	927.648	144.521	922.779
Merged-6B-652169240-2	AGTTTGACCAGATTTGA	MEME-1	314	330	-	23.5714	7.22e-09	0.000504	AGTTTGACCACAGTTTG	TtWRKY-A_2_peak_573173	TtWRKY-A_1_peak_525389	transcript:TraesCS6B02G377100.1	TtWRKY-A_1_peakname|TtWRKY-A_2_peakname	2	6B:652168823-652169643	Promoter (1-2kb)	TraesCS6B02G377100	-1369	|TraesCS6B01G377100.1_(v1)|lysine ketoglutarate reductase trans-splicing-like protein, putative (DUF707)	6B:652168865-652169643	779	652169155	379	612.75	84.8487	608.292	6B:652168823-652169629	807	652169163	548	899.211	95.9097	894.619	652169159	793	463.5	755.981	90.3792	751.456
Merged-3A-589378369-2	AGTTTGACCAGATTTGA	MEME-1	527	543	-	23.5714	7.22e-09	0.000504	AGTTTGACCACAGTTTG	TtWRKY-A_2_peak_227302	TtWRKY-A_1_peak_207870	transcript:TraesCS3A02G342100.2	TtWRKY-A_1_peakname|TtWRKY-A_2_peakname	2	3A:589377916-589378829	Promoter (1-2kb)	TraesCS3A02G342100	-1168	|TraesCS3A01G342100.2_(v1)|DNA-directed RNA polymerase subunit N	3A:589377922-589378809	888	589378364	480	908.248	144.921	903.18	3A:589377916-589378829	914	589378361	705	1356.08	170.144	1350.86	589378362	901	592.5	1132.16	157.532	1127.02
Merged-2B-777936861-2	AGTTTGACCAGATTTGA	MEME-1	430	446	-	23.5714	7.22e-09	0.000504	AGTTTGACCACAGTTTG	TtWRKY-A_2_peak_186337	TtWRKY-A_1_peak_170412	transcript:TraesCS2B02G593100.1	TtWRKY-A_1_peakname|TtWRKY-A_2_peakname	2	2B:777936447-777937289	Promoter (<=1kb)	TraesCS2B02G593100	-968	|TraesCS2B01G593100.1_(v1)|Cytochrome P450 family protein, expressed	2B:777936463-777937247	785	777936882	424	779.952	128.049	775.124	2B:777936447-777937289	843	777936882	592	1094.58	142.911	1089.68	777936882	814	508	937.266	135.48	932.402
Merged-2A-707062762-2	AGTTTGACCAGATTTGA	MEME-1	434	450	-	23.5714	7.22e-09	0.000504	AGTTTGACCACAGTTTG	TtWRKY-A_2_peak_127676	TtWRKY-A_1_peak_116659	transcript:TraesCS2A02G460800.1	TtWRKY-A_1_peakname|TtWRKY-A_2_peakname	2	2A:707062363-707063170	Promoter (1-2kb)	TraesCS2A02G460800	-1402	|TraesCS2A01G460800.1_(v1)|PAP/OAS1 substrate-binding domain superfamily	2A:707062363-707063147	785	707062757	524	827.417	84.4345	822.494	2A:707062368-707063170	803	707062766	631	994.977	86.589	990.227	707062762	794	577.5	911.197	85.5118	906.361
Merged-5B-681620122-2	AGTTTGACCAGATTTGA	MEME-1	542	558	-	23.5714	7.22e-09	0.000504	AGTTTGACCACAGTTTG	TtWRKY-A_2_peak_485883	TtWRKY-A_1_peak_445169	transcript:TraesCS5B02G518500.1	TtWRKY-A_1_peakname|TtWRKY-A_2_peakname	2	5B:681619664-681620582	Promoter (1-2kb)	TraesCS5B02G518500	-1913	|TraesCS5B01G518500.1_(v1)|basic helix-loop-helix (bHLH) DNA-binding superfamily protein	5B:681619664-681620581	918	681620106	477	901.3	144.018	896.245	5B:681619664-681620582	919	681620104	655	1239.33	158.094	1234.23	681620105	918.5	566	1070.32	151.056	1065.24
Merged-7A-705682980-2	AGTTTGACCAGATTTGA	MEME-1	540	556	-	23.5714	7.22e-09	0.000504	AGTTTGACCACAGTTTG	TtWRKY-A_2_peak_625331	TtWRKY-A_1_peak_573161	transcript:TraesCS7A02G522900.1	TtWRKY-A_1_peakname|TtWRKY-A_2_peakname	2	7A:705682522-705683455	Promoter (1-2kb)	TraesCS7A02G522900	-1967	|TraesCS7A01G522900.1_(v1)|Elongator complex protein 4	7A:705682528-705683455	928	705683037	458	857.489	138.293	852.509	7A:705682522-705683415	894	705683036	579	1065.07	139.778	1060.21	705683036	911	518.5	961.279	139.036	956.36
Merged-3B-732910387-2	AGTTTGACCAGATTTGA	MEME-1	454	470	-	23.5714	7.22e-09	0.000504	AGTTTGACCACAGTTTG	TtWRKY-A_2_peak_287370	TtWRKY-A_1_peak_263230	transcript:TraesCS3B02G486500.1	TtWRKY-A_1_peakname|TtWRKY-A_2_peakname	2	3B:732909969-732910801	Promoter (1-2kb)	TraesCS3B02G486500	-1553	|TraesCS3B01G486500.1_(v1)|2-oxoglutarate (2OG) and Fe(II)-dependent oxygenase superfamily protein	3B:732909991-732910788	798	732910344	405	666.14	90.6541	661.556	3B:732909969-732910801	833	732910343	523	847.821	91.5422	843.319	732910344	815.5	464	756.981	91.0982	752.438
Merged-3B-732910387-2	AGTTTGACCAGATTTGA	MEME-1	443	459	-	23.5714	7.22e-09	0.000504	AGTTTGACCACAGTTTG	TtWRKY-A_2_peak_287370	TtWRKY-A_1_peak_263230	transcript:TraesCS3B02G486500.1	TtWRKY-A_1_peakname|TtWRKY-A_2_peakname	2	3B:732909969-732910801	Promoter (1-2kb)	TraesCS3B02G486500	-1553	|TraesCS3B01G486500.1_(v1)|2-oxoglutarate (2OG) and Fe(II)-dependent oxygenase superfamily protein	3B:732909991-732910788	798	732910344	405	666.14	90.6541	661.556	3B:732909969-732910801	833	732910343	523	847.821	91.5422	843.319	732910344	815.5	464	756.981	91.0982	752.438
Merged-7A-711367480-2	AGTTTGACCAGATTTGA	MEME-1	456	472	-	23.5714	7.22e-09	0.000504	AGTTTGACCACAGTTTG	TtWRKY-A_2_peak_625761	TtWRKY-A_1_peak_573571	transcript:TraesCS7A02G532700.1	TtWRKY-A_1_peakname|TtWRKY-A_2_peakname	2	7A:711367067-711367913	Promoter (1-2kb)	TraesCS7A02G532700	-1626	|TraesCS7A01G532700.1_(v1)|Protein kinase	7A:711367077-711367913	837	711367519	327	362.75	30.2139	358.995	7A:711367067-711367864	798	711367500	442	588.095	49.9236	584.11	711367510	817.5	384.5	475.423	40.0688	471.553
Merged-7B-375187818-2	AGTTTGACCAGATTTGA	MEME-1	321	337	-	23.5714	7.22e-09	0.000504	AGTTTGACCACAGTTTG	TtWRKY-A_2_peak_653187	TtWRKY-A_1_peak_598583	transcript:TraesCS7B02G204800.1	TtWRKY-A_1_peakname|TtWRKY-A_2_peakname	2	7B:375187370-375188299	Promoter (1-2kb)	TraesCS7B02G204800	-1671	|TraesCS7B01G204800.1_(v1)|MYB transcription factor	7B:375187370-375188299	930	375187809	501	781.568	80.7354	776.736	7B:375187389-375188214	826	375187809	621	943.518	76.9211	938.852	375187809	878	561	862.543	78.8282	857.794
Merged-6B-678791429-2	AGTTTGACCAGATTTGA	MEME-1	489	505	-	23.5714	7.22e-09	0.000504	AGTTTGACCACAGTTTG	TtWRKY-A_2_peak_575133	TtWRKY-A_1_peak_527183	transcript:TraesCS6B02G402900.1	TtWRKY-A_1_peakname|TtWRKY-A_2_peakname	2	6B:678791006-678791855	Promoter (<=1kb)	TraesCS6B02G402900	-798	|TraesCS6B01G402900.1_(v1)|Ycf68	6B:678791012-678791844	833	678791395	372	647.495	104.644	642.954	6B:678791006-678791855	850	678791401	511	891.513	114.588	886.933	678791398	841.5	441.5	769.504	109.616	764.943
Merged-2B-777373593-2	AGTTTGACCAGATTTGA	MEME-1	624	640	-	23.5714	7.22e-09	0.000504	AGTTTGACCACAGTTTG	TtWRKY-A_2_peak_186286	TtWRKY-A_1_peak_170365	transcript:TraesCS2B02G592400.1	TtWRKY-A_1_peakname|TtWRKY-A_2_peakname	2	2B:777373057-777374126	Promoter (1-2kb)	TraesCS2B02G592400	-1843	|TraesCS2B01G592400.1_(v1)|Cytochrome P450	2B:777373088-777374126	1039	777373583	556	1030.87	141.878	1025.63	2B:777373057-777374101	1045	777373599	757	1404.35	152.916	1399.08	777373591	1042	656.5	1217.61	147.397	1212.36
Merged-2B-777373593-2	AGTTTGACCAGATTTGA	MEME-1	483	499	-	23.5714	7.22e-09	0.000504	AGTTTGACCACAGTTTG	TtWRKY-A_2_peak_186286	TtWRKY-A_1_peak_170365	transcript:TraesCS2B02G592400.1	TtWRKY-A_1_peakname|TtWRKY-A_2_peakname	2	2B:777373057-777374126	Promoter (1-2kb)	TraesCS2B02G592400	-1843	|TraesCS2B01G592400.1_(v1)|Cytochrome P450	2B:777373088-777374126	1039	777373583	556	1030.87	141.878	1025.63	2B:777373057-777374101	1045	777373599	757	1404.35	152.916	1399.08	777373591	1042	656.5	1217.61	147.397	1212.36
Merged-2B-777373593-2	AGTTTGACCAGATTTGA	MEME-1	376	392	-	23.5714	7.22e-09	0.000504	AGTTTGACCACAGTTTG	TtWRKY-A_2_peak_186286	TtWRKY-A_1_peak_170365	transcript:TraesCS2B02G592400.1	TtWRKY-A_1_peakname|TtWRKY-A_2_peakname	2	2B:777373057-777374126	Promoter (1-2kb)	TraesCS2B02G592400	-1843	|TraesCS2B01G592400.1_(v1)|Cytochrome P450	2B:777373088-777374126	1039	777373583	556	1030.87	141.878	1025.63	2B:777373057-777374101	1045	777373599	757	1404.35	152.916	1399.08	777373591	1042	656.5	1217.61	147.397	1212.36
Merged-3A-737113108-2	AGTTTGACCAGATTTGA	MEME-1	505	521	-	23.5714	7.22e-09	0.000504	AGTTTGACCACAGTTTG	TtWRKY-A_2_peak_237420	TtWRKY-A_1_peak_217170	transcript:TraesCS3A02G519100.1	TtWRKY-A_1_peakname|TtWRKY-A_2_peakname	2	3A:737112402-737113821	Promoter (1-2kb)	TraesCS3A02G519100	-1058	|TraesCS3A01G519100.1_(v1)|rRNA N-glycosidase	3A:737112431-737113779	1349	737112833	433	768.167	115.616	763.364	3A:737112402-737113821	1420	737112814	663	1209.81	140.552	1204.75	737112824	1384.5	548	988.989	128.084	984.057
Merged-3A-737113108-2	AGTTTGACCAGATTTGA	MEME-1	527	543	-	23.5714	7.22e-09	0.000504	AGTTTGACCACAGTTTG	TtWRKY-A_2_peak_237420	TtWRKY-A_1_peak_217170	transcript:TraesCS3A02G519100.1	TtWRKY-A_1_peakname|TtWRKY-A_2_peakname	2	3A:737112402-737113821	Promoter (1-2kb)	TraesCS3A02G519100	-1058	|TraesCS3A01G519100.1_(v1)|rRNA N-glycosidase	3A:737112431-737113779	1349	737112833	433	768.167	115.616	763.364	3A:737112402-737113821	1420	737112814	663	1209.81	140.552	1204.75	737112824	1384.5	548	988.989	128.084	984.057
Merged-7B-706132317-2	AGTTTGACCAGATTTGA	MEME-1	510	526	-	23.5714	7.22e-09	0.000504	AGTTTGACCACAGTTTG	TtWRKY-A_2_peak_677417	TtWRKY-A_1_peak_620829	transcript:TraesCS7B02G441000.4	TtWRKY-A_1_peakname|TtWRKY-A_2_peakname	2	7B:706131868-706132795	Promoter (1-2kb)	TraesCS7B02G441000	-1822	|TraesCS7B01G441000.4_(v1)|Transmembrane protein, putative (DUF247)	7B:706131880-706132795	916	706132389	212	360.227	80.8328	356.48	7B:706131868-706132727	860	706132393	278	467.58	86.882	463.882	706132391	888	245	413.904	83.8574	410.181
Merged-7B-706132317-2	AGTTTGACCAGATTTGA	MEME-1	299	315	-	23.5714	7.22e-09	0.000504	AGTTTGACCACAGTTTG	TtWRKY-A_2_peak_677417	TtWRKY-A_1_peak_620829	transcript:TraesCS7B02G441000.4	TtWRKY-A_1_peakname|TtWRKY-A_2_peakname	2	7B:706131868-706132795	Promoter (1-2kb)	TraesCS7B02G441000	-1822	|TraesCS7B01G441000.4_(v1)|Transmembrane protein, putative (DUF247)	7B:706131880-706132795	916	706132389	212	360.227	80.8328	356.48	7B:706131868-706132727	860	706132393	278	467.58	86.882	463.882	706132391	888	245	413.904	83.8574	410.181
Merged-2D-10659024-2	AGTTTGACCAGATTTGA	MEME-1	524	540	+	23.5714	7.22e-09	0.000504	agtttgaccacagtttg	TtWRKY-A_2_peak_187467	TtWRKY-A_1_peak_171449	transcript:TraesCS2D02G023700.1	TtWRKY-A_1_peakname|TtWRKY-A_2_peakname	2	2D:10658547-10659501	Promoter (1-2kb)	TraesCS2D02G023700	-1373	|TraesCS2D01G023700.1_(v1)|Cytochrome P450 family protein, expressed	2D:10658553-10659496	944	10659169	224	351.908	67.7907	348.189	2D:10658547-10659501	955	10659185	277	423.186	66.9972	419.598	10659177	949.5	250.5	387.547	67.394	383.894
Merged-2D-10659024-2	AGTTTGACCAGATTTGA	MEME-1	639	655	+	23.5714	7.22e-09	0.000504	agtttgaccacagtttg	TtWRKY-A_2_peak_187467	TtWRKY-A_1_peak_171449	transcript:TraesCS2D02G023700.1	TtWRKY-A_1_peakname|TtWRKY-A_2_peakname	2	2D:10658547-10659501	Promoter (1-2kb)	TraesCS2D02G023700	-1373	|TraesCS2D01G023700.1_(v1)|Cytochrome P450 family protein, expressed	2D:10658553-10659496	944	10659169	224	351.908	67.7907	348.189	2D:10658547-10659501	955	10659185	277	423.186	66.9972	419.598	10659177	949.5	250.5	387.547	67.394	383.894
Merged-7B-597680012-2	AGTTTGACCAGATTTGA	MEME-1	452	468	-	23.5714	7.22e-09	0.000504	AGTTTGACCACAGTTTG	TtWRKY-A_2_peak_669409	TtWRKY-A_1_peak_613396	transcript:TraesCS7B02G342600.1	TtWRKY-A_1_peakname|TtWRKY-A_2_peakname	2	7B:597679556-597680476	Promoter (<=1kb)	TraesCS7B02G342600	-991	|TraesCS7B01G342600.1_(v1)|ATP-dependent zinc metalloprotease FtsH	7B:597679569-597680476	908	597680028	427	745.521	109.777	740.764	7B:597679556-597680448	893	597680013	603	1061.46	122.347	1056.61	597680020	900.5	515	903.49	116.062	898.687
Merged-7A-81502432-2	AGTTTGACCAGATTTGA	MEME-1	554	570	-	23.5714	7.22e-09	0.000504	AGTTTGACCACAGTTTG	TtWRKY-A_2_peak_584644	TtWRKY-A_1_peak_536036	transcript:TraesCS7A02G126500.1	TtWRKY-A_1_peakname|TtWRKY-A_2_peakname	2	7A:81501961-81502904	Promoter (<=1kb)	TraesCS7A02G126500	-727	|TraesCS7A01G126500.1_(v1)|Serine/threonine-protein phosphatase	7A:81501961-81502902	942	81502538	113	162.766	43.2626	159.723	7A:81501961-81502904	944	81502567	130	177.733	40.794	174.828	81502552	943	121.5	170.25	42.0283	167.275
Merged-Un-39208421-2	AGTTTGACCAGATTTGA	MEME-1	510	526	+	23.5714	7.22e-09	0.000504	agtttgaccacagtttg	TtWRKY-A_2_peak_682383	TtWRKY-A_1_peak_625496	transcript:TraesCSU02G049000.1	TtWRKY-A_1_peakname|TtWRKY-A_2_peakname	2	Un:39208069-39208736	Promoter (<=1kb)	TraesCSU02G049000	-826	|TraesCSU01G049000.1_(v1)|Cytochrome P450 family protein, expressed	Un:39208146-39208736	591	39208522	196	316.552	69.327	312.949	Un:39208069-39208736	668	39208476	255	406.558	73.3405	403.012	39208499	629.5	225.5	361.555	71.3337	357.981
Merged-2A-114858089-2	AGTTTGACCAGATTTGA	MEME-1	1093	1109	+	23.5714	7.22e-09	0.000504	agtttgaccacagtttg	TtWRKY-A_2_peak_90104	TtWRKY-A_1_peak_82374	transcript:TraesCS2A02G162200.1	TtWRKY-A_1_peakname|TtWRKY-A_2_peakname	2	2A:114857244-114858710	Promoter (<=1kb)	TraesCS2A02G162200	-884	|TraesCS2A01G162200.1_(v1)|nitric oxide synthase-interacting protein	2A:114857730-114858675	946	114858300	346	646.95	125.146	642.41	2A:114857244-114858710	1467	114858234	559	1088.29	165.966	1083.4	114858267	1206.5	452.5	867.62	145.556	862.905
Merged-3A-80434701-2	AGTTTGACCAGATTTGA	MEME-1	1326	1342	-	23.5714	7.22e-09	0.000504	AGTTTGACCACAGTTTG	TtWRKY-A_2_peak_193689	TtWRKY-A_1_peak_177191	transcript:TraesCS3A02G113300.1	TtWRKY-A_1_peakname|TtWRKY-A_2_peakname	2	3A:80433845-80435550	Promoter (1-2kb)	TraesCS3A02G113300	-1234	|TraesCS3A01G113300.1_(v1)|NAC domain protein	3A:80433878-80435531	1654	80434635	303	461.329	67.879	457.266	3A:80433845-80435550	1706	80434742	437	675.158	76.5181	670.987	80434688	1680	370	568.244	72.1985	564.126
Merged-3B-792821021-2	AGTTTGACCAGATTTGA	MEME-1	592	608	-	23.5714	7.22e-09	0.000504	AGTTTGACCACAGTTTG	TtWRKY-A_2_peak_291928	TtWRKY-A_1_peak_267484	transcript:TraesCS3B02G558300.2	TtWRKY-A_1_peakname|TtWRKY-A_2_peakname	2	3B:792820537-792821510	Promoter (1-2kb)	TraesCS3B02G558300	-1935	|TraesCS3B01G558300.2_(v1)|THO complex subunit 2-like protein	3B:792820555-792821482	928	792821015	493	938.449	148.838	933.333	3B:792820537-792821510	974	792821050	658	1264.33	166.578	1259.21	792821032	951	575.5	1101.39	157.708	1096.27
Merged-3B-6542960-2	AGTTTGACCAGATTTGA	MEME-1	484	500	-	23.5714	7.22e-09	0.000504	AGTTTGACCACAGTTTG	TtWRKY-A_2_peak_238787	TtWRKY-A_1_peak_218431	transcript:TraesCS3B02G015900.1	TtWRKY-A_1_peakname|TtWRKY-A_2_peakname	2	3B:6542507-6543398	Promoter (1-2kb)	TraesCS3B02G015900	-1911	|TraesCS3B01G015900.1_(v1)|pre-mRNA 3&apos; end processing protein WDR33	3B:6542541-6543398	858	6542985	329	569.903	99.4263	565.549	3B:6542507-6543395	889	6542985	479	842.488	115.679	837.996	6542985	873.5	404	706.196	107.553	701.773
Merged-7A-30641093-2	AGTTTGACCAGATTTGA	MEME-1	272	288	+	23.5714	7.22e-09	0.000504	agtttgaccacagtttg	TtWRKY-A_2_peak_580792	TtWRKY-A_1_peak_532411	transcript:TraesCS7A02G061500.1	TtWRKY-A_1_peakname|TtWRKY-A_2_peakname	2	7A:30640728-30641456	Promoter (1-2kb)	TraesCS7A02G061500	-1178	|TraesCS7A01G061500.1_(v1)|Dynein light chain family protein	7A:30640732-30641456	725	30641086	328	646.293	140.937	641.755	7A:30640728-30641456	729	30641080	415	804.384	148.154	799.962	30641083	727	371.5	725.338	144.546	720.859
Merged-7A-30641093-2	AGTTTGACCAGATTTGA	MEME-1	294	310	+	23.5714	7.22e-09	0.000504	agtttgaccacagtttg	TtWRKY-A_2_peak_580792	TtWRKY-A_1_peak_532411	transcript:TraesCS7A02G061500.1	TtWRKY-A_1_peakname|TtWRKY-A_2_peakname	2	7A:30640728-30641456	Promoter (1-2kb)	TraesCS7A02G061500	-1178	|TraesCS7A01G061500.1_(v1)|Dynein light chain family protein	7A:30640732-30641456	725	30641086	328	646.293	140.937	641.755	7A:30640728-30641456	729	30641080	415	804.384	148.154	799.962	30641083	727	371.5	725.338	144.546	720.859
Merged-1A-328712314-2	AGTTTGACCAGATTTGA	MEME-1	352	368	+	23.5714	7.22e-09	0.000504	agtttgaccacagtttg	TtWRKY-A_2_peak_20292	TtWRKY-A_1_peak_18369	transcript:TraesCS1A02G182100.1	TtWRKY-A_1_peakname|TtWRKY-A_2_peakname	2	1A:328711911-328712729	Promoter (1-2kb)	TraesCS1A02G182100	-1642	|TraesCS1A01G182100.1_(v1)|Pectinesterase	1A:328711916-328712702	787	328712285	308	450.622	61.0875	446.591	1A:328711911-328712729	819	328712272	450	670.969	69.2622	666.807	328712278	803	379	560.795	65.1749	556.699
Merged-7A-6306264-2	AGTTTGACCAGATTTGA	MEME-1	391	407	+	23.5714	7.22e-09	0.000504	agtttgaccacagtttg	TtWRKY-A_2_peak_579037	TtWRKY-A_1_peak_530755	transcript:TraesCS7A02G013800.1	TtWRKY-A_1_peakname|TtWRKY-A_2_peakname	2	7A:6305852-6306669	Promoter (1-2kb)	TraesCS7A02G013800	-1033	|TraesCS7A01G013800.1_(v1)|Protein yippee-like	7A:6305901-6306669	769	6306265	301	481.109	77.4597	476.988	7A:6305852-6306636	785	6306261	451	738.25	91.5577	733.955	6306263	777	376	609.679	84.5087	605.471
Merged-6B-661469106-2	AGTTTGACCAGATTTGA	MEME-1	317	333	-	23.5714	7.22e-09	0.000504	AGTTTGACCACAGTTTG	TtWRKY-A_2_peak_573879	TtWRKY-A_1_peak_526026	transcript:TraesCS6B02G386600.1	TtWRKY-A_1_peakname|TtWRKY-A_2_peakname	2	6B:661468889-661469363	Promoter (1-2kb)	TraesCS6B02G386600	-1702	|TraesCS6B01G386600.1_(v1)|Zinc finger CCCH-type with G patch domain protein	6B:661468889-661469363	475	661469033	147	240.442	63.4002	237.101	6B:661468923-661469252	330	661469050	193	312.013	69.0908	308.71	661469042	402.5	170	276.228	66.2455	272.906
Merged-1D-33704161-2	AGTTTGACCAGATTTGA	MEME-1	315	331	-	23.5714	7.22e-09	0.000504	AGTTTGACCACAGTTTG	TtWRKY-A_2_peak_82840	TtWRKY-A_1_peak_75668	transcript:TraesCS1D02G052900.1	TtWRKY-A_1_peakname|TtWRKY-A_2_peakname	2	1D:33703824-33704500	Promoter (1-2kb)	TraesCS1D02G052900	-1397	|TraesCS1D01G052900.1_(v1)|Defensin	1D:33703827-33704494	668	33704039	72	97.0766	31.2717	94.3384	1D:33703824-33704500	677	33704032	83	105.694	29.9156	103.063	33704036	672.5	77.5	101.385	30.5937	98.7007
Merged-2B-547443006-2	AGTTTGACCAGATTTGA	MEME-1	259	275	-	23.5714	7.22e-09	0.000504	AGTTTGACCACAGTTTG	TtWRKY-A_2_peak_171076	TtWRKY-A_1_peak_156351	transcript:TraesCS2B02G383900.1	TtWRKY-A_1_peakname|TtWRKY-A_2_peakname	2	2B:547442596-547443420	Promoter (1-2kb)	TraesCS2B02G383900	-1759	|TraesCS2B01G383900.1_(v1)|BTB/POZ and MATH domain-containing protein 2	2B:547442596-547443414	819	547442865	261	401.571	67.2002	397.691	2B:547442596-547443420	825	547442862	384	602.467	77.9861	598.451	547442864	822	322.5	502.019	72.5931	498.071
Merged-2B-41379332-2	AGTTTGACCAGATTTGA	MEME-1	438	454	-	23.5714	7.22e-09	0.000504	AGTTTGACCACAGTTTG	TtWRKY-A_2_peak_136509	TtWRKY-A_1_peak_124777	transcript:TraesCS2B02G076400.1	TtWRKY-A_1_peakname|TtWRKY-A_2_peakname	2	2B:41378923-41379738	Promoter (1-2kb)	TraesCS2B02G076400	-1798	|TraesCS2B01G076400.1_(v1)|2-oxoglutarate (2OG) and Fe(II)-dependent oxygenase superfamily protein	2B:41378939-41379738	800	41379358	481	938.211	159.027	933.095	2B:41378923-41379730	808	41379366	652	1271.01	174.291	1265.88	41379362	804	566.5	1104.61	166.659	1099.49
Merged-3B-808027195-2	AGTTTGACCAGATTTGA	MEME-1	79	95	+	23.5714	7.22e-09	0.000504	agtttgaccacagtttg	TtWRKY-A_2_peak_292922	TtWRKY-A_1_peak_268423	transcript:TraesCS3B02G578900.1	TtWRKY-A_1_peakname|TtWRKY-A_2_peakname	2	3B:808026953-808027436	Promoter (1-2kb)	TraesCS3B02G578900	-1736	|TraesCS3B01G578900.1_(v1)|low-molecular-weight cysteine-rich 45	3B:808026953-808027436	484	808027113	78	102.23	30.7845	99.4655	3B:808026956-808027436	481	808027116	90	111.379	29.184	108.724	808027114	482.5	84	106.805	29.9842	104.095
Merged-3D-598858866-2	AGTTTGACCAGATTTGA	MEME-1	249	265	-	23.5714	7.22e-09	0.000504	AGTTTGACCACAGTTTG	TtWRKY-A_2_peak_294929	TtWRKY-A_1_peak_270226	transcript:TraesCS3D02G515100.1	TtWRKY-A_1_peakname|TtWRKY-A_2_peakname	2	3D:598858691-598859039	Promoter (1-2kb)	TraesCS3D02G515100	-1095	|TraesCS3D01G515100.1_(v1)|Ankyrin repeat protein family-like protein	3D:598858696-598859039	344	598858970	19	16.4316	8.56759	14.3849	3D:598858691-598859039	349	598858973	28	24.2467	10.328	22.1636	598858972	346.5	23.5	20.3392	9.44779	18.2742
Merged-1B-671392157-2	AGTTTGACCAGATTTGA	MEME-1	413	429	-	23.5714	7.22e-09	0.000504	AGTTTGACCACAGTTTG	TtWRKY-A_2_peak_81573	TtWRKY-A_1_peak_74505	transcript:TraesCS1B02G457100.1	TtWRKY-A_1_peakname|TtWRKY-A_2_peakname	2	1B:671391757-671392562	Promoter (<=1kb)	TraesCS1B02G457100	-480	|TraesCS1B01G457100.1_(v1)|Pyrroline-5-carboxylate reductase	1B:671391757-671392562	806	671392137	387	696.919	116.901	692.264	1B:671391757-671392552	796	671392067	437	808.764	131.625	804.334	671392102	801	412	752.841	124.263	748.299
Merged-1B-671392157-2	AGTTTGACCAGATTTGA	MEME-1	297	313	-	23.5714	7.22e-09	0.000504	AGTTTGACCACAGTTTG	TtWRKY-A_2_peak_81573	TtWRKY-A_1_peak_74505	transcript:TraesCS1B02G457100.1	TtWRKY-A_1_peakname|TtWRKY-A_2_peakname	2	1B:671391757-671392562	Promoter (<=1kb)	TraesCS1B02G457100	-480	|TraesCS1B01G457100.1_(v1)|Pyrroline-5-carboxylate reductase	1B:671391757-671392562	806	671392137	387	696.919	116.901	692.264	1B:671391757-671392552	796	671392067	437	808.764	131.625	804.334	671392102	801	412	752.841	124.263	748.299
Merged-1B-26190727-2	AGTTTGACCAGATTTGA	MEME-1	386	402	+	23.5714	7.22e-09	0.000504	agtttgaccacagtttg	TtWRKY-A_2_peak_38803	TtWRKY-A_1_peak_35217	transcript:TraesCS1B02G046300.2	TtWRKY-A_1_peakname|TtWRKY-A_2_peakname	2	1B:26190337-26191105	Promoter (1-2kb)	TraesCS1B02G046300	-1469	|TraesCS1B01G046300.2_(v1)|ACT domain-containing protein	1B:26190337-26191088	752	26190742	358	598.363	92.0796	593.939	1B:26190381-26191105	725	26190745	431	697.235	87.5064	693.02	26190744	738.5	394.5	647.799	89.793	643.48
Merged-1B-26190727-2	AGTTTGACCAGATTTGA	MEME-1	408	424	+	23.5714	7.22e-09	0.000504	agtttgaccacagtttg	TtWRKY-A_2_peak_38803	TtWRKY-A_1_peak_35217	transcript:TraesCS1B02G046300.2	TtWRKY-A_1_peakname|TtWRKY-A_2_peakname	2	1B:26190337-26191105	Promoter (1-2kb)	TraesCS1B02G046300	-1469	|TraesCS1B01G046300.2_(v1)|ACT domain-containing protein	1B:26190337-26191088	752	26190742	358	598.363	92.0796	593.939	1B:26190381-26191105	725	26190745	431	697.235	87.5064	693.02	26190744	738.5	394.5	647.799	89.793	643.48
Merged-5A-602245314-2	AGTTTGACCAGATTTGA	MEME-1	489	505	-	23.5714	7.22e-09	0.000504	AGTTTGACCACAGTTTG	TtWRKY-A_2_peak_429456	TtWRKY-A_1_peak_393360	transcript:TraesCS5A02G414100.1	TtWRKY-A_1_peakname|TtWRKY-A_2_peakname	2	5A:602244928-602245666	Promoter (<=1kb)	TraesCS5A02G414100	-867	|TraesCS5A01G414100.1_(v1)|Calmodulin-binding protein	5A:602245008-602245654	647	602245419	221	338.954	63.5078	335.277	5A:602244928-602245666	739	602245426	281	422.608	64.4561	419.022	602245422	693	251	380.781	63.9819	377.149
Merged-2A-700556007-2	AGTTTGACCAGATTTGA	MEME-1	457	473	+	23.0317	8.46e-09	0.000586	tgtttgaccagagtttg	TtWRKY-A_2_peak_127166	TtWRKY-A_1_peak_116194	transcript:TraesCS2A02G451000.1	TtWRKY-A_1_peakname|TtWRKY-A_2_peakname	2	2A:700555472-700556507	Promoter (1-2kb)	TraesCS2A02G451000	-1980	|TraesCS2A01G451000.1_(v1)|Alpha-mannosidase	2A:700555472-700556507	1036	700555937	132	132.995	21.3901	130.081	2A:700555616-700556435	820	700555922	172	178.015	23.7024	175.109	700555930	928	152	155.505	22.5463	152.595
Merged-7A-706347420-2	AGTTTGACCAGATTTGA	MEME-1	346	362	-	23.0159	8.72e-09	0.000601	AGTTTGATCAGATTTGA	TtWRKY-A_2_peak_625399	TtWRKY-A_1_peak_573222	transcript:TraesCS7A02G523800.1	TtWRKY-A_1_peakname|TtWRKY-A_2_peakname	2	7A:706346982-706347839	Promoter (1-2kb)	TraesCS7A02G523800	-1563	|TraesCS7A01G523800.1_(v1)|Cytochrome P450	7A:706347032-706347839	808	706347437	383	573.441	68.1083	569.078	7A:706346982-706347829	848	706347436	452	648.869	62.0646	644.752	706347436	828	417.5	611.155	65.0864	606.915
Merged-3B-808027195-2	AGTTTGACCAGATTTGA	MEME-1	90	106	+	23.0159	8.72e-09	0.000601	agtttgatcagatttga	TtWRKY-A_2_peak_292922	TtWRKY-A_1_peak_268423	transcript:TraesCS3B02G578900.1	TtWRKY-A_1_peakname|TtWRKY-A_2_peakname	2	3B:808026953-808027436	Promoter (1-2kb)	TraesCS3B02G578900	-1736	|TraesCS3B01G578900.1_(v1)|low-molecular-weight cysteine-rich 45	3B:808026953-808027436	484	808027113	78	102.23	30.7845	99.4655	3B:808026956-808027436	481	808027116	90	111.379	29.184	108.724	808027114	482.5	84	106.805	29.9842	104.095
Merged-1B-671392157-2	AGTTTGACCAGATTTGA	MEME-1	402	418	-	23.0159	8.72e-09	0.000601	AGTTTGATCAGATTTGA	TtWRKY-A_2_peak_81573	TtWRKY-A_1_peak_74505	transcript:TraesCS1B02G457100.1	TtWRKY-A_1_peakname|TtWRKY-A_2_peakname	2	1B:671391757-671392562	Promoter (<=1kb)	TraesCS1B02G457100	-480	|TraesCS1B01G457100.1_(v1)|Pyrroline-5-carboxylate reductase	1B:671391757-671392562	806	671392137	387	696.919	116.901	692.264	1B:671391757-671392552	796	671392067	437	808.764	131.625	804.334	671392102	801	412	752.841	124.263	748.299
Merged-7B-731038227-2	AGTTTGACCAGATTTGA	MEME-1	402	418	+	23.0159	8.72e-09	0.000601	agtttgatcagatttga	TtWRKY-A_2_peak_679054	TtWRKY-A_1_peak_622349	transcript:TraesCS7B02G475000.1	TtWRKY-A_1_peakname|TtWRKY-A_2_peakname	2	7B:731037830-731038627	Promoter (1-2kb)	TraesCS7B02G475000	-1232	|TraesCS7B01G475000.1_(v1)|Lysine ketoglutarate reductase trans-splicing protein (DUF707)	7B:731037836-731038616	781	731038238	381	655.276	101.763	650.718	7B:731037830-731038627	798	731038232	497	845.928	105.414	841.43	731038235	789.5	439	750.602	103.588	746.074
Merged-5A-647360673-2	AGTTTGACCAGATTTGA	MEME-1	300	316	-	22.619	1.13e-08	0.000767	AGTTTGACCAAATTTTA	TtWRKY-A_2_peak_432381	TtWRKY-A_1_peak_396009	transcript:TraesCS5A02G470500.1	TtWRKY-A_1_peakname|TtWRKY-A_2_peakname	2	5A:647360107-647361262	Promoter (<=1kb)	TraesCS5A02G470500	-278	|TraesCS5A01G470500.1_(v1)|Myosin heavy chain-like protein, putative	5A:647360114-647361262	1149	647360425	191	274.829	51.8615	271.367	5A:647360107-647361209	1103	647360416	261	375.542	56.291	372.072	647360420	1126	226	325.185	54.0763	321.719
Merged-3A-169225335-2	AGTTTGACCAGATTTGA	MEME-1	468	484	-	22.619	1.13e-08	0.000767	AGTTTGACCAAATTTTA	TtWRKY-A_2_peak_199801	TtWRKY-A_1_peak_182737	transcript:TraesCS3A02G164300.1	TtWRKY-A_1_peakname|TtWRKY-A_2_peakname	2	3A:169224845-169225833	Promoter (1-2kb)	TraesCS3A02G164300	-1220	|TraesCS3A01G164300.1_(v1)|MFS18 protein	3A:169224862-169225833	972	169225337	388	576.656	66.8482	572.285	3A:169224845-169225801	957	169225338	542	811.725	72.2326	807.288	169225338	964.5	465	694.191	69.5404	689.787
Merged-2A-700556007-2	AGTTTGACCAGATTTGA	MEME-1	468	484	+	22.3651	1.3e-08	0.000803	agtttgaccacatttca	TtWRKY-A_2_peak_127166	TtWRKY-A_1_peak_116194	transcript:TraesCS2A02G451000.1	TtWRKY-A_1_peakname|TtWRKY-A_2_peakname	2	2A:700555472-700556507	Promoter (1-2kb)	TraesCS2A02G451000	-1980	|TraesCS2A01G451000.1_(v1)|Alpha-mannosidase	2A:700555472-700556507	1036	700555937	132	132.995	21.3901	130.081	2A:700555616-700556435	820	700555922	172	178.015	23.7024	175.109	700555930	928	152	155.505	22.5463	152.595
Merged-1A-10162028-2	AGTTTGACCAGATTTGA	MEME-1	313	329	-	22.3651	1.3e-08	0.000803	AGTTTGACCACATTTCA	TtWRKY-A_2_peak_494	TtWRKY-A_1_peak_451	transcript:TraesCS1A02G021200.1	TtWRKY-A_1_peakname|TtWRKY-A_2_peakname	2	1A:10161632-10162411	Promoter (1-2kb)	TraesCS1A02G021200	-1710	|TraesCS1A01G021200.1_(v1)|Mechanosensitive ion channel family protein	1A:10161632-10162405	774	10161965	189	255.631	44.495	252.236	1A:10161664-10162411	748	10161977	245	326.007	45.3665	322.666	10161971	761	217	290.819	44.9308	287.451
Merged-7A-245931208-2	AGTTTGACCAGATTTGA	MEME-1	358	374	-	22.3651	1.3e-08	0.000803	TGTTTGACTAGATTTGA	TtWRKY-A_2_peak_595326	TtWRKY-A_1_peak_545821	transcript:TraesCS7A02G256800.1	TtWRKY-A_1_peakname|TtWRKY-A_2_peakname	2	7A:245930918-245931490	Promoter (<=1kb)	TraesCS7A02G256800	-603	|TraesCS7A01G256800.1_(v1)|Glucan endo-1,3-beta-glucosidase-like protein	7A:245930946-245931481	536	245931264	48	48.0588	15.8959	45.6377	7A:245930918-245931490	573	245931284	60	57.4768	15.9835	55.1007	245931274	554.5	54	52.7678	15.9397	50.3692
Merged-7B-259607356-2	AGTTTGACCAGATTTGA	MEME-1	269	285	+	22.2381	1.36e-08	0.000803	AGTTTGACCACTTTTGA	TtWRKY-A_2_peak_646227	TtWRKY-A_1_peak_592319	transcript:TraesCS7B02G178600.1	TtWRKY-A_1_peakname|TtWRKY-A_2_peakname	2	7B:259607106-259607633	Promoter (<=1kb)	TraesCS7B02G178600	-112	|TraesCS7B01G178600.1_(v1)|Glucose-6-phosphate isomerase	7B:259607109-259607578	470	259607381	52	51.544	16.1138	49.0947	7B:259607106-259607633	528	259607383	68	65.6953	16.8467	63.2682	259607382	499	60	58.6197	16.4803	56.1814
Merged-5B-696288259-2	AGTTTGACCAGATTTGA	MEME-1	151	167	-	22.1587	1.48e-08	0.000803	TGTTTGACCAAAGTTGA	TtWRKY-A_2_peak_486957	TtWRKY-A_1_peak_446148	transcript:TraesCS5B02G542900.2	TtWRKY-A_1_peakname|TtWRKY-A_2_peakname	2	5B:696288076-696288439	Promoter (<=1kb)	TraesCS5B02G542900	-67	|TraesCS5B01G542900.2_(v1)|Protein ZINC INDUCED FACILITATOR-LIKE 1	5B:696288100-696288422	323	696288229	25	13.9804	5.80544	11.9826	5B:696288076-696288439	364	696288225	43	26.758	7.68675	24.644	696288227	343.5	34	20.3692	6.7461	18.3133
Merged-1B-101140876-2	AGTTTGACCAGATTTGA	MEME-1	399	415	+	22.0794	1.54e-08	0.000803	attttgaccagatttga	TtWRKY-A_2_peak_43254	TtWRKY-A_1_peak_39364	transcript:TraesCS1B02G096800.1	TtWRKY-A_1_peakname|TtWRKY-A_2_peakname	2	1B:101140461-101141302	Promoter (1-2kb)	TraesCS1B02G096800	-1995	|TraesCS1B01G096800.1_(v1)|Peroxidase	1B:101140461-101141279	819	101140854	355	609.862	99.3944	605.411	1B:101140464-101141302	839	101140867	477	816.869	106.424	812.423	101140860	829	416	713.365	102.909	708.917
Merged-7A-30641093-2	AGTTTGACCAGATTTGA	MEME-1	316	332	+	22.0159	1.62e-08	0.000803	agtttgaacagatttga	TtWRKY-A_2_peak_580792	TtWRKY-A_1_peak_532411	transcript:TraesCS7A02G061500.1	TtWRKY-A_1_peakname|TtWRKY-A_2_peakname	2	7A:30640728-30641456	Promoter (1-2kb)	TraesCS7A02G061500	-1178	|TraesCS7A01G061500.1_(v1)|Dynein light chain family protein	7A:30640732-30641456	725	30641086	328	646.293	140.937	641.755	7A:30640728-30641456	729	30641080	415	804.384	148.154	799.962	30641083	727	371.5	725.338	144.546	720.859
Merged-7D-38203362-2	AGTTTGACCAGATTTGA	MEME-1	122	138	-	21.8254	1.77e-08	0.000803	AGTTTGACCATAGTTTG	TtWRKY-A_2_peak_680449	TtWRKY-A_1_peak_623695	transcript:TraesCS7D02G067400.1	TtWRKY-A_1_peakname|TtWRKY-A_2_peakname	2	7D:38203133-38203595	Promoter (<=1kb)	TraesCS7D02G067400	-640	|TraesCS7D01G067400.1_(v1)|Avr9/Cf-9 rapidly elicited protein	7D:38203133-38203595	463	38203280	44	51.007	19.2771	48.5622	7D:38203134-38203589	456	38203282	35	33.0757	12.821	30.8931	38203281	459.5	39.5	42.0414	16.0491	39.7276
Merged-3A-556369050-2	AGTTTGACCAGATTTGA	MEME-1	98	114	+	21.8254	1.77e-08	0.000803	agtttgaccatagtttg	TtWRKY-A_2_peak_225223	TtWRKY-A_1_peak_205964	transcript:TraesCS3A02G315200.1	TtWRKY-A_1_peakname|TtWRKY-A_2_peakname	2	3A:556368768-556369344	Promoter (1-2kb)	TraesCS3A02G315200	-1949	|TraesCS3A01G315200.1_(v1)|LysM domain containing protein	3A:556368777-556369312	536	556368927	133	134.405	21.5509	131.484	3A:556368768-556369344	577	556368872	167	180.248	25.8005	177.335	556368900	556.5	150	157.327	23.6757	154.41
Merged-3A-556369050-2	AGTTTGACCAGATTTGA	MEME-1	224	240	+	21.8254	1.77e-08	0.000803	agtttgaccatagtttg	TtWRKY-A_2_peak_225223	TtWRKY-A_1_peak_205964	transcript:TraesCS3A02G315200.1	TtWRKY-A_1_peakname|TtWRKY-A_2_peakname	2	3A:556368768-556369344	Promoter (1-2kb)	TraesCS3A02G315200	-1949	|TraesCS3A01G315200.1_(v1)|LysM domain containing protein	3A:556368777-556369312	536	556368927	133	134.405	21.5509	131.484	3A:556368768-556369344	577	556368872	167	180.248	25.8005	177.335	556368900	556.5	150	157.327	23.6757	154.41
Merged-3A-556369050-2	AGTTTGACCAGATTTGA	MEME-1	213	229	+	21.8254	1.77e-08	0.000803	agtttgaccatagtttg	TtWRKY-A_2_peak_225223	TtWRKY-A_1_peak_205964	transcript:TraesCS3A02G315200.1	TtWRKY-A_1_peakname|TtWRKY-A_2_peakname	2	3A:556368768-556369344	Promoter (1-2kb)	TraesCS3A02G315200	-1949	|TraesCS3A01G315200.1_(v1)|LysM domain containing protein	3A:556368777-556369312	536	556368927	133	134.405	21.5509	131.484	3A:556368768-556369344	577	556368872	167	180.248	25.8005	177.335	556368900	556.5	150	157.327	23.6757	154.41
Merged-3D-325978875-2	AGTTTGACCAGATTTGA	MEME-1	24	40	+	21.8254	1.77e-08	0.000803	agtttgaccatagtttg	TtWRKY-A_2_peak_294539	TtWRKY-A_1_peak_269882	transcript:TraesCS3D02G235500.1	TtWRKY-A_1_peakname|TtWRKY-A_2_peakname	2	3D:325978675-325979097	Promoter (1-2kb)	TraesCS3D02G235500	-1061	|TraesCS3D01G235500.1_(v1)|MBOAT (membrane bound O-acyl transferase) family protein	3D:325978680-325979050	371	325978911	10	6.75191	4.71218	4.97189	3D:325978675-325979097	423	325978994	15	9.9425	5.69821	8.12015	325978952	397	12.5	8.34721	5.20519	6.54602
Merged-Un-41984909-2	AGTTTGACCAGATTTGA	MEME-1	133	149	+	21.8254	1.77e-08	0.000803	agtttgaccatagtttg	TtWRKY-A_2_peak_682521	TtWRKY-A_1_peak_625616	transcript:TraesCSU02G053000.1	TtWRKY-A_1_peakname|TtWRKY-A_2_peakname	2	Un:41984636-41985262	Promoter (1-2kb)	TraesCSU02G053000	-1184	|TraesCSU01G053000.1_(v1)|FBD-associated F-box protein	Un:41984637-41985102	466	41984846	115	176.573	49.692	173.473	Un:41984636-41985262	627	41984878	166	258.01	59.4751	254.857	41984862	546.5	140.5	217.292	54.5836	214.165
Merged-6A-20524162-1	AGTTTGACCAGATTTGA	MEME-1	141	157	+	21.8254	1.77e-08	0.000803	agtttgaccatagtttg	TtWRKY-A_2_peak_489956		transcript:TraesCS6A02G039900.1	TtWRKY-A_2_peakname	1	6A:20523941-20524384	Promoter (1-2kb)	TraesCS6A02G039900	-1841	|TraesCS6A01G039900.1_(v1)|Cysteine protease, putative	NA	NA	NA	NA	NA	NA	NA	6A:20523941-20524384	444	20524222	38	22.0083	6.81325	19.9541	20524222	444	38	22.0083	6.81325	19.9541
Merged-2D-628575378-2	AGTTTGACCAGATTTGA	MEME-1	276	292	+	21.8254	1.77e-08	0.000803	agtttgaccatagtttg	TtWRKY-A_2_peak_188083	TtWRKY-A_1_peak_171996	transcript:TraesCS2D02G554000.1	TtWRKY-A_1_peakname|TtWRKY-A_2_peakname	2	2D:628575191-628575576	Promoter (<=1kb)	TraesCS2D02G554000	-819	|TraesCS2D01G554000.1_(v1)|Chromatin structure-remodeling complex protein SYD	2D:628575205-628575543	339	628575266	18	15.2544	8.13921	13.2298	2D:628575191-628575576	386	628575390	34	31.776	12.4648	29.6065	628575328	362.5	26	23.5152	10.302	21.4182
Merged-2D-628575378-2	AGTTTGACCAGATTTGA	MEME-1	160	176	+	21.8254	1.77e-08	0.000803	agtttgaccatagtttg	TtWRKY-A_2_peak_188083	TtWRKY-A_1_peak_171996	transcript:TraesCS2D02G554000.1	TtWRKY-A_1_peakname|TtWRKY-A_2_peakname	2	2D:628575191-628575576	Promoter (<=1kb)	TraesCS2D02G554000	-819	|TraesCS2D01G554000.1_(v1)|Chromatin structure-remodeling complex protein SYD	2D:628575205-628575543	339	628575266	18	15.2544	8.13921	13.2298	2D:628575191-628575576	386	628575390	34	31.776	12.4648	29.6065	628575328	362.5	26	23.5152	10.302	21.4182
Merged-Un-75184774-2	AGTTTGACCAGATTTGA	MEME-1	206	222	+	21.8254	1.77e-08	0.000803	agtttgaccatagtttg	TtWRKY-A_2_peak_683695	TtWRKY-A_1_peak_626697	transcript:TraesCSU02G083100.2	TtWRKY-A_1_peakname|TtWRKY-A_2_peakname	2	Un:75184548-75184993	Promoter (1-2kb)	TraesCSU02G083100	-1873	|TraesCSU01G083100.2_(v1)|WRKY transcription factor-like protein	Un:75184548-75184993	446	75184756	63	71.6855	21.8604	69.095	Un:75184566-75184992	427	75184755	77	83.7132	21.6249	81.1867	75184756	436.5	70	77.6993	21.7427	75.1409
Merged-3D-577175124-2	AGTTTGACCAGATTTGA	MEME-1	371	387	-	21.8254	1.77e-08	0.000803	AGTTTGACCATAGTTTG	TtWRKY-A_2_peak_294808	TtWRKY-A_1_peak_270125	transcript:TraesCS3D02G476400.1	TtWRKY-A_1_peakname|TtWRKY-A_2_peakname	2	3D:577174885-577175371	Promoter (1-2kb)	TraesCS3D02G476400	-1771	|TraesCS3D01G476400.1_(v1)|Bax inhibitor-1 family protein	3D:577174885-577175351	467	577175211	17	14.0993	7.71083	12.0984	3D:577174890-577175371	482	577175210	25	20.6742	9.25959	18.6403	577175210	474.5	21	17.3867	8.48521	15.3694
Merged-7B-704035429-2	AGTTTGACCAGATTTGA	MEME-1	282	298	+	21.8254	1.77e-08	0.000803	agtttgaccatagtttg	TtWRKY-A_2_peak_677263	TtWRKY-A_1_peak_620681	transcript:TraesCS7B02G437600.1	TtWRKY-A_1_peakname|TtWRKY-A_2_peakname	2	7B:704035133-704035735	Promoter (1-2kb)	TraesCS7B02G437600	-1890	|TraesCS7A01G520800.1_(v1)|Proteasome subunit beta type	7B:704035133-704035717	585	704035426	65	75.7613	23.0865	73.1458	7B:704035134-704035735	602	704035430	138	184.42	39.5578	181.493	704035428	593.5	101.5	130.091	31.3222	127.319
Merged-4B-660650873-2	AGTTTGACCAGATTTGA	MEME-1	357	373	-	21.8254	1.77e-08	0.000803	AGTTTGACCATAGTTTG	TtWRKY-A_2_peak_388717	TtWRKY-A_1_peak_356146	transcript:TraesCS4B02G380100.1	TtWRKY-A_1_peakname|TtWRKY-A_2_peakname	2	4B:660650100-660651644	Promoter (1-2kb)	TraesCS4B02G380100	-1673	|TraesCS4B01G380100.1_(v1)|C2 domain-containing family protein	4B:660650100-660651644	1545	660650441	221	385.597	87.6846	381.768	4B:660650108-660651640	1533	660650432	332	592.582	108.413	588.587	660650436	1539	276.5	489.089	98.0488	485.178
Merged-6A-802942-2	AGTTTGACCAGATTTGA	MEME-1	358	374	-	21.8254	1.77e-08	0.000803	AGTTTGACCATAGTTTG	TtWRKY-A_2_peak_488938	TtWRKY-A_1_peak_447950	transcript:TraesCS6A02G001600.1	TtWRKY-A_1_peakname|TtWRKY-A_2_peakname	2	6A:802698-803183	Promoter (1-2kb)	TraesCS6A02G001600	-1339	|TraesCS6A01G001600.1_(v1)|FG-GAP repeat-containing protein	6A:802730-803183	454	803037	29	24.0455	9.89795	21.8742	6A:802698-803158	461	803079	33	24.7085	9.07487	22.62	803058	457.5	31	24.377	9.48641	22.2471
Merged-4B-64614355-2	AGTTTGACCAGATTTGA	MEME-1	360	376	-	21.8254	1.77e-08	0.000803	AGTTTGACCATAGTTTG	TtWRKY-A_2_peak_349067	TtWRKY-A_1_peak_319610	transcript:TraesCS4B02G070300.1	TtWRKY-A_1_peakname|TtWRKY-A_2_peakname	2	4B:64613905-64614807	Promoter (1-2kb)	TraesCS4B02G070300	-1760	|TraesCS4A01G245100.1_(v1)|Dormancy-associated protein/auxin-repressed protein	4B:64613905-64614781	877	64614306	379	642.588	97.4659	638.058	4B:64613929-64614807	879	64614306	525	893.221	106.547	888.639	64614306	878	452	767.904	102.006	763.348
Merged-4B-64614355-2	AGTTTGACCAGATTTGA	MEME-1	508	524	-	21.8254	1.77e-08	0.000803	AGTTTGACCATAGTTTG	TtWRKY-A_2_peak_349067	TtWRKY-A_1_peak_319610	transcript:TraesCS4B02G070300.1	TtWRKY-A_1_peakname|TtWRKY-A_2_peakname	2	4B:64613905-64614807	Promoter (1-2kb)	TraesCS4B02G070300	-1760	|TraesCS4A01G245100.1_(v1)|Dormancy-associated protein/auxin-repressed protein	4B:64613905-64614781	877	64614306	379	642.588	97.4659	638.058	4B:64613929-64614807	879	64614306	525	893.221	106.547	888.639	64614306	878	452	767.904	102.006	763.348
Merged-4B-64614355-2	AGTTTGACCAGATTTGA	MEME-1	393	409	-	21.8254	1.77e-08	0.000803	AGTTTGACCATAGTTTG	TtWRKY-A_2_peak_349067	TtWRKY-A_1_peak_319610	transcript:TraesCS4B02G070300.1	TtWRKY-A_1_peakname|TtWRKY-A_2_peakname	2	4B:64613905-64614807	Promoter (1-2kb)	TraesCS4B02G070300	-1760	|TraesCS4A01G245100.1_(v1)|Dormancy-associated protein/auxin-repressed protein	4B:64613905-64614781	877	64614306	379	642.588	97.4659	638.058	4B:64613929-64614807	879	64614306	525	893.221	106.547	888.639	64614306	878	452	767.904	102.006	763.348
Merged-6B-676122007-2	AGTTTGACCAGATTTGA	MEME-1	456	472	+	21.8254	1.77e-08	0.000803	agtttgaccatagtttg	TtWRKY-A_2_peak_574900	TtWRKY-A_1_peak_526961	transcript:TraesCS6B02G400700.1	TtWRKY-A_1_peakname|TtWRKY-A_2_peakname	2	6B:676121613-676122400	Promoter (1-2kb)	TraesCS6B02G400700	-1518	|TraesCS6B01G400700.1_(v1)|Serine-rich protein	6B:676121613-676122400	788	676122062	376	691.381	122.988	686.739	6B:676121618-676122400	783	676122032	531	984.79	140.252	980.057	676122047	785.5	453.5	838.086	131.62	833.398
Merged-2B-541904966-2	AGTTTGACCAGATTTGA	MEME-1	480	496	+	21.8254	1.77e-08	0.000803	agtttgaccatagtttg	TtWRKY-A_2_peak_170799	TtWRKY-A_1_peak_156100	transcript:TraesCS2B02G378800.1	TtWRKY-A_1_peakname|TtWRKY-A_2_peakname	2	2B:541904549-541905383	Promoter (1-2kb)	TraesCS2B02G378800	-1885	|TraesCS2B01G378800.1_(v1)|Leucine-rich repeat protein kinase family protein	2B:541904585-541905348	764	541905029	437	703.767	86.59	699.097	2B:541904549-541905383	835	541905033	621	1010.72	95.5234	1005.95	541905031	799.5	529	857.244	91.0567	852.524
Merged-5B-468895131-2	AGTTTGACCAGATTTGA	MEME-1	362	378	+	21.8254	1.77e-08	0.000803	agtttgaccatagtttg	TtWRKY-A_2_peak_470661	TtWRKY-A_1_peak_431113	transcript:TraesCS5B02G283300.1	TtWRKY-A_1_peakname|TtWRKY-A_2_peakname	2	5B:468894712-468895547	Promoter (1-2kb)	TraesCS5B02G283300	-1739	|TraesCS5B01G283300.1_(v1)|Peroxisomal membrane protein, putative, expressed	5B:468894728-468895537	810	468895118	439	793.631	122.847	788.775	5B:468894712-468895547	836	468895108	584	1050.36	130.247	1045.53	468895113	823	511.5	921.995	126.547	917.153
Merged-5B-468895131-2	AGTTTGACCAGATTTGA	MEME-1	373	389	+	21.8254	1.77e-08	0.000803	agtttgaccatagtttg	TtWRKY-A_2_peak_470661	TtWRKY-A_1_peak_431113	transcript:TraesCS5B02G283300.1	TtWRKY-A_1_peakname|TtWRKY-A_2_peakname	2	5B:468894712-468895547	Promoter (1-2kb)	TraesCS5B02G283300	-1739	|TraesCS5B01G283300.1_(v1)|Peroxisomal membrane protein, putative, expressed	5B:468894728-468895537	810	468895118	439	793.631	122.847	788.775	5B:468894712-468895547	836	468895108	584	1050.36	130.247	1045.53	468895113	823	511.5	921.995	126.547	917.153
Merged-5B-468895131-2	AGTTTGACCAGATTTGA	MEME-1	488	504	+	21.8254	1.77e-08	0.000803	agtttgaccatagtttg	TtWRKY-A_2_peak_470661	TtWRKY-A_1_peak_431113	transcript:TraesCS5B02G283300.1	TtWRKY-A_1_peakname|TtWRKY-A_2_peakname	2	5B:468894712-468895547	Promoter (1-2kb)	TraesCS5B02G283300	-1739	|TraesCS5B01G283300.1_(v1)|Peroxisomal membrane protein, putative, expressed	5B:468894728-468895537	810	468895118	439	793.631	122.847	788.775	5B:468894712-468895547	836	468895108	584	1050.36	130.247	1045.53	468895113	823	511.5	921.995	126.547	917.153
Merged-5A-550247935-2	AGTTTGACCAGATTTGA	MEME-1	383	399	+	21.8254	1.77e-08	0.000803	agtttgaccatagtttg	TtWRKY-A_2_peak_426000	TtWRKY-A_1_peak_390224	transcript:TraesCS5A02G347500.1	TtWRKY-A_1_peakname|TtWRKY-A_2_peakname	2	5A:550247525-550248360	Promoter (1-2kb)	TraesCS5A02G347500	-1629	|TraesCS5A01G347500.1_(v1)|Cytokinin riboside 5&apos;-monophosphate phosphoribohydrolase	5A:550247536-550248320	785	550247923	327	538.686	86.1925	534.409	5A:550247525-550248360	836	550247931	501	850.422	104.713	845.916	550247927	810.5	414	694.554	95.4527	690.163
Merged-5A-550247935-2	AGTTTGACCAGATTTGA	MEME-1	499	515	+	21.8254	1.77e-08	0.000803	agtttgaccatagtttg	TtWRKY-A_2_peak_426000	TtWRKY-A_1_peak_390224	transcript:TraesCS5A02G347500.1	TtWRKY-A_1_peakname|TtWRKY-A_2_peakname	2	5A:550247525-550248360	Promoter (1-2kb)	TraesCS5A02G347500	-1629	|TraesCS5A01G347500.1_(v1)|Cytokinin riboside 5&apos;-monophosphate phosphoribohydrolase	5A:550247536-550248320	785	550247923	327	538.686	86.1925	534.409	5A:550247525-550248360	836	550247931	501	850.422	104.713	845.916	550247927	810.5	414	694.554	95.4527	690.163
Merged-2A-31837719-2	AGTTTGACCAGATTTGA	MEME-1	385	401	+	21.8254	1.77e-08	0.000803	agtttgaccatagtttg	TtWRKY-A_2_peak_84918	TtWRKY-A_1_peak_77565	transcript:TraesCS2A02G071500.1	TtWRKY-A_1_peakname|TtWRKY-A_2_peakname	2	2A:31837313-31838133	Promoter (1-2kb)	TraesCS2A02G071500	-1056	|TraesCS2A01G071500.1_(v1)|Flavin-containing monooxygenase	2A:31837334-31838096	763	31837775	303	514.359	91.5928	510.145	2A:31837313-31838133	821	31837746	444	766.634	107.244	762.285	31837760	792	373.5	640.496	99.4184	636.215
Merged-4B-491795320-2	AGTTTGACCAGATTTGA	MEME-1	613	629	+	21.8254	1.77e-08	0.000803	agtttgaccatagtttg	TtWRKY-A_2_peak_376299	TtWRKY-A_1_peak_344635	transcript:TraesCS4B02G235400.2	TtWRKY-A_1_peakname|TtWRKY-A_2_peakname	2	4B:491794834-491795797	Promoter (1-2kb)	TraesCS4B02G235400	-1364	|TraesCS4B01G235400.2_(v1)|Branched-chain-amino-acid aminotransferase	4B:491794860-491795797	938	491795286	468	798.422	104.721	793.556	4B:491794834-491795792	959	491795317	633	1077.51	110.759	1072.63	491795302	948.5	550.5	937.966	107.74	933.093
Merged-2A-742774130-2	AGTTTGACCAGATTTGA	MEME-1	396	412	+	21.8254	1.77e-08	0.000803	agtttgaccatagtttg	TtWRKY-A_2_peak_130303	TtWRKY-A_1_peak_119054	transcript:TraesCS2A02G519800.1	TtWRKY-A_1_peakname|TtWRKY-A_2_peakname	2	2A:742773685-742774549	Promoter (1-2kb)	TraesCS2A02G519800	-1611	|TraesCS2A01G519800.1_(v1)|Membrane-bound lytic murein transglycosylase F	2A:742773740-742774549	810	742774104	345	571.251	88.7453	566.894	2A:742773685-742774549	865	742774110	439	713.594	89.1269	709.347	742774107	837.5	392	642.423	88.9361	638.12
Merged-2A-742774130-2	AGTTTGACCAGATTTGA	MEME-1	510	526	+	21.8254	1.77e-08	0.000803	agtttgaccatagtttg	TtWRKY-A_2_peak_130303	TtWRKY-A_1_peak_119054	transcript:TraesCS2A02G519800.1	TtWRKY-A_1_peakname|TtWRKY-A_2_peakname	2	2A:742773685-742774549	Promoter (1-2kb)	TraesCS2A02G519800	-1611	|TraesCS2A01G519800.1_(v1)|Membrane-bound lytic murein transglycosylase F	2A:742773740-742774549	810	742774104	345	571.251	88.7453	566.894	2A:742773685-742774549	865	742774110	439	713.594	89.1269	709.347	742774107	837.5	392	642.423	88.9361	638.12
Merged-7B-84699104-2	AGTTTGACCAGATTTGA	MEME-1	404	420	-	21.8254	1.77e-08	0.000803	AGTTTGACCATAGTTTG	TtWRKY-A_2_peak_634061	TtWRKY-A_1_peak_581169	transcript:TraesCS7B02G075400.1	TtWRKY-A_1_peakname|TtWRKY-A_2_peakname	2	7B:84698693-84699500	Promoter (1-2kb)	TraesCS7B02G075400	-1885	|TraesCS7B01G075400.1_(v1)|Glycosyltransferase	7B:84698735-84699500	766	84699081	450	861.726	147.128	856.738	7B:84698693-84699489	797	84699078	534	993.569	141.914	988.821	84699080	781.5	492	927.648	144.521	922.779
Merged-2B-568028715-2	AGTTTGACCAGATTTGA	MEME-1	406	422	-	21.8254	1.77e-08	0.000803	AGTTTGACCATAGTTTG	TtWRKY-A_2_peak_172653	TtWRKY-A_1_peak_157828	transcript:TraesCS2B02G399700.1	TtWRKY-A_1_peakname|TtWRKY-A_2_peakname	2	2B:568028371-568029049	Promoter (1-2kb)	TraesCS2B02G399700	-1570	|TraesCS2B01G399700.1_(v1)|NAC domain protein,	2B:568028392-568029049	658	568028765	331	599.422	112.738	594.996	2B:568028371-568029049	679	568028781	448	810.148	123.684	805.715	568028773	668.5	389.5	704.785	118.211	700.356
Merged-3A-589378369-2	AGTTTGACCAGATTTGA	MEME-1	313	329	-	21.8254	1.77e-08	0.000803	AGTTTGACCATAGTTTG	TtWRKY-A_2_peak_227302	TtWRKY-A_1_peak_207870	transcript:TraesCS3A02G342100.2	TtWRKY-A_1_peakname|TtWRKY-A_2_peakname	2	3A:589377916-589378829	Promoter (1-2kb)	TraesCS3A02G342100	-1168	|TraesCS3A01G342100.2_(v1)|DNA-directed RNA polymerase subunit N	3A:589377922-589378809	888	589378364	480	908.248	144.921	903.18	3A:589377916-589378829	914	589378361	705	1356.08	170.144	1350.86	589378362	901	592.5	1132.16	157.532	1127.02
Merged-2B-777936861-2	AGTTTGACCAGATTTGA	MEME-1	315	331	-	21.8254	1.77e-08	0.000803	AGTTTGACCATAGTTTG	TtWRKY-A_2_peak_186337	TtWRKY-A_1_peak_170412	transcript:TraesCS2B02G593100.1	TtWRKY-A_1_peakname|TtWRKY-A_2_peakname	2	2B:777936447-777937289	Promoter (<=1kb)	TraesCS2B02G593100	-968	|TraesCS2B01G593100.1_(v1)|Cytochrome P450 family protein, expressed	2B:777936463-777937247	785	777936882	424	779.952	128.049	775.124	2B:777936447-777937289	843	777936882	592	1094.58	142.911	1089.68	777936882	814	508	937.266	135.48	932.402
Merged-2B-777936861-2	AGTTTGACCAGATTTGA	MEME-1	441	457	-	21.8254	1.77e-08	0.000803	AGTTTGACCATAGTTTG	TtWRKY-A_2_peak_186337	TtWRKY-A_1_peak_170412	transcript:TraesCS2B02G593100.1	TtWRKY-A_1_peakname|TtWRKY-A_2_peakname	2	2B:777936447-777937289	Promoter (<=1kb)	TraesCS2B02G593100	-968	|TraesCS2B01G593100.1_(v1)|Cytochrome P450 family protein, expressed	2B:777936463-777937247	785	777936882	424	779.952	128.049	775.124	2B:777936447-777937289	843	777936882	592	1094.58	142.911	1089.68	777936882	814	508	937.266	135.48	932.402
Merged-2A-707062762-2	AGTTTGACCAGATTTGA	MEME-1	318	334	-	21.8254	1.77e-08	0.000803	AGTTTGACCATAGTTTG	TtWRKY-A_2_peak_127676	TtWRKY-A_1_peak_116659	transcript:TraesCS2A02G460800.1	TtWRKY-A_1_peakname|TtWRKY-A_2_peakname	2	2A:707062363-707063170	Promoter (1-2kb)	TraesCS2A02G460800	-1402	|TraesCS2A01G460800.1_(v1)|PAP/OAS1 substrate-binding domain superfamily	2A:707062363-707063147	785	707062757	524	827.417	84.4345	822.494	2A:707062368-707063170	803	707062766	631	994.977	86.589	990.227	707062762	794	577.5	911.197	85.5118	906.361
Merged-5B-681620122-2	AGTTTGACCAGATTTGA	MEME-1	320	336	-	21.8254	1.77e-08	0.000803	AGTTTGACCATAGTTTG	TtWRKY-A_2_peak_485883	TtWRKY-A_1_peak_445169	transcript:TraesCS5B02G518500.1	TtWRKY-A_1_peakname|TtWRKY-A_2_peakname	2	5B:681619664-681620582	Promoter (1-2kb)	TraesCS5B02G518500	-1913	|TraesCS5B01G518500.1_(v1)|basic helix-loop-helix (bHLH) DNA-binding superfamily protein	5B:681619664-681620581	918	681620106	477	901.3	144.018	896.245	5B:681619664-681620582	919	681620104	655	1239.33	158.094	1234.23	681620105	918.5	566	1070.32	151.056	1065.24
Merged-5A-688714467-2	AGTTTGACCAGATTTGA	MEME-1	324	340	-	21.8254	1.77e-08	0.000803	AGTTTGACCATAGTTTG	TtWRKY-A_2_peak_435387	TtWRKY-A_1_peak_398760	transcript:TraesCS5A02G528800.1	TtWRKY-A_1_peakname|TtWRKY-A_2_peakname	2	5A:688714098-688714851	Promoter (<=1kb)	TraesCS5A02G528800	-750	|TraesCS5A01G528800.1_(v1)|Leucine-rich repeat receptor-like protein kinase family protein	5A:688714098-688714851	754	688714521	328	536.118	84.3849	531.847	5A:688714102-688714820	719	688714450	432	665.332	75.6446	661.181	688714486	736.5	380	600.725	80.0148	596.514
Merged-5A-688714467-2	AGTTTGACCAGATTTGA	MEME-1	440	456	-	21.8254	1.77e-08	0.000803	AGTTTGACCATAGTTTG	TtWRKY-A_2_peak_435387	TtWRKY-A_1_peak_398760	transcript:TraesCS5A02G528800.1	TtWRKY-A_1_peakname|TtWRKY-A_2_peakname	2	5A:688714098-688714851	Promoter (<=1kb)	TraesCS5A02G528800	-750	|TraesCS5A01G528800.1_(v1)|Leucine-rich repeat receptor-like protein kinase family protein	5A:688714098-688714851	754	688714521	328	536.118	84.3849	531.847	5A:688714102-688714820	719	688714450	432	665.332	75.6446	661.181	688714486	736.5	380	600.725	80.0148	596.514
Merged-7A-705682980-2	AGTTTGACCAGATTTGA	MEME-1	529	545	-	21.8254	1.77e-08	0.000803	AGTTTGACCATAGTTTG	TtWRKY-A_2_peak_625331	TtWRKY-A_1_peak_573161	transcript:TraesCS7A02G522900.1	TtWRKY-A_1_peakname|TtWRKY-A_2_peakname	2	7A:705682522-705683455	Promoter (1-2kb)	TraesCS7A02G522900	-1967	|TraesCS7A01G522900.1_(v1)|Elongator complex protein 4	7A:705682528-705683455	928	705683037	458	857.489	138.293	852.509	7A:705682522-705683415	894	705683036	579	1065.07	139.778	1060.21	705683036	911	518.5	961.279	139.036	956.36
Merged-7A-705682980-2	AGTTTGACCAGATTTGA	MEME-1	443	459	-	21.8254	1.77e-08	0.000803	AGTTTGACCATAGTTTG	TtWRKY-A_2_peak_625331	TtWRKY-A_1_peak_573161	transcript:TraesCS7A02G522900.1	TtWRKY-A_1_peakname|TtWRKY-A_2_peakname	2	7A:705682522-705683455	Promoter (1-2kb)	TraesCS7A02G522900	-1967	|TraesCS7A01G522900.1_(v1)|Elongator complex protein 4	7A:705682528-705683455	928	705683037	458	857.489	138.293	852.509	7A:705682522-705683415	894	705683036	579	1065.07	139.778	1060.21	705683036	911	518.5	961.279	139.036	956.36
Merged-7A-711367480-2	AGTTTGACCAGATTTGA	MEME-1	340	356	-	21.8254	1.77e-08	0.000803	AGTTTGACCATAGTTTG	TtWRKY-A_2_peak_625761	TtWRKY-A_1_peak_573571	transcript:TraesCS7A02G532700.1	TtWRKY-A_1_peakname|TtWRKY-A_2_peakname	2	7A:711367067-711367913	Promoter (1-2kb)	TraesCS7A02G532700	-1626	|TraesCS7A01G532700.1_(v1)|Protein kinase	7A:711367077-711367913	837	711367519	327	362.75	30.2139	358.995	7A:711367067-711367864	798	711367500	442	588.095	49.9236	584.11	711367510	817.5	384.5	475.423	40.0688	471.553
Merged-7B-375187818-2	AGTTTGACCAGATTTGA	MEME-1	460	476	-	21.8254	1.77e-08	0.000803	AGTTTGACCATAGTTTG	TtWRKY-A_2_peak_653187	TtWRKY-A_1_peak_598583	transcript:TraesCS7B02G204800.1	TtWRKY-A_1_peakname|TtWRKY-A_2_peakname	2	7B:375187370-375188299	Promoter (1-2kb)	TraesCS7B02G204800	-1671	|TraesCS7B01G204800.1_(v1)|MYB transcription factor	7B:375187370-375188299	930	375187809	501	781.568	80.7354	776.736	7B:375187389-375188214	826	375187809	621	943.518	76.9211	938.852	375187809	878	561	862.543	78.8282	857.794
Merged-7B-375187818-2	AGTTTGACCAGATTTGA	MEME-1	332	348	-	21.8254	1.77e-08	0.000803	AGTTTGACCATAGTTTG	TtWRKY-A_2_peak_653187	TtWRKY-A_1_peak_598583	transcript:TraesCS7B02G204800.1	TtWRKY-A_1_peakname|TtWRKY-A_2_peakname	2	7B:375187370-375188299	Promoter (1-2kb)	TraesCS7B02G204800	-1671	|TraesCS7B01G204800.1_(v1)|MYB transcription factor	7B:375187370-375188299	930	375187809	501	781.568	80.7354	776.736	7B:375187389-375188214	826	375187809	621	943.518	76.9211	938.852	375187809	878	561	862.543	78.8282	857.794
Merged-7A-706347420-2	AGTTTGACCAGATTTGA	MEME-1	357	373	-	21.8254	1.77e-08	0.000803	AGTTTGACCATAGTTTG	TtWRKY-A_2_peak_625399	TtWRKY-A_1_peak_573222	transcript:TraesCS7A02G523800.1	TtWRKY-A_1_peakname|TtWRKY-A_2_peakname	2	7A:706346982-706347839	Promoter (1-2kb)	TraesCS7A02G523800	-1563	|TraesCS7A01G523800.1_(v1)|Cytochrome P450	7A:706347032-706347839	808	706347437	383	573.441	68.1083	569.078	7A:706346982-706347829	848	706347436	452	648.869	62.0646	644.752	706347436	828	417.5	611.155	65.0864	606.915
Merged-2B-777373593-2	AGTTTGACCAGATTTGA	MEME-1	635	651	-	21.8254	1.77e-08	0.000803	AGTTTGACCATAGTTTG	TtWRKY-A_2_peak_186286	TtWRKY-A_1_peak_170365	transcript:TraesCS2B02G592400.1	TtWRKY-A_1_peakname|TtWRKY-A_2_peakname	2	2B:777373057-777374126	Promoter (1-2kb)	TraesCS2B02G592400	-1843	|TraesCS2B01G592400.1_(v1)|Cytochrome P450	2B:777373088-777374126	1039	777373583	556	1030.87	141.878	1025.63	2B:777373057-777374101	1045	777373599	757	1404.35	152.916	1399.08	777373591	1042	656.5	1217.61	147.397	1212.36
Merged-2B-777373593-2	AGTTTGACCAGATTTGA	MEME-1	387	403	-	21.8254	1.77e-08	0.000803	AGTTTGACCATAGTTTG	TtWRKY-A_2_peak_186286	TtWRKY-A_1_peak_170365	transcript:TraesCS2B02G592400.1	TtWRKY-A_1_peakname|TtWRKY-A_2_peakname	2	2B:777373057-777374126	Promoter (1-2kb)	TraesCS2B02G592400	-1843	|TraesCS2B01G592400.1_(v1)|Cytochrome P450	2B:777373088-777374126	1039	777373583	556	1030.87	141.878	1025.63	2B:777373057-777374101	1045	777373599	757	1404.35	152.916	1399.08	777373591	1042	656.5	1217.61	147.397	1212.36
Merged-2B-777373593-2	AGTTTGACCAGATTTGA	MEME-1	494	510	-	21.8254	1.77e-08	0.000803	AGTTTGACCATAGTTTG	TtWRKY-A_2_peak_186286	TtWRKY-A_1_peak_170365	transcript:TraesCS2B02G592400.1	TtWRKY-A_1_peakname|TtWRKY-A_2_peakname	2	2B:777373057-777374126	Promoter (1-2kb)	TraesCS2B02G592400	-1843	|TraesCS2B01G592400.1_(v1)|Cytochrome P450	2B:777373088-777374126	1039	777373583	556	1030.87	141.878	1025.63	2B:777373057-777374101	1045	777373599	757	1404.35	152.916	1399.08	777373591	1042	656.5	1217.61	147.397	1212.36
Merged-3A-737113108-2	AGTTTGACCAGATTTGA	MEME-1	494	510	-	21.8254	1.77e-08	0.000803	AGTTTGACCATAGTTTG	TtWRKY-A_2_peak_237420	TtWRKY-A_1_peak_217170	transcript:TraesCS3A02G519100.1	TtWRKY-A_1_peakname|TtWRKY-A_2_peakname	2	3A:737112402-737113821	Promoter (1-2kb)	TraesCS3A02G519100	-1058	|TraesCS3A01G519100.1_(v1)|rRNA N-glycosidase	3A:737112431-737113779	1349	737112833	433	768.167	115.616	763.364	3A:737112402-737113821	1420	737112814	663	1209.81	140.552	1204.75	737112824	1384.5	548	988.989	128.084	984.057
Merged-7B-597680012-2	AGTTTGACCAGATTTGA	MEME-1	538	554	-	21.8254	1.77e-08	0.000803	AGTTTGACCATAGTTTG	TtWRKY-A_2_peak_669409	TtWRKY-A_1_peak_613396	transcript:TraesCS7B02G342600.1	TtWRKY-A_1_peakname|TtWRKY-A_2_peakname	2	7B:597679556-597680476	Promoter (<=1kb)	TraesCS7B02G342600	-991	|TraesCS7B01G342600.1_(v1)|ATP-dependent zinc metalloprotease FtsH	7B:597679569-597680476	908	597680028	427	745.521	109.777	740.764	7B:597679556-597680448	893	597680013	603	1061.46	122.347	1056.61	597680020	900.5	515	903.49	116.062	898.687
Merged-7B-597680012-2	AGTTTGACCAGATTTGA	MEME-1	549	565	-	21.8254	1.77e-08	0.000803	AGTTTGACCATAGTTTG	TtWRKY-A_2_peak_669409	TtWRKY-A_1_peak_613396	transcript:TraesCS7B02G342600.1	TtWRKY-A_1_peakname|TtWRKY-A_2_peakname	2	7B:597679556-597680476	Promoter (<=1kb)	TraesCS7B02G342600	-991	|TraesCS7B01G342600.1_(v1)|ATP-dependent zinc metalloprotease FtsH	7B:597679569-597680476	908	597680028	427	745.521	109.777	740.764	7B:597679556-597680448	893	597680013	603	1061.46	122.347	1056.61	597680020	900.5	515	903.49	116.062	898.687
Merged-7B-597680012-2	AGTTTGACCAGATTTGA	MEME-1	337	353	-	21.8254	1.77e-08	0.000803	AGTTTGACCATAGTTTG	TtWRKY-A_2_peak_669409	TtWRKY-A_1_peak_613396	transcript:TraesCS7B02G342600.1	TtWRKY-A_1_peakname|TtWRKY-A_2_peakname	2	7B:597679556-597680476	Promoter (<=1kb)	TraesCS7B02G342600	-991	|TraesCS7B01G342600.1_(v1)|ATP-dependent zinc metalloprotease FtsH	7B:597679569-597680476	908	597680028	427	745.521	109.777	740.764	7B:597679556-597680448	893	597680013	603	1061.46	122.347	1056.61	597680020	900.5	515	903.49	116.062	898.687
Merged-7A-81502432-2	AGTTTGACCAGATTTGA	MEME-1	565	581	-	21.8254	1.77e-08	0.000803	AGTTTGACCATAGTTTG	TtWRKY-A_2_peak_584644	TtWRKY-A_1_peak_536036	transcript:TraesCS7A02G126500.1	TtWRKY-A_1_peakname|TtWRKY-A_2_peakname	2	7A:81501961-81502904	Promoter (<=1kb)	TraesCS7A02G126500	-727	|TraesCS7A01G126500.1_(v1)|Serine/threonine-protein phosphatase	7A:81501961-81502902	942	81502538	113	162.766	43.2626	159.723	7A:81501961-81502904	944	81502567	130	177.733	40.794	174.828	81502552	943	121.5	170.25	42.0283	167.275
Merged-Un-39208421-2	AGTTTGACCAGATTTGA	MEME-1	521	537	+	21.8254	1.77e-08	0.000803	agtttgaccatagtttg	TtWRKY-A_2_peak_682383	TtWRKY-A_1_peak_625496	transcript:TraesCSU02G049000.1	TtWRKY-A_1_peakname|TtWRKY-A_2_peakname	2	Un:39208069-39208736	Promoter (<=1kb)	TraesCSU02G049000	-826	|TraesCSU01G049000.1_(v1)|Cytochrome P450 family protein, expressed	Un:39208146-39208736	591	39208522	196	316.552	69.327	312.949	Un:39208069-39208736	668	39208476	255	406.558	73.3405	403.012	39208499	629.5	225.5	361.555	71.3337	357.981
Merged-Un-39208421-2	AGTTTGACCAGATTTGA	MEME-1	553	569	+	21.8254	1.77e-08	0.000803	agtttgaccatagtttg	TtWRKY-A_2_peak_682383	TtWRKY-A_1_peak_625496	transcript:TraesCSU02G049000.1	TtWRKY-A_1_peakname|TtWRKY-A_2_peakname	2	Un:39208069-39208736	Promoter (<=1kb)	TraesCSU02G049000	-826	|TraesCSU01G049000.1_(v1)|Cytochrome P450 family protein, expressed	Un:39208146-39208736	591	39208522	196	316.552	69.327	312.949	Un:39208069-39208736	668	39208476	255	406.558	73.3405	403.012	39208499	629.5	225.5	361.555	71.3337	357.981
Merged-6B-15399403-2	AGTTTGACCAGATTTGA	MEME-1	601	617	+	21.8254	1.77e-08	0.000803	agtttgaccatagtttg	TtWRKY-A_2_peak_530417	TtWRKY-A_1_peak_485914	transcript:TraesCS6B02G025600.1	TtWRKY-A_1_peakname|TtWRKY-A_2_peakname	2	6B:15398865-15399923	Promoter (1-2kb)	TraesCS6B02G025600	-1320	|TraesCS6B01G025600.1_(v1)|Mitochondrial transcription termination factor-like	6B:15398865-15399875	1011	15399491	302	553.863	112.778	549.549	6B:15398950-15399923	974	15399498	439	817.157	134.102	812.711	15399494	992.5	370.5	685.51	123.44	681.13
Merged-1A-271623335-3	AGTTTGACCAGATTTGA	MEME-1	1776	1792	-	21.8254	1.77e-08	0.000803	AGTTTGACCATAGTTTG	TtWRKY-A_2_peak_16931	TtWRKY-A_1_peak_15380,TtWRKY-A_1_peak_15379	transcript:TraesCS1A02G154900.1	TtWRKY-A_1_peakname|TtWRKY-A_2_peakname	3	1A:271622221-271624516	Promoter (1-2kb)	TraesCS1A02G154900	-1446	|TraesCS1A01G154900.1_(v1)|LIGHT-DEPENDENT SHORT HYPOCOTYLS-like protein (DUF640)	NA	NA	NA	NA	NA	NA	NA	1A:271622231-271624486	2256	271622674	226	298.385	43.7401	295.12	271622674	2256	226	298.385	43.7401	295.12
Merged-1A-271623335-3	AGTTTGACCAGATTTGA	MEME-1	1892	1908	-	21.8254	1.77e-08	0.000803	AGTTTGACCATAGTTTG	TtWRKY-A_2_peak_16931	TtWRKY-A_1_peak_15380,TtWRKY-A_1_peak_15379	transcript:TraesCS1A02G154900.1	TtWRKY-A_1_peakname|TtWRKY-A_2_peakname	3	1A:271622221-271624516	Promoter (1-2kb)	TraesCS1A02G154900	-1446	|TraesCS1A01G154900.1_(v1)|LIGHT-DEPENDENT SHORT HYPOCOTYLS-like protein (DUF640)	NA	NA	NA	NA	NA	NA	NA	1A:271622231-271624486	2256	271622674	226	298.385	43.7401	295.12	271622674	2256	226	298.385	43.7401	295.12
Merged-2B-510791149-2	AGTTTGACCAGATTTGA	MEME-1	310	326	-	21.8254	1.77e-08	0.000803	AGTTTGACCATAGTTTG	TtWRKY-A_2_peak_168610	TtWRKY-A_1_peak_154107	transcript:TraesCS2B02G357800.1	TtWRKY-A_1_peakname|TtWRKY-A_2_peakname	2	2B:510790764-510791552	Promoter (1-2kb)	TraesCS2B02G357800	-1617	|TraesCS2B01G357800.1_(v1)|4-diphosphocytidyl-2-C-methyl-D-erythritol kinase	2B:510790764-510791513	750	510791152	389	633.196	87.0816	628.689	2B:510790770-510791552	783	510791155	568	985.393	115.257	980.659	510791154	766.5	478.5	809.294	101.169	804.674
Merged-3B-792821021-2	AGTTTGACCAGATTTGA	MEME-1	390	406	-	21.8254	1.77e-08	0.000803	AGTTTGACCATAGTTTG	TtWRKY-A_2_peak_291928	TtWRKY-A_1_peak_267484	transcript:TraesCS3B02G558300.2	TtWRKY-A_1_peakname|TtWRKY-A_2_peakname	2	3B:792820537-792821510	Promoter (1-2kb)	TraesCS3B02G558300	-1935	|TraesCS3B01G558300.2_(v1)|THO complex subunit 2-like protein	3B:792820555-792821482	928	792821015	493	938.449	148.838	933.333	3B:792820537-792821510	974	792821050	658	1264.33	166.578	1259.21	792821032	951	575.5	1101.39	157.708	1096.27
Merged-2B-184653173-2	AGTTTGACCAGATTTGA	MEME-1	537	553	-	21.8254	1.77e-08	0.000803	AGTTTGACCATAGTTTG	TtWRKY-A_2_peak_146208	TtWRKY-A_1_peak_133735	transcript:TraesCS2B02G205300.1	TtWRKY-A_1_peakname|TtWRKY-A_2_peakname	2	2B:184652706-184653616	Promoter (1-2kb)	TraesCS2B02G205300	-1872	|TraesCS2B01G205300.1_(v1)|Snake venom serine proteinase 1	2B:184652706-184653616	911	184653239	298	503.785	90.0863	499.6	2B:184652770-184653600	831	184653240	404	681.414	97.6039	677.23	184653240	871	351	592.6	93.8451	588.415
Merged-2B-184653173-2	AGTTTGACCAGATTTGA	MEME-1	453	469	-	21.8254	1.77e-08	0.000803	AGTTTGACCATAGTTTG	TtWRKY-A_2_peak_146208	TtWRKY-A_1_peak_133735	transcript:TraesCS2B02G205300.1	TtWRKY-A_1_peakname|TtWRKY-A_2_peakname	2	2B:184652706-184653616	Promoter (1-2kb)	TraesCS2B02G205300	-1872	|TraesCS2B01G205300.1_(v1)|Snake venom serine proteinase 1	2B:184652706-184653616	911	184653239	298	503.785	90.0863	499.6	2B:184652770-184653600	831	184653240	404	681.414	97.6039	677.23	184653240	871	351	592.6	93.8451	588.415
Merged-2B-47531007-2	AGTTTGACCAGATTTGA	MEME-1	371	387	+	21.8254	1.77e-08	0.000803	agtttgaccatagtttg	TtWRKY-A_2_peak_137073	TtWRKY-A_1_peak_125291	transcript:TraesCS2B02G085200.1	TtWRKY-A_1_peakname|TtWRKY-A_2_peakname	2	2B:47530623-47531389	Promoter (1-2kb)	TraesCS2B02G085200	-1953	|TraesCS2B01G085200.1_(v1)|F-box family protein	2B:47530631-47531387	757	47531020	382	717.874	131.595	713.173	2B:47530623-47531389	767	47531019	498	926.801	139.243	922.162	47531020	762	440	822.337	135.419	817.668
Merged-7A-30641093-2	AGTTTGACCAGATTTGA	MEME-1	305	321	+	21.8254	1.77e-08	0.000803	agtttgaccatagtttg	TtWRKY-A_2_peak_580792	TtWRKY-A_1_peak_532411	transcript:TraesCS7A02G061500.1	TtWRKY-A_1_peakname|TtWRKY-A_2_peakname	2	7A:30640728-30641456	Promoter (1-2kb)	TraesCS7A02G061500	-1178	|TraesCS7A01G061500.1_(v1)|Dynein light chain family protein	7A:30640732-30641456	725	30641086	328	646.293	140.937	641.755	7A:30640728-30641456	729	30641080	415	804.384	148.154	799.962	30641083	727	371.5	725.338	144.546	720.859
Merged-6D-8350674-2	AGTTTGACCAGATTTGA	MEME-1	254	270	+	21.8254	1.77e-08	0.000803	agtttgaccatagtttg	TtWRKY-A_2_peak_578189	TtWRKY-A_1_peak_529987	transcript:TraesCS6D02G021100.1	TtWRKY-A_1_peakname|TtWRKY-A_2_peakname	2	6D:8350462-8350882	Promoter (1-2kb)	TraesCS6D02G021100	-1635	|TraesCS6D01G021100.1_(v1)|Glycosyltransferase	6D:8350462-8350881	420	8350672	151	248.651	65.1137	245.281	6D:8350473-8350882	410	8350669	193	312.013	69.0908	308.71	8350670	415	172	280.332	67.1022	276.995
Merged-3B-772728393-2	AGTTTGACCAGATTTGA	MEME-1	407	423	-	21.8254	1.77e-08	0.000803	AGTTTGACCATAGTTTG	TtWRKY-A_2_peak_290308	TtWRKY-A_1_peak_265943	transcript:TraesCS3B02G532100.1	TtWRKY-A_1_peakname|TtWRKY-A_2_peakname	2	3B:772727976-772728817	Promoter (1-2kb)	TraesCS3B02G532100	-1825	|TraesCS3B01G532100.1_(v1)|Amino acid permease	3B:772727981-772728817	837	772728388	253	398.612	70.9162	394.74	3B:772727976-772728801	826	772728398	342	537.57	76.3673	533.704	772728393	831.5	297.5	468.091	73.6418	464.222
Merged-1A-328712314-2	AGTTTGACCAGATTTGA	MEME-1	363	379	+	21.8254	1.77e-08	0.000803	agtttgaccatagtttg	TtWRKY-A_2_peak_20292	TtWRKY-A_1_peak_18369	transcript:TraesCS1A02G182100.1	TtWRKY-A_1_peakname|TtWRKY-A_2_peakname	2	1A:328711911-328712729	Promoter (1-2kb)	TraesCS1A02G182100	-1642	|TraesCS1A01G182100.1_(v1)|Pectinesterase	1A:328711916-328712702	787	328712285	308	450.622	61.0875	446.591	1A:328711911-328712729	819	328712272	450	670.969	69.2622	666.807	328712278	803	379	560.795	65.1749	556.699
Merged-1A-328712314-2	AGTTTGACCAGATTTGA	MEME-1	341	357	+	21.8254	1.77e-08	0.000803	agtttgaccatagtttg	TtWRKY-A_2_peak_20292	TtWRKY-A_1_peak_18369	transcript:TraesCS1A02G182100.1	TtWRKY-A_1_peakname|TtWRKY-A_2_peakname	2	1A:328711911-328712729	Promoter (1-2kb)	TraesCS1A02G182100	-1642	|TraesCS1A01G182100.1_(v1)|Pectinesterase	1A:328711916-328712702	787	328712285	308	450.622	61.0875	446.591	1A:328711911-328712729	819	328712272	450	670.969	69.2622	666.807	328712278	803	379	560.795	65.1749	556.699
Merged-6B-661469106-2	AGTTTGACCAGATTTGA	MEME-1	191	207	-	21.8254	1.77e-08	0.000803	AGTTTGACCATAGTTTG	TtWRKY-A_2_peak_573879	TtWRKY-A_1_peak_526026	transcript:TraesCS6B02G386600.1	TtWRKY-A_1_peakname|TtWRKY-A_2_peakname	2	6B:661468889-661469363	Promoter (1-2kb)	TraesCS6B02G386600	-1702	|TraesCS6B01G386600.1_(v1)|Zinc finger CCCH-type with G patch domain protein	6B:661468889-661469363	475	661469033	147	240.442	63.4002	237.101	6B:661468923-661469252	330	661469050	193	312.013	69.0908	308.71	661469042	402.5	170	276.228	66.2455	272.906
Merged-6B-661469106-2	AGTTTGACCAGATTTGA	MEME-1	328	344	-	21.8254	1.77e-08	0.000803	AGTTTGACCATAGTTTG	TtWRKY-A_2_peak_573879	TtWRKY-A_1_peak_526026	transcript:TraesCS6B02G386600.1	TtWRKY-A_1_peakname|TtWRKY-A_2_peakname	2	6B:661468889-661469363	Promoter (1-2kb)	TraesCS6B02G386600	-1702	|TraesCS6B01G386600.1_(v1)|Zinc finger CCCH-type with G patch domain protein	6B:661468889-661469363	475	661469033	147	240.442	63.4002	237.101	6B:661468923-661469252	330	661469050	193	312.013	69.0908	308.71	661469042	402.5	170	276.228	66.2455	272.906
Merged-1D-33704161-2	AGTTTGACCAGATTTGA	MEME-1	326	342	-	21.8254	1.77e-08	0.000803	AGTTTGACCATAGTTTG	TtWRKY-A_2_peak_82840	TtWRKY-A_1_peak_75668	transcript:TraesCS1D02G052900.1	TtWRKY-A_1_peakname|TtWRKY-A_2_peakname	2	1D:33703824-33704500	Promoter (1-2kb)	TraesCS1D02G052900	-1397	|TraesCS1D01G052900.1_(v1)|Defensin	1D:33703827-33704494	668	33704039	72	97.0766	31.2717	94.3384	1D:33703824-33704500	677	33704032	83	105.694	29.9156	103.063	33704036	672.5	77.5	101.385	30.5937	98.7007
Merged-1D-33704161-2	AGTTTGACCAGATTTGA	MEME-1	199	215	-	21.8254	1.77e-08	0.000803	AGTTTGACCATAGTTTG	TtWRKY-A_2_peak_82840	TtWRKY-A_1_peak_75668	transcript:TraesCS1D02G052900.1	TtWRKY-A_1_peakname|TtWRKY-A_2_peakname	2	1D:33703824-33704500	Promoter (1-2kb)	TraesCS1D02G052900	-1397	|TraesCS1D01G052900.1_(v1)|Defensin	1D:33703827-33704494	668	33704039	72	97.0766	31.2717	94.3384	1D:33703824-33704500	677	33704032	83	105.694	29.9156	103.063	33704036	672.5	77.5	101.385	30.5937	98.7007
Merged-2D-30472244-2	AGTTTGACCAGATTTGA	MEME-1	289	305	-	21.8254	1.77e-08	0.000803	AGTTTGACCATAGTTTG	TtWRKY-A_2_peak_187621	TtWRKY-A_1_peak_171590	transcript:TraesCS2D02G072700.1	TtWRKY-A_1_peakname|TtWRKY-A_2_peakname	2	2D:30472049-30472426	Promoter (1-2kb)	TraesCS2D02G072700	-1078	|TraesCS2D01G072700.1_(v1)|F-box/RNI-like superfamily protein	2D:30472075-30472426	352	30472307	73	90.4774	27.0144	87.7757	2D:30472049-30472426	378	30472299	92	110.362	27.6615	107.711	30472303	365	82.5	100.42	27.3379	97.7434
Merged-Un-47292336-2	AGTTTGACCAGATTTGA	MEME-1	292	308	-	21.8254	1.77e-08	0.000803	AGTTTGACCATAGTTTG	TtWRKY-A_2_peak_682611	TtWRKY-A_1_peak_625697	transcript:TraesCSU02G060000.1	TtWRKY-A_1_peakname|TtWRKY-A_2_peakname	2	Un:47292173-47292490	Promoter (1-2kb)	TraesCSU02G060000	-1581	|TraesCSU01G060000.1_(v1)|Histidine-containing phosphotransfer protein	Un:47292173-47292490	318	47292371	75	102.326	32.5569	99.5606	Un:47292194-47292490	297	47292403	95	126.085	34.1893	123.369	47292387	307.5	85	114.206	33.3731	111.465
Merged-2B-775024431-2	AGTTTGACCAGATTTGA	MEME-1	418	434	-	21.8254	1.77e-08	0.000803	AGTTTGACCATAGTTTG	TtWRKY-A_2_peak_186082	TtWRKY-A_1_peak_170179	transcript:TraesCS2B02G588100.1	TtWRKY-A_1_peakname|TtWRKY-A_2_peakname	2	2B:775024058-775024807	Promoter (1-2kb)	TraesCS2B02G588100	-1350	|TraesCS2B01G588100.1_(v1)|CsAtPR5	2B:775024058-775024807	750	775024477	296	499.566	89.4837	495.392	2B:775024062-775024798	737	775024479	365	599.975	88.205	595.964	775024478	743.5	330.5	549.77	88.8444	545.678
Merged-7A-704339690-2	AGTTTGACCAGATTTGA	MEME-1	448	464	-	21.8254	1.77e-08	0.000803	AGTTTGACCATAGTTTG	TtWRKY-A_2_peak_625172	TtWRKY-A_1_peak_573014	transcript:TraesCS7A02G519900.1	TtWRKY-A_1_peakname|TtWRKY-A_2_peakname	2	7A:704339271-704340105	Promoter (1-2kb)	TraesCS7A02G519900	-1875	|TraesCS7A01G519900.1_(v1)|F-box family protein	7A:704339271-704340105	835	704339718	428	790.035	129.752	785.186	7A:704339283-704340103	821	704339720	576	1060.69	140.081	1055.84	704339719	828	502	925.362	134.917	920.513
Merged-7A-704339690-2	AGTTTGACCAGATTTGA	MEME-1	459	475	-	21.8254	1.77e-08	0.000803	AGTTTGACCATAGTTTG	TtWRKY-A_2_peak_625172	TtWRKY-A_1_peak_573014	transcript:TraesCS7A02G519900.1	TtWRKY-A_1_peakname|TtWRKY-A_2_peakname	2	7A:704339271-704340105	Promoter (1-2kb)	TraesCS7A02G519900	-1875	|TraesCS7A01G519900.1_(v1)|F-box family protein	7A:704339271-704340105	835	704339718	428	790.035	129.752	785.186	7A:704339283-704340103	821	704339720	576	1060.69	140.081	1055.84	704339719	828	502	925.362	134.917	920.513
Merged-1B-638682417-2	AGTTTGACCAGATTTGA	MEME-1	502	518	-	21.8254	1.77e-08	0.000803	AGTTTGACCATAGTTTG	TtWRKY-A_2_peak_79318	TtWRKY-A_1_peak_72432	transcript:TraesCS1B02G412500.1	TtWRKY-A_1_peakname|TtWRKY-A_2_peakname	2	1B:638681915-638682967	Promoter (<=1kb)	TraesCS1B02G412500	-442	|TraesCS1B01G412500.1_(v1)|DUF674 family protein	1B:638681915-638682861	947	638682429	422	701.443	94.45	696.778	1B:638681926-638682967	1042	638682402	591	949.456	90.9162	944.779	638682416	994.5	506.5	825.449	92.6831	820.779
Merged-1B-638682417-2	AGTTTGACCAGATTTGA	MEME-1	535	551	-	21.8254	1.77e-08	0.000803	AGTTTGACCATAGTTTG	TtWRKY-A_2_peak_79318	TtWRKY-A_1_peak_72432	transcript:TraesCS1B02G412500.1	TtWRKY-A_1_peakname|TtWRKY-A_2_peakname	2	1B:638681915-638682967	Promoter (<=1kb)	TraesCS1B02G412500	-442	|TraesCS1B01G412500.1_(v1)|DUF674 family protein	1B:638681915-638682861	947	638682429	422	701.443	94.45	696.778	1B:638681926-638682967	1042	638682402	591	949.456	90.9162	944.779	638682416	994.5	506.5	825.449	92.6831	820.779
Merged-1B-638682417-2	AGTTTGACCAGATTTGA	MEME-1	397	413	-	21.8254	1.77e-08	0.000803	AGTTTGACCATAGTTTG	TtWRKY-A_2_peak_79318	TtWRKY-A_1_peak_72432	transcript:TraesCS1B02G412500.1	TtWRKY-A_1_peakname|TtWRKY-A_2_peakname	2	1B:638681915-638682967	Promoter (<=1kb)	TraesCS1B02G412500	-442	|TraesCS1B01G412500.1_(v1)|DUF674 family protein	1B:638681915-638682861	947	638682429	422	701.443	94.45	696.778	1B:638681926-638682967	1042	638682402	591	949.456	90.9162	944.779	638682416	994.5	506.5	825.449	92.6831	820.779
Merged-5B-473521240-2	AGTTTGACCAGATTTGA	MEME-1	529	545	-	21.8254	1.77e-08	0.000803	AGTTTGACCATAGTTTG	TtWRKY-A_2_peak_471027	TtWRKY-A_1_peak_431455	transcript:TraesCS5B02G287300.1	TtWRKY-A_1_peakname|TtWRKY-A_2_peakname	2	5B:473520800-473521672	Promoter (1-2kb)	TraesCS5B02G287300	-1066	|TraesCS5B01G287300.1_(v1)|Cytochrome P450	5B:473520800-473521669	870	473521327	303	548.318	108.962	544.018	5B:473520821-473521672	852	473521326	426	776.566	124.827	772.197	473521326	861	364.5	662.442	116.894	658.107
Merged-5A-544450945-2	AGTTTGACCAGATTTGA	MEME-1	360	376	+	21.8254	1.77e-08	0.000803	agtttgaccatagtttg	TtWRKY-A_2_peak_425567	TtWRKY-A_1_peak_389818	transcript:TraesCS5A02G335000.1	TtWRKY-A_1_peakname|TtWRKY-A_2_peakname	2	5A:544450533-544451355	Promoter (1-2kb)	TraesCS5A02G335000	-1708	|TraesCS5A01G335000.1_(v1)|Receptor protein kinase, putative	5A:544450550-544451344	795	544450928	357	555.12	74.794	550.803	5A:544450533-544451355	823	544450926	493	769.712	80.7084	765.357	544450927	809	425	662.416	77.7512	658.08
Merged-5A-544450945-2	AGTTTGACCAGATTTGA	MEME-1	475	491	+	21.8254	1.77e-08	0.000803	agtttgaccatagtttg	TtWRKY-A_2_peak_425567	TtWRKY-A_1_peak_389818	transcript:TraesCS5A02G335000.1	TtWRKY-A_1_peakname|TtWRKY-A_2_peakname	2	5A:544450533-544451355	Promoter (1-2kb)	TraesCS5A02G335000	-1708	|TraesCS5A01G335000.1_(v1)|Receptor protein kinase, putative	5A:544450550-544451344	795	544450928	357	555.12	74.794	550.803	5A:544450533-544451355	823	544450926	493	769.712	80.7084	765.357	544450927	809	425	662.416	77.7512	658.08
Merged-2B-41379332-2	AGTTTGACCAGATTTGA	MEME-1	449	465	-	21.8254	1.77e-08	0.000803	AGTTTGACCATAGTTTG	TtWRKY-A_2_peak_136509	TtWRKY-A_1_peak_124777	transcript:TraesCS2B02G076400.1	TtWRKY-A_1_peakname|TtWRKY-A_2_peakname	2	2B:41378923-41379738	Promoter (1-2kb)	TraesCS2B02G076400	-1798	|TraesCS2B01G076400.1_(v1)|2-oxoglutarate (2OG) and Fe(II)-dependent oxygenase superfamily protein	2B:41378939-41379738	800	41379358	481	938.211	159.027	933.095	2B:41378923-41379730	808	41379366	652	1271.01	174.291	1265.88	41379362	804	566.5	1104.61	166.659	1099.49
Merged-1B-101140876-2	AGTTTGACCAGATTTGA	MEME-1	377	393	+	21.8254	1.77e-08	0.000803	agtttgaccatagtttg	TtWRKY-A_2_peak_43254	TtWRKY-A_1_peak_39364	transcript:TraesCS1B02G096800.1	TtWRKY-A_1_peakname|TtWRKY-A_2_peakname	2	1B:101140461-101141302	Promoter (1-2kb)	TraesCS1B02G096800	-1995	|TraesCS1B01G096800.1_(v1)|Peroxidase	1B:101140461-101141279	819	101140854	355	609.862	99.3944	605.411	1B:101140464-101141302	839	101140867	477	816.869	106.424	812.423	101140860	829	416	713.365	102.909	708.917
Merged-3B-808027195-2	AGTTTGACCAGATTTGA	MEME-1	68	84	+	21.8254	1.77e-08	0.000803	agtttgaccatagtttg	TtWRKY-A_2_peak_292922	TtWRKY-A_1_peak_268423	transcript:TraesCS3B02G578900.1	TtWRKY-A_1_peakname|TtWRKY-A_2_peakname	2	3B:808026953-808027436	Promoter (1-2kb)	TraesCS3B02G578900	-1736	|TraesCS3B01G578900.1_(v1)|low-molecular-weight cysteine-rich 45	3B:808026953-808027436	484	808027113	78	102.23	30.7845	99.4655	3B:808026956-808027436	481	808027116	90	111.379	29.184	108.724	808027114	482.5	84	106.805	29.9842	104.095
Merged-3D-598858866-2	AGTTTGACCAGATTTGA	MEME-1	260	276	-	21.8254	1.77e-08	0.000803	AGTTTGACCATAGTTTG	TtWRKY-A_2_peak_294929	TtWRKY-A_1_peak_270226	transcript:TraesCS3D02G515100.1	TtWRKY-A_1_peakname|TtWRKY-A_2_peakname	2	3D:598858691-598859039	Promoter (1-2kb)	TraesCS3D02G515100	-1095	|TraesCS3D01G515100.1_(v1)|Ankyrin repeat protein family-like protein	3D:598858696-598859039	344	598858970	19	16.4316	8.56759	14.3849	3D:598858691-598859039	349	598858973	28	24.2467	10.328	22.1636	598858972	346.5	23.5	20.3392	9.44779	18.2742
Merged-1B-26190727-2	AGTTTGACCAGATTTGA	MEME-1	397	413	+	21.8254	1.77e-08	0.000803	agtttgaccatagtttg	TtWRKY-A_2_peak_38803	TtWRKY-A_1_peak_35217	transcript:TraesCS1B02G046300.2	TtWRKY-A_1_peakname|TtWRKY-A_2_peakname	2	1B:26190337-26191105	Promoter (1-2kb)	TraesCS1B02G046300	-1469	|TraesCS1B01G046300.2_(v1)|ACT domain-containing protein	1B:26190337-26191088	752	26190742	358	598.363	92.0796	593.939	1B:26190381-26191105	725	26190745	431	697.235	87.5064	693.02	26190744	738.5	394.5	647.799	89.793	643.48
Merged-1B-26190727-2	AGTTTGACCAGATTTGA	MEME-1	375	391	+	21.8254	1.77e-08	0.000803	agtttgaccatagtttg	TtWRKY-A_2_peak_38803	TtWRKY-A_1_peak_35217	transcript:TraesCS1B02G046300.2	TtWRKY-A_1_peakname|TtWRKY-A_2_peakname	2	1B:26190337-26191105	Promoter (1-2kb)	TraesCS1B02G046300	-1469	|TraesCS1B01G046300.2_(v1)|ACT domain-containing protein	1B:26190337-26191088	752	26190742	358	598.363	92.0796	593.939	1B:26190381-26191105	725	26190745	431	697.235	87.5064	693.02	26190744	738.5	394.5	647.799	89.793	643.48
Merged-2D-649783677-2	AGTTTGACCAGATTTGA	MEME-1	293	309	-	21.8254	1.77e-08	0.000803	AGTTTGACCATAGTTTG	TtWRKY-A_2_peak_188269	TtWRKY-A_1_peak_172165	transcript:TraesCS2D02G597300.1	TtWRKY-A_1_peakname|TtWRKY-A_2_peakname	2	2D:649783502-649783863	Promoter (1-2kb)	TraesCS2D02G597300	-1898	|TraesCS2D01G597300.1_(v1)|Low temperature and salt responsive protein	2D:649783516-649783829	314	649783673	7	4.11434	3.42704	2.46866	2D:649783502-649783863	362	649783803	12	7.17674	4.6298	5.44265	649783738	338	9.5	5.64554	4.02842	3.95566
Merged-2B-6317572-2	AGTTTGACCAGATTTGA	MEME-1	440	456	-	21.8254	1.77e-08	0.000803	AGTTTGACCATAGTTTG	TtWRKY-A_2_peak_133435	TtWRKY-A_1_peak_121952	transcript:TraesCS2B02G012900.1	TtWRKY-A_1_peakname|TtWRKY-A_2_peakname	2	2B:6317168-6317969	Promoter (1-2kb)	TraesCS2B02G012900	-1261	|TraesCS2B01G012900.1_(v1)|tRNA-dihydrouridine(47) synthase [NAD(P)(+)]	2B:6317198-6317953	756	6317595	244	381.442	68.7337	377.626	2B:6317168-6317969	802	6317606	343	540.553	76.9889	536.68	6317600	779	293.5	460.998	72.8613	457.153
Merged-7A-39018812-2	AGTTTGACCAGATTTGA	MEME-1	120	136	+	21.8254	1.77e-08	0.000803	tgtttgaccagatttca	TtWRKY-A_2_peak_581450	TtWRKY-A_1_peak_533020	transcript:TraesCS7A02G073600.1	TtWRKY-A_1_peakname|TtWRKY-A_2_peakname	2	7A:39018587-39019081	Promoter (<=1kb)	TraesCS7A02G073600	-799	|TraesCS7A01G073600.1_(v1)|Methionyl-tRNA formyltransferase	7A:39018600-39018982	383	39018834	10	6.75191	4.71218	4.97189	7A:39018587-39019081	495	39018834	25	20.6742	9.25959	18.6403	39018834	439	17.5	13.7131	6.98588	11.8061
Merged-7A-718429104-2	AGTTTGACCAGATTTGA	MEME-1	386	402	+	21.8254	1.77e-08	0.000803	agtttgaccatagtttg	TtWRKY-A_2_peak_626220	TtWRKY-A_1_peak_573999	transcript:TraesCS7A02G542100.1	TtWRKY-A_1_peakname|TtWRKY-A_2_peakname	2	7A:718428696-718429533	Promoter (1-2kb)	TraesCS7A02G542100	-1966	|TraesCS7A01G542100.1_(v1)|Zinc finger-like protein	7A:718428708-718429480	773	718429090	716	971.576	55.5375	966.412	7A:718428696-718429533	838	718429090	1059	1475.93	61.9621	1470.6	718429090	805.5	887.5	1223.75	58.7498	1218.51
Merged-Un-47311342-2	AGTTTGACCAGATTTGA	MEME-1	416	432	+	21.8254	1.77e-08	0.000803	agtttgaccatagtttg	TtWRKY-A_2_peak_682613	TtWRKY-A_1_peak_625699	transcript:TraesCSU02G060100.1	TtWRKY-A_1_peakname|TtWRKY-A_2_peakname	2	Un:47311122-47311558	Promoter (1-2kb)	TraesCSU02G060100	-1853	|TraesCSU01G060000.1_(v1)|Histidine-containing phosphotransfer protein	Un:47311133-47311557	425	47311483	64	75.7802	23.5888	73.1646	Un:47311122-47311558	437	47311482	72	79.2546	21.6348	76.752	47311482	431	68	77.5174	22.6118	74.9583
Merged-7B-706132317-2	AGTTTGACCAGATTTGA	MEME-1	402	418	-	21.746	1.83e-08	0.000827	AGTTTCACCAGATTTGA	TtWRKY-A_2_peak_677417	TtWRKY-A_1_peak_620829	transcript:TraesCS7B02G441000.4	TtWRKY-A_1_peakname|TtWRKY-A_2_peakname	2	7B:706131868-706132795	Promoter (1-2kb)	TraesCS7B02G441000	-1822	|TraesCS7B01G441000.4_(v1)|Transmembrane protein, putative (DUF247)	7B:706131880-706132795	916	706132389	212	360.227	80.8328	356.48	7B:706131868-706132727	860	706132393	278	467.58	86.882	463.882	706132391	888	245	413.904	83.8574	410.181
Merged-6A-608405277-3	AGTTTGACCAGATTTGA	MEME-1	228	244	+	21.6984	1.88e-08	0.000848	agtttgaccaaattttg	TtWRKY-A_2_peak_529115	TtWRKY-A_1_peak_484689,TtWRKY-A_1_peak_484688	transcript:TraesCS6A02G395900.1	TtWRKY-A_1_peakname|TtWRKY-A_2_peakname	3	6A:608404733-608405796	Promoter (<=1kb)	TraesCS6A02G395900	-703	|TraesCS6A01G395900.1_(v1)|Ankyrin repeat family protein	NA	NA	NA	NA	NA	NA	NA	6A:608404733-608405784	1052	608405606	33	23.6053	8.54406	21.5312	608405606	1052	33	23.6053	8.54406	21.5312
Merged-5B-438556739-2	AGTTTGACCAGATTTGA	MEME-1	286	302	+	21.5397	1.98e-08	0.000895	actttgaccagatttta	TtWRKY-A_2_peak_468429	TtWRKY-A_1_peak_429039	transcript:TraesCS5B02G255900.1	TtWRKY-A_1_peakname|TtWRKY-A_2_peakname	2	5B:438556517-438556978	Promoter (<=1kb)	TraesCS5B02G255900	-302	|TraesCS5B01G255900.1_(v1)|Nuclear factor Y subunit C	5B:438556565-438556978	414	438556800	27	18.0473	7.32477	15.9701	5B:438556517-438556898	382	438556763	32	19.5033	6.91712	17.4876	438556782	398	29.5	18.7753	7.12094	16.7289
Merged-3B-792821021-2	AGTTTGACCAGATTTGA	MEME-1	581	597	-	21.4921	2.04e-08	0.000917	AGTTTGACAAGATTTGA	TtWRKY-A_2_peak_291928	TtWRKY-A_1_peak_267484	transcript:TraesCS3B02G558300.2	TtWRKY-A_1_peakname|TtWRKY-A_2_peakname	2	3B:792820537-792821510	Promoter (1-2kb)	TraesCS3B02G558300	-1935	|TraesCS3B01G558300.2_(v1)|THO complex subunit 2-like protein	3B:792820555-792821482	928	792821015	493	938.449	148.838	933.333	3B:792820537-792821510	974	792821050	658	1264.33	166.578	1259.21	792821032	951	575.5	1101.39	157.708	1096.27
Merged-7B-521576546-2	AGTTTGACCAGATTTGA	MEME-1	284	300	-	21.4444	2.08e-08	0.000933	TGTTTGACCACAGTTTA	TtWRKY-A_2_peak_664122	TtWRKY-A_1_peak_608556	transcript:TraesCS7B02G286300.1	TtWRKY-A_1_peakname|TtWRKY-A_2_peakname	2	7B:521576155-521576933	Promoter (1-2kb)	TraesCS7B02G286300	-1304	|TraesCS7B01G286300.1_(v1)|Zinc finger, B-box	7B:521576183-521576914	732	521576477	351	625.394	109.896	620.905	7B:521576155-521576933	779	521576478	461	814.397	116.099	809.956	521576478	755.5	406	719.895	112.998	715.431
Merged-4B-491795320-2	AGTTTGACCAGATTTGA	MEME-1	487	503	+	21.4444	2.08e-08	0.000933	tgtttgaccacagttta	TtWRKY-A_2_peak_376299	TtWRKY-A_1_peak_344635	transcript:TraesCS4B02G235400.2	TtWRKY-A_1_peakname|TtWRKY-A_2_peakname	2	4B:491794834-491795797	Promoter (1-2kb)	TraesCS4B02G235400	-1364	|TraesCS4B01G235400.2_(v1)|Branched-chain-amino-acid aminotransferase	4B:491794860-491795797	938	491795286	468	798.422	104.721	793.556	4B:491794834-491795792	959	491795317	633	1077.51	110.759	1072.63	491795302	948.5	550.5	937.966	107.74	933.093
Merged-4A-585555185-2	AGTTTGACCAGATTTGA	MEME-1	384	400	+	21.4444	2.08e-08	0.000933	tgtttgaccacagttta	TtWRKY-A_2_peak_333219	TtWRKY-A_1_peak_305066	transcript:TraesCS4A02G278000.1	TtWRKY-A_1_peakname|TtWRKY-A_2_peakname	2	4A:585554768-585555608	Promoter (1-2kb)	TraesCS4A02G278000	-1606	|TraesCS4A01G278000.1_(v1)|RING/U-box superfamily protein	4A:585554827-585555540	714	585555181	321	496.515	71.8981	492.35	4A:585554768-585555608	841	585555182	449	698.841	78.6145	694.623	585555182	777.5	385	597.678	75.2563	593.486
Merged-2B-23876438-2	AGTTTGACCAGATTTGA	MEME-1	411	427	-	21.4444	2.08e-08	0.000933	TGTTTGACCACAGTTTA	TtWRKY-A_2_peak_134737	TtWRKY-A_1_peak_123142	transcript:TraesCS2B02G048200.1	TtWRKY-A_1_peakname|TtWRKY-A_2_peakname	2	2B:23876013-23876846	Promoter (1-2kb)	TraesCS2B02G048200	-1619	|TraesCS2B01G048200.1_(v1)|Glyceraldehyde-3-phosphate dehydrogenase	2B:23876050-23876846	797	23876420	440	760.115	107.163	755.328	2B:23876013-23876845	833	23876418	574	982.927	110.795	978.197	23876419	815	507	871.521	108.979	866.763
Merged-2D-615151609-2	AGTTTGACCAGATTTGA	MEME-1	279	295	-	21.3968	2.1e-08	0.000942	GGTTTGACCAGGTTTGA	TtWRKY-A_2_peak_188041	TtWRKY-A_1_peak_171959	transcript:TraesCS2D02G527500.1	TtWRKY-A_1_peakname|TtWRKY-A_2_peakname	2	2D:615151395-615151823	Promoter (1-2kb)	TraesCS2D02G527500	-1045	|TraesCS2D01G527500.1_(v1)|Protein MIZU-KUSSEI 1	2D:615151395-615151823	429	615151536	179	307.329	77.1083	303.756	2D:615151395-615151823	429	615151535	243	416.18	86.8977	412.609	615151536	429	211	361.755	82.003	358.183
Merged-7A-8589916-2	AGTTTGACCAGATTTGA	MEME-1	279	295	+	21.3651	2.13e-08	0.000955	TGTTTGACCACATTTTG	TtWRKY-A_2_peak_579240	TtWRKY-A_1_peak_530948	transcript:TraesCS7A02G021058.1	TtWRKY-A_1_peakname|TtWRKY-A_2_peakname	2	7A:8589639-8590185	Promoter (<=1kb)	TraesCS7A02G021058	-360	|TraesCS7A01G023100LC.1_(v1)|NBS-LRR-like resistance protein	7A:8589686-8590154	469	8589917	73	85.0948	24.1408	82.4238	7A:8589639-8590185	547	8589918	111	133.535	29.5268	130.789	8589918	508	92	109.315	26.8338	106.606
Merged-5B-473521240-2	AGTTTGACCAGATTTGA	MEME-1	518	534	-	21.3175	2.26e-08	0.00101	AGTTTGACCAGTTTTTA	TtWRKY-A_2_peak_471027	TtWRKY-A_1_peak_431455	transcript:TraesCS5B02G287300.1	TtWRKY-A_1_peakname|TtWRKY-A_2_peakname	2	5B:473520800-473521672	Promoter (1-2kb)	TraesCS5B02G287300	-1066	|TraesCS5B01G287300.1_(v1)|Cytochrome P450	5B:473520800-473521669	870	473521327	303	548.318	108.962	544.018	5B:473520821-473521672	852	473521326	426	776.566	124.827	772.197	473521326	861	364.5	662.442	116.894	658.107
Merged-7B-375187818-2	AGTTTGACCAGATTTGA	MEME-1	310	326	-	21.1905	2.38e-08	0.00106	AGTTTGACCATATTTAA	TtWRKY-A_2_peak_653187	TtWRKY-A_1_peak_598583	transcript:TraesCS7B02G204800.1	TtWRKY-A_1_peakname|TtWRKY-A_2_peakname	2	7B:375187370-375188299	Promoter (1-2kb)	TraesCS7B02G204800	-1671	|TraesCS7B01G204800.1_(v1)|MYB transcription factor	7B:375187370-375188299	930	375187809	501	781.568	80.7354	776.736	7B:375187389-375188214	826	375187809	621	943.518	76.9211	938.852	375187809	878	561	862.543	78.8282	857.794
Merged-3D-598858866-2	AGTTTGACCAGATTTGA	MEME-1	162	178	-	21.1905	2.38e-08	0.00106	AGTTTGACCATATTTAA	TtWRKY-A_2_peak_294929	TtWRKY-A_1_peak_270226	transcript:TraesCS3D02G515100.1	TtWRKY-A_1_peakname|TtWRKY-A_2_peakname	2	3D:598858691-598859039	Promoter (1-2kb)	TraesCS3D02G515100	-1095	|TraesCS3D01G515100.1_(v1)|Ankyrin repeat protein family-like protein	3D:598858696-598859039	344	598858970	19	16.4316	8.56759	14.3849	3D:598858691-598859039	349	598858973	28	24.2467	10.328	22.1636	598858972	346.5	23.5	20.3392	9.44779	18.2742
Merged-1B-562379057-2	AGTTTGACCAGATTTGA	MEME-1	169	185	+	21.1905	2.38e-08	0.00106	agtttgaccatatttaa	TtWRKY-A_2_peak_73729	TtWRKY-A_1_peak_67316	transcript:TraesCS1B02G335000.1	TtWRKY-A_1_peakname|TtWRKY-A_2_peakname	2	1B:562378770-562379333	Promoter (<=1kb)	TraesCS1B02G335000	-444	|TraesCS1B01G335000.1_(v1)|H/ACA ribonucleoprotein complex non-core subunit NAF1	1B:562378802-562379324	523	562379067	74	82.9902	22.5969	80.3311	1B:562378770-562379333	564	562379067	87	91.7761	21.2078	89.21	562379067	543.5	80.5	87.3832	21.9023	84.7706
Merged-Un-87944944-2	AGTTTGACCAGATTTGA	MEME-1	461	477	+	21.1905	2.38e-08	0.00106	agtttgaccatatttaa	TtWRKY-A_2_peak_684286	TtWRKY-A_1_peak_627256	transcript:TraesCSU02G099400.1	TtWRKY-A_1_peakname|TtWRKY-A_2_peakname	2	Un:87944555-87945327	Promoter (1-2kb)	TraesCSU02G099400	-1238	|TraesCSU01G099400.1_(v1)|ATP-dependent Clp protease proteolytic subunit	Un:87944583-87945327	745	87944959	277	446.94	77.617	442.92	Un:87944555-87945312	758	87944957	351	555.558	78.3711	551.648	87944958	751.5	314	501.249	77.9941	497.284
Merged-7B-505476980-2	AGTTTGACCAGATTTGA	MEME-1	415	431	+	21.1587	2.48e-08	0.0011	agtttgactaTATTTGA	TtWRKY-A_2_peak_662924	TtWRKY-A_1_peak_607471	transcript:TraesCS7B02G276200.1	TtWRKY-A_1_peakname|TtWRKY-A_2_peakname	2	7B:505476600-505477349	Promoter (1-2kb)	TraesCS7B02G276200	-1189	|TraesCS7B01G276200.1_(v1)|HTH-type transcriptional repressor AllR	7B:505476600-505477346	747	505477027	98	122.306	30.5795	119.442	7B:505476625-505477349	725	505477028	133	165.169	33.2843	162.307	505477028	736	115.5	143.738	31.9319	140.875
Merged-5A-602245314-2	AGTTTGACCAGATTTGA	MEME-1	478	494	-	21.0635	2.63e-08	0.00117	AGTTTGACCAAAATTGA	TtWRKY-A_2_peak_429456	TtWRKY-A_1_peak_393360	transcript:TraesCS5A02G414100.1	TtWRKY-A_1_peakname|TtWRKY-A_2_peakname	2	5A:602244928-602245666	Promoter (<=1kb)	TraesCS5A02G414100	-867	|TraesCS5A01G414100.1_(v1)|Calmodulin-binding protein	5A:602245008-602245654	647	602245419	221	338.954	63.5078	335.277	5A:602244928-602245666	739	602245426	281	422.608	64.4561	419.022	602245422	693	251	380.781	63.9819	377.149
Merged-7A-706347420-2	AGTTTGACCAGATTTGA	MEME-1	241	257	-	20.8571	2.7e-08	0.00119	AGTTTGACCAAAGTTTG	TtWRKY-A_2_peak_625399	TtWRKY-A_1_peak_573222	transcript:TraesCS7A02G523800.1	TtWRKY-A_1_peakname|TtWRKY-A_2_peakname	2	7A:706346982-706347839	Promoter (1-2kb)	TraesCS7A02G523800	-1563	|TraesCS7A01G523800.1_(v1)|Cytochrome P450	7A:706347032-706347839	808	706347437	383	573.441	68.1083	569.078	7A:706346982-706347829	848	706347436	452	648.869	62.0646	644.752	706347436	828	417.5	611.155	65.0864	606.915
Merged-2D-649783677-2	AGTTTGACCAGATTTGA	MEME-1	282	298	-	20.8571	2.7e-08	0.00119	AGTTTGACCAAAGTTTG	TtWRKY-A_2_peak_188269	TtWRKY-A_1_peak_172165	transcript:TraesCS2D02G597300.1	TtWRKY-A_1_peakname|TtWRKY-A_2_peakname	2	2D:649783502-649783863	Promoter (1-2kb)	TraesCS2D02G597300	-1898	|TraesCS2D01G597300.1_(v1)|Low temperature and salt responsive protein	2D:649783516-649783829	314	649783673	7	4.11434	3.42704	2.46866	2D:649783502-649783863	362	649783803	12	7.17674	4.6298	5.44265	649783738	338	9.5	5.64554	4.02842	3.95566
Merged-2B-23876438-2	AGTTTGACCAGATTTGA	MEME-1	313	329	-	20.8571	2.7e-08	0.00119	AGTTTGACCAAAGTTTG	TtWRKY-A_2_peak_134737	TtWRKY-A_1_peak_123142	transcript:TraesCS2B02G048200.1	TtWRKY-A_1_peakname|TtWRKY-A_2_peakname	2	2B:23876013-23876846	Promoter (1-2kb)	TraesCS2B02G048200	-1619	|TraesCS2B01G048200.1_(v1)|Glyceraldehyde-3-phosphate dehydrogenase	2B:23876050-23876846	797	23876420	440	760.115	107.163	755.328	2B:23876013-23876845	833	23876418	574	982.927	110.795	978.197	23876419	815	507	871.521	108.979	866.763
Merged-2A-503207692-1	AGTTTGACCAGATTTGA	MEME-1	209	225	-	20.6349	2.86e-08	0.00122	GGTTTGACCAGATTTCA	TtWRKY-A_2_peak_113499		transcript:TraesCS2A02G292200.1	TtWRKY-A_2_peakname	1	2A:503207474-503207910	Promoter (<=1kb)	TraesCS2A02G292200	-497	|TraesCS2A01G292200.1_(v1)|ArfGap/RecO-like zinc finger domain-containing protein	NA	NA	NA	NA	NA	NA	NA	2A:503207474-503207910	437	503207693	30	23.3356	9.22052	21.2646	503207693	437	30	23.3356	9.22052	21.2646
Merged-4A-45631851-2	AGTTTGACCAGATTTGA	MEME-1	397	413	-	20.6349	2.86e-08	0.00122	GGTTTGACCAGATTTCA	TtWRKY-A_2_peak_298017	TtWRKY-A_1_peak_273100	transcript:TraesCS4A02G054100.1	TtWRKY-A_1_peakname|TtWRKY-A_2_peakname	2	4A:45631497-45632134	Promoter (<=1kb)	TraesCS4A02G054100	-580	|TraesCS4A01G054100.1_(v1)|ArfGap/RecO-like zinc finger domain-containing protein	4A:45631497-45632062	566	45631905	16	11.1763	6.20601	9.24831	4A:45631712-45632134	423	45631905	20	12.846	6.24616	10.9516	45631905	494.5	18	12.0112	6.22609	10.1
Merged-6B-657982366-2	AGTTTGACCAGATTTGA	MEME-1	600	616	-	20.6349	2.86e-08	0.00122	GGTTTGACCAGATTTCA	TtWRKY-A_2_peak_573671	TtWRKY-A_1_peak_525824	transcript:TraesCS6B02G382900.1	TtWRKY-A_1_peakname|TtWRKY-A_2_peakname	2	6B:657981974-657982770	Promoter (<=1kb)	TraesCS6B02G382900	-714	|TraesCS6B01G382900.1_(v1)|DNA-directed RNA polymerase subunit beta	6B:657981974-657982770	797	657982579	23	15.6288	7.039	13.5985	6B:657981979-657982742	764	657982568	32	21.3799	7.74886	19.3357	657982574	780.5	27.5	18.5043	7.39393	16.4671
Merged-5A-272196321-2	AGTTTGACCAGATTTGA	MEME-1	689	705	-	20.6349	2.86e-08	0.00122	GGTTTGACCAGATTTCA	TtWRKY-A_2_peak_407796	TtWRKY-A_1_peak_373599	transcript:TraesCS5A02G124400.1	TtWRKY-A_1_peakname|TtWRKY-A_2_peakname	2	5A:272195818-272196798	Promoter (<=1kb)	TraesCS5A02G124400	-711	|TraesCS5A01G124400.1_(v1)|pre-mRNA-processing-splicing factor-like protein	5A:272195888-272196798	911	272196511	31	24.8739	9.72911	22.6923	5A:272195818-272196782	965	272196518	49	41.1093	12.1388	38.854	272196514	938	40	32.9916	10.934	30.7732
Merged-7B-568627194-2	AGTTTGACCAGATTTGA	MEME-1	873	889	-	20.6349	2.86e-08	0.00122	GGTTTGACCAGATTTCA	TtWRKY-A_2_peak_667566	TtWRKY-A_1_peak_611687	transcript:TraesCS7B02G318600.1	TtWRKY-A_1_peakname|TtWRKY-A_2_peakname	2	7B:568626597-568627631	Promoter (<=1kb)	TraesCS7B02G318600	-849	|TraesCS7B01G318600.1_(v1)|ArfGap/RecO-like zinc finger domain-containing protein	7B:568626942-568627606	665	568627478	16	8.6033	4.74636	6.75478	7B:568626597-568627631	1035	568627496	30	18.5482	6.902	16.5467	568627487	850	23	13.5757	5.82418	11.6507
Merged-3A-191744112-2	AGTTTGACCAGATTTGA	MEME-1	877	893	-	20.6349	2.86e-08	0.00122	GGTTTGACCAGATTTCA	TtWRKY-A_2_peak_201351	TtWRKY-A_1_peak_184162	transcript:TraesCS3A02G173400.1	TtWRKY-A_1_peakname|TtWRKY-A_2_peakname	2	3A:191743474-191744917	Promoter (<=1kb)	TraesCS3A02G173400	-657	|TraesCS3A01G173400.1_(v1)|ArfGap/RecO-like zinc finger domain-containing protein	3A:191743505-191744917	1413	191743842	20	11.1998	5.38627	9.26953	3A:191743474-191744555	1082	191744370	23	13.0314	5.72948	11.1337	191744106	1247.5	21.5	12.1156	5.55788	10.2016
Merged-Un-130604540-2	AGTTTGACCAGATTTGA	MEME-1	885	901	-	20.6349	2.86e-08	0.00122	GGTTTGACCAGATTTCA	TtWRKY-A_2_peak_684802	TtWRKY-A_1_peak_627737	transcript:TraesCSU02G139800.1	TtWRKY-A_1_peakname|TtWRKY-A_2_peakname	2	Un:130604005-130605069	Promoter (<=1kb)	TraesCSU02G139800	-854	|TraesCSU01G139800.1_(v1)|DNA repair DEAD helicase RAD3/XP-D subfamily protein	Un:130604022-130605066	1045	130604885	42	32.0415	10.0699	29.772	Un:130604005-130605069	1065	130604877	41	25.9033	7.74549	23.7989	130604881	1055	41.5	28.9724	8.9077	26.7855
Merged-2A-677262364-2	AGTTTGACCAGATTTGA	MEME-1	917	933	-	20.6349	2.86e-08	0.00122	GGTTTGACCAGATTTCA	TtWRKY-A_2_peak_125441	TtWRKY-A_1_peak_114612	transcript:TraesCS2A02G422000.1	TtWRKY-A_1_peakname|TtWRKY-A_2_peakname	2	2A:677261604-677262826	Promoter (<=1kb)	TraesCS2A02G422000	-807	|TraesCS2A01G422000.1_(v1)|THO complex subunit 2	2A:677261604-677262695	1092	677262528	18	8.22712	4.24244	6.39007	2A:677262334-677262826	493	677262534	38	24.7639	7.89989	22.6743	677262531	792.5	28	16.4955	6.07116	14.5322
Merged-6A-461947848-2	AGTTTGACCAGATTTGA	MEME-1	942	958	-	20.6349	2.86e-08	0.00122	GGTTTGACCAGATTTCA	TtWRKY-A_2_peak_519151	TtWRKY-A_1_peak_475537	transcript:TraesCS6A02G249000.1	TtWRKY-A_1_peakname|TtWRKY-A_2_peakname	2	6A:461947321-461948368	Promoter (<=1kb)	TraesCS6A02G249000	-919	|TraesCS6A01G249000.1_(v1)|Lysine--tRNA ligase	6A:461947353-461948368	1016	461947550	28	21.7418	8.95763	19.6041	6A:461947321-461948351	1031	461947491	41	34.7752	11.6442	32.5767	461947520	1023.5	34.5	28.2585	10.3009	26.0904
Merged-1B-592010918-2	AGTTTGACCAGATTTGA	MEME-1	958	974	-	20.6349	2.86e-08	0.00122	GGTTTGACCAGATTTCA	TtWRKY-A_2_peak_75600	TtWRKY-A_1_peak_69028	transcript:TraesCS1B02G363300.1	TtWRKY-A_1_peakname|TtWRKY-A_2_peakname	2	1B:592010244-592011780	Promoter (<=1kb)	TraesCS1B02G363300	-691	|TraesCS1B01G363300.1_(v1)|Envelope glycoprotein gp160	1B:592010244-592011780	1537	592010403	33	34.7733	14.5649	32.4747	1B:592010251-592011400	1150	592010662	42	32.6928	10.3629	30.5147	592010532	1343.5	37.5	33.733	12.4639	31.4947
Merged-4A-9466973-2	AGTTTGACCAGATTTGA	MEME-1	1036	1052	-	20.6349	2.86e-08	0.00122	GGTTTGACCAGATTTCA	TtWRKY-A_2_peak_295750	TtWRKY-A_1_peak_270979	transcript:TraesCS4A02G015000.1	TtWRKY-A_1_peakname|TtWRKY-A_2_peakname	2	4A:9466351-9467617	Promoter (<=1kb)	TraesCS4A02G015000	-904	|TraesCS4A01G015000.1_(v1)|Glutamyl-tRNA(Gln) amidotransferase subunit A	4A:9466373-9467617	1245	9466613	70	76.9857	21.3917	74.3629	4A:9466351-9467551	1201	9466606	100	111.007	24.3407	108.354	9466610	1223	85	93.9964	22.8662	91.3585
Merged-7A-452019769-2	AGTTTGACCAGATTTGA	MEME-1	1059	1075	-	20.6349	2.86e-08	0.00122	GGTTTGACCAGATTTCA	TtWRKY-A_2_peak_608179	TtWRKY-A_1_peak_557520	transcript:TraesCS7A02G316400.1	TtWRKY-A_1_peakname|TtWRKY-A_2_peakname	2	7A:452019172-452020393	Promoter (<=1kb)	TraesCS7A02G316400	-950	|TraesCS7A01G316400.1_(v1)|Lysine--tRNA ligase	7A:452019193-452020393	1201	452019461	58	59.7145	17.8447	57.2043	7A:452019172-452020319	1148	452019452	68	65.4807	16.7515	63.0548	452019456	1174.5	63	62.5976	17.2981	60.1296
Merged-6A-468224297-2	AGTTTGACCAGATTTGA	MEME-1	1091	1107	-	20.6349	2.86e-08	0.00122	GGTTTGACCAGATTTCA	TtWRKY-A_2_peak_519646	TtWRKY-A_1_peak_475976	transcript:TraesCS6A02G253000.1	TtWRKY-A_1_peakname|TtWRKY-A_2_peakname	2	6A:468223708-468224864	Promoter (1-2kb)	TraesCS6A02G253000	-1014	|TraesCS6A01G253000.1_(v1)|Ribosomal RNA large subunit methyltransferase E	6A:468223765-468224864	1100	468224023	67	61.0676	15.1835	58.5472	6A:468223708-468224854	1147	468224031	86	75.6855	15.1988	73.2012	468224027	1123.5	76.5	68.3765	15.1912	65.8742
Merged-6A-176534407-1	AGTTTGACCAGATTTGA	MEME-1	36	52	+	20.6349	2.86e-08	0.00122	ggtttgaccagatttca	TtWRKY-A_2_peak_500683		transcript:TraesCS6A02G169000.1	TtWRKY-A_2_peakname	1	6A:176534049-176534765	Promoter (<=1kb)	TraesCS6A02G169000	-809	|TraesCS6A01G169000.1_(v1)|Up-regulator of cell proliferation	NA	NA	NA	NA	NA	NA	NA	6A:176534049-176534765	717	176534607	24	13.0696	5.56613	11.1711	176534607	717	24	13.0696	5.56613	11.1711
Merged-2A-538373735-2	AGTTTGACCAGATTTGA	MEME-1	87	103	+	20.6349	2.86e-08	0.00122	ggtttgaccagatttca	TtWRKY-A_2_peak_115636	TtWRKY-A_1_peak_105642	transcript:TraesCS2A02G314000.1	TtWRKY-A_1_peakname|TtWRKY-A_2_peakname	2	2A:538373130-538374313	Promoter (<=1kb)	TraesCS2A02G314000	-991	|TraesCS2A01G314000.1_(v1)|CTP synthase	2A:538373238-538374313	1076	538374003	53	62.7975	21.7727	60.266	2A:538373130-538374259	1130	538373998	46	46.0971	15.6574	43.8017	538374000	1103	49.5	54.4473	18.7151	52.0339
Merged-6B-677816827-2	AGTTTGACCAGATTTGA	MEME-1	262	278	+	20.6349	2.86e-08	0.00122	ggtttgaccagatttca	TtWRKY-A_2_peak_575051	TtWRKY-A_1_peak_527102	transcript:TraesCS6B02G401400.1	TtWRKY-A_1_peakname|TtWRKY-A_2_peakname	2	6B:677816242-677817390	Promoter (<=1kb)	TraesCS6B02G401400	-798	|TraesCS6B01G401400.1_(v1)|ArfGap/RecO-like zinc finger domain-containing protein	6B:677816242-677817390	1149	677817038	31	24.7059	9.64134	22.5255	6B:677816306-677817373	1068	677817082	37	28.9477	10.018	26.808	677817060	1108.5	34	26.8268	9.82967	24.6668
Merged-7B-463193210-2	AGTTTGACCAGATTTGA	MEME-1	262	278	+	20.6349	2.86e-08	0.00122	ggtttgaccagatttca	TtWRKY-A_2_peak_659649	TtWRKY-A_1_peak_604491	transcript:TraesCS7B02G250900.1	TtWRKY-A_1_peakname|TtWRKY-A_2_peakname	2	7B:463192579-463193855	Promoter (<=1kb)	TraesCS7B02G250900	-863	|TraesCS7B01G250900.1_(v1)|Ribosomal RNA large subunit methyltransferase E	7B:463192579-463193855	1277	463193615	69	71.0152	18.9078	68.4296	7B:463192582-463193827	1246	463193621	70	63.5343	15.2544	61.1204	463193618	1261.5	69.5	67.2747	17.0811	64.775
Merged-5A-13142950-2	AGTTTGACCAGATTTGA	MEME-1	288	304	+	20.6349	2.86e-08	0.00122	ggtttgaccagatttca	TtWRKY-A_2_peak_390955	TtWRKY-A_1_peak_358169	transcript:TraesCS5A02G017300.1	TtWRKY-A_1_peakname|TtWRKY-A_2_peakname	2	5A:13142600-13143446	Promoter (<=1kb)	TraesCS5A02G017300	-622	|TraesCS5A01G017300.1_(v1)|ArfGap/RecO-like zinc finger domain-containing protein	5A:13142600-13143002	403	13142891	17	10.0178	5.33309	8.12303	5A:13142753-13143446	694	13142887	17	7.99949	4.27337	6.23911	13142889	548.5	17	9.00864	4.80323	7.18107
Merged-1A-319734951-1	AGTTTGACCAGATTTGA	MEME-1	370	386	+	20.6349	2.86e-08	0.00122	ggtttgaccagatttca	TtWRKY-A_2_peak_19782		transcript:TraesCS1A02G177200.1	TtWRKY-A_2_peakname	1	1A:319734753-319735150	Promoter (<=1kb)	TraesCS1A02G177200	-303	|TraesCS1A01G177200.1_(v1)|Octicosapeptide/Phox/Bem1p (PB1) domain-containing protein / tetratricopeptide repeat (TPR)-containing protein	NA	NA	NA	NA	NA	NA	NA	1A:319734753-319735150	398	319734842	17	8.12807	4.33795	6.3597	319734842	398	17	8.12807	4.33795	6.3597
Merged-1B-52416010-2	AGTTTGACCAGATTTGA	MEME-1	475	491	+	20.6349	2.86e-08	0.00122	ggtttgaccagatttca	TtWRKY-A_2_peak_40213	TtWRKY-A_1_peak_36544	transcript:TraesCS1B02G067900.1	TtWRKY-A_1_peakname|TtWRKY-A_2_peakname	2	1B:52415625-52416278	Promoter (<=1kb)	TraesCS1B02G067900	-337	|TraesCS1B01G067900.1_(v1)|Enolase	1B:52415887-52416253	367	52416113	21	13.0587	6.14235	11.0819	1B:52415625-52416278	654	52416118	34	22.4812	7.79258	20.4214	52416116	510.5	27.5	17.77	6.96746	15.7516
Merged-3B-373468176-2	AGTTTGACCAGATTTGA	MEME-1	625	641	+	20.6349	2.86e-08	0.00122	ggtttgaccagatttca	TtWRKY-A_2_peak_263415	TtWRKY-A_1_peak_241273	transcript:TraesCS3B02G238200.1	TtWRKY-A_1_peakname|TtWRKY-A_2_peakname	2	3B:373467370-373468993	Promoter (<=1kb)	TraesCS3B02G238200	-673	|TraesCS3B01G238200.1_(v1)|Recombination protein RecR	3B:373467370-373468959	1590	373468772	62	44.5883	10.2217	42.1973	3B:373467385-373468993	1609	373468770	86	63.0705	11.2256	60.6595	373468771	1599.5	74	53.8294	10.7236	51.4284
Merged-3A-679383702-2	AGTTTGACCAGATTTGA	MEME-1	664	680	+	20.6349	2.86e-08	0.00122	ggtttgaccagatttca	TtWRKY-A_2_peak_233253	TtWRKY-A_1_peak_213364	transcript:TraesCS3A02G435500.1	TtWRKY-A_1_peakname|TtWRKY-A_2_peakname	2	3A:679382805-679384571	Promoter (<=1kb)	TraesCS3A02G435500	-706	|TraesCS3A01G435500.1_(v1)|Peroxidase superfamily protein	3A:679382874-679384571	1698	679384263	86	93.3552	22.3146	90.6375	3A:679382805-679384560	1756	679384253	92	90.4063	18.8382	87.8463	679384258	1727	89	91.8808	20.5764	89.2419
Merged-7D-38203362-2	AGTTTGACCAGATTTGA	MEME-1	25	41	-	20.5238	3.06e-08	0.00122	TGTTTGACCACAGTTTG	TtWRKY-A_2_peak_680449	TtWRKY-A_1_peak_623695	transcript:TraesCS7D02G067400.1	TtWRKY-A_1_peakname|TtWRKY-A_2_peakname	2	7D:38203133-38203595	Promoter (<=1kb)	TraesCS7D02G067400	-640	|TraesCS7D01G067400.1_(v1)|Avr9/Cf-9 rapidly elicited protein	7D:38203133-38203595	463	38203280	44	51.007	19.2771	48.5622	7D:38203134-38203589	456	38203282	35	33.0757	12.821	30.8931	38203281	459.5	39.5	42.0414	16.0491	39.7276
Merged-3D-325978875-2	AGTTTGACCAGATTTGA	MEME-1	131	147	+	20.5238	3.06e-08	0.00122	tgtttgaccacagtttg	TtWRKY-A_2_peak_294539	TtWRKY-A_1_peak_269882	transcript:TraesCS3D02G235500.1	TtWRKY-A_1_peakname|TtWRKY-A_2_peakname	2	3D:325978675-325979097	Promoter (1-2kb)	TraesCS3D02G235500	-1061	|TraesCS3D01G235500.1_(v1)|MBOAT (membrane bound O-acyl transferase) family protein	3D:325978680-325979050	371	325978911	10	6.75191	4.71218	4.97189	3D:325978675-325979097	423	325978994	15	9.9425	5.69821	8.12015	325978952	397	12.5	8.34721	5.20519	6.54602
Merged-6B-52362865-2	AGTTTGACCAGATTTGA	MEME-1	183	199	-	20.5238	3.06e-08	0.00122	TGTTTGACCACAGTTTG	TtWRKY-A_2_peak_532989	TtWRKY-A_1_peak_488344	transcript:TraesCS6B02G076400.1	TtWRKY-A_1_peakname|TtWRKY-A_2_peakname	2	6B:52362589-52363145	Promoter (1-2kb)	TraesCS6B02G076400	-1500	|TraesCS6B01G076400.1_(v1)|F-box family protein	6B:52362589-52363145	557	52362773	345	541.993	76.4082	537.709	6B:52362589-52363137	549	52362769	464	726.638	80.5662	722.366	52362771	553	404.5	634.316	78.4872	630.038
Merged-3D-10802233-2	AGTTTGACCAGATTTGA	MEME-1	304	320	+	20.5238	3.06e-08	0.00122	tgtttgaccacagtttg	TtWRKY-A_2_peak_294338	TtWRKY-A_1_peak_269698	transcript:TraesCS3D02G029900.1	TtWRKY-A_1_peakname|TtWRKY-A_2_peakname	2	3D:10801990-10802477	Promoter (1-2kb)	TraesCS3D02G029900	-1761	|TraesCS3D01G029900.1_(v1)|Expansin	3D:10801990-10802476	487	10802201	54	66.7824	23.5609	64.223	3D:10801990-10802477	488	10802205	83	105.694	29.9156	103.063	10802203	487.5	68.5	86.2382	26.7383	83.643
Merged-3B-46367798-2	AGTTTGACCAGATTTGA	MEME-1	233	249	-	20.5238	3.06e-08	0.00122	TGTTTGACCACAGTTTG	TtWRKY-A_2_peak_241655	TtWRKY-A_1_peak_221135	transcript:TraesCS3B02G075400.1	TtWRKY-A_1_peakname|TtWRKY-A_2_peakname	2	3B:46367589-46368013	Promoter (1-2kb)	TraesCS3B02G075400	-1856	|TraesCS3B01G075400.1_(v1)|F-box family protein	3B:46367631-46367962	332	46367814	7	4.11434	3.42704	2.46866	3B:46367589-46368013	425	46367810	28	24.2467	10.328	22.1636	46367812	378.5	17.5	14.1805	6.87752	12.3161
Merged-7A-732925794-2	AGTTTGACCAGATTTGA	MEME-1	356	372	+	20.5238	3.06e-08	0.00122	tgtttgaccacagtttg	TtWRKY-A_2_peak_627508	TtWRKY-A_1_peak_575203	transcript:TraesCS7A02G561900.4	TtWRKY-A_1_peakname|TtWRKY-A_2_peakname	2	7A:732925361-732926151	Promoter (1-2kb)	TraesCS7A02G561900	-1767	|TraesCS7A01G561900.4_(v1)|NBS-LRR disease resistance protein	7A:732925361-732926135	775	732925890	95	99.5169	21.4355	96.7658	7A:732925529-732926151	623	732925895	125	128.446	22.0121	125.72	732925892	699	110	113.981	21.7238	111.243
Merged-4A-605654417-2	AGTTTGACCAGATTTGA	MEME-1	283	299	-	20.5238	3.06e-08	0.00122	TGTTTGACCACAGTTTG	TtWRKY-A_2_peak_334655	TtWRKY-A_1_peak_306392	transcript:TraesCS4A02G315500.1	TtWRKY-A_1_peakname|TtWRKY-A_2_peakname	2	4A:605654021-605654813	Promoter (1-2kb)	TraesCS4A02G315500	-1797	|TraesCS4A01G315500.1_(v1)|60 kDa chaperonin	4A:605654021-605654813	793	605654308	230	385.864	80.8027	382.034	4A:605654024-605654812	789	605654308	293	483.033	83.669	479.298	605654308	791	261.5	434.449	82.2358	430.666
Merged-4A-605654417-2	AGTTTGACCAGATTTGA	MEME-1	378	394	-	20.5238	3.06e-08	0.00122	TGTTTGACCACAGTTTG	TtWRKY-A_2_peak_334655	TtWRKY-A_1_peak_306392	transcript:TraesCS4A02G315500.1	TtWRKY-A_1_peakname|TtWRKY-A_2_peakname	2	4A:605654021-605654813	Promoter (1-2kb)	TraesCS4A02G315500	-1797	|TraesCS4A01G315500.1_(v1)|60 kDa chaperonin	4A:605654021-605654813	793	605654308	230	385.864	80.8027	382.034	4A:605654024-605654812	789	605654308	293	483.033	83.669	479.298	605654308	791	261.5	434.449	82.2358	430.666
Merged-6A-594438447-2	AGTTTGACCAGATTTGA	MEME-1	403	419	+	20.5238	3.06e-08	0.00122	tgtttgaccacagtttg	TtWRKY-A_2_peak_528063	TtWRKY-A_1_peak_483700	transcript:TraesCS6A02G367200.1	TtWRKY-A_1_peakname|TtWRKY-A_2_peakname	2	6A:594437971-594438912	Promoter (1-2kb)	TraesCS6A02G367200	-1614	|TraesCS6A01G367200.1_(v1)|Proteasome maturation factor UMP1 family protein	6A:594437971-594438912	942	594438440	467	898.293	150.979	893.242	6A:594437995-594438911	917	594438397	611	1161.02	157.478	1156.03	594438418	929.5	539	1029.66	154.228	1024.64
Merged-6A-594438447-2	AGTTTGACCAGATTTGA	MEME-1	509	525	+	20.5238	3.06e-08	0.00122	tgtttgaccacagtttg	TtWRKY-A_2_peak_528063	TtWRKY-A_1_peak_483700	transcript:TraesCS6A02G367200.1	TtWRKY-A_1_peakname|TtWRKY-A_2_peakname	2	6A:594437971-594438912	Promoter (1-2kb)	TraesCS6A02G367200	-1614	|TraesCS6A01G367200.1_(v1)|Proteasome maturation factor UMP1 family protein	6A:594437971-594438912	942	594438440	467	898.293	150.979	893.242	6A:594437995-594438911	917	594438397	611	1161.02	157.478	1156.03	594438418	929.5	539	1029.66	154.228	1024.64
Merged-6B-652169240-2	AGTTTGACCAGATTTGA	MEME-1	421	437	-	20.5238	3.06e-08	0.00122	TGTTTGACCACAGTTTG	TtWRKY-A_2_peak_573173	TtWRKY-A_1_peak_525389	transcript:TraesCS6B02G377100.1	TtWRKY-A_1_peakname|TtWRKY-A_2_peakname	2	6B:652168823-652169643	Promoter (1-2kb)	TraesCS6B02G377100	-1369	|TraesCS6B01G377100.1_(v1)|lysine ketoglutarate reductase trans-splicing-like protein, putative (DUF707)	6B:652168865-652169643	779	652169155	379	612.75	84.8487	608.292	6B:652168823-652169629	807	652169163	548	899.211	95.9097	894.619	652169159	793	463.5	755.981	90.3792	751.456
Merged-3A-589378369-2	AGTTTGACCAGATTTGA	MEME-1	429	445	-	20.5238	3.06e-08	0.00122	TGTTTGACCACAGTTTG	TtWRKY-A_2_peak_227302	TtWRKY-A_1_peak_207870	transcript:TraesCS3A02G342100.2	TtWRKY-A_1_peakname|TtWRKY-A_2_peakname	2	3A:589377916-589378829	Promoter (1-2kb)	TraesCS3A02G342100	-1168	|TraesCS3A01G342100.2_(v1)|DNA-directed RNA polymerase subunit N	3A:589377922-589378809	888	589378364	480	908.248	144.921	903.18	3A:589377916-589378829	914	589378361	705	1356.08	170.144	1350.86	589378362	901	592.5	1132.16	157.532	1127.02
Merged-6B-678791429-2	AGTTTGACCAGATTTGA	MEME-1	382	398	-	20.5238	3.06e-08	0.00122	TGTTTGACCACAGTTTG	TtWRKY-A_2_peak_575133	TtWRKY-A_1_peak_527183	transcript:TraesCS6B02G402900.1	TtWRKY-A_1_peakname|TtWRKY-A_2_peakname	2	6B:678791006-678791855	Promoter (<=1kb)	TraesCS6B02G402900	-798	|TraesCS6B01G402900.1_(v1)|Ycf68	6B:678791012-678791844	833	678791395	372	647.495	104.644	642.954	6B:678791006-678791855	850	678791401	511	891.513	114.588	886.933	678791398	841.5	441.5	769.504	109.616	764.943
Merged-7B-558761709-2	AGTTTGACCAGATTTGA	MEME-1	389	405	-	20.5238	3.06e-08	0.00122	TGTTTGACCACAGTTTG	TtWRKY-A_2_peak_666847	TtWRKY-A_1_peak_611018	transcript:TraesCS7B02G312800.1	TtWRKY-A_1_peakname|TtWRKY-A_2_peakname	2	7B:558761258-558762151	Promoter (1-2kb)	TraesCS7B02G312800	-1424	|TraesCS7B01G312800.1_(v1)|Lipid transfer protein	7B:558761258-558762151	894	558761722	388	706.455	120.798	701.78	7B:558761280-558762150	871	558761731	565	1045.09	141.406	1040.27	558761726	882.5	476.5	875.773	131.102	871.025
Merged-7B-558761709-2	AGTTTGACCAGATTTGA	MEME-1	482	498	-	20.5238	3.06e-08	0.00122	TGTTTGACCACAGTTTG	TtWRKY-A_2_peak_666847	TtWRKY-A_1_peak_611018	transcript:TraesCS7B02G312800.1	TtWRKY-A_1_peakname|TtWRKY-A_2_peakname	2	7B:558761258-558762151	Promoter (1-2kb)	TraesCS7B02G312800	-1424	|TraesCS7B01G312800.1_(v1)|Lipid transfer protein	7B:558761258-558762151	894	558761722	388	706.455	120.798	701.78	7B:558761280-558762150	871	558761731	565	1045.09	141.406	1040.27	558761726	882.5	476.5	875.773	131.102	871.025
Merged-1A-271623335-3	AGTTTGACCAGATTTGA	MEME-1	1903	1919	-	20.5238	3.06e-08	0.00122	TGTTTGACCACAGTTTG	TtWRKY-A_2_peak_16931	TtWRKY-A_1_peak_15380,TtWRKY-A_1_peak_15379	transcript:TraesCS1A02G154900.1	TtWRKY-A_1_peakname|TtWRKY-A_2_peakname	3	1A:271622221-271624516	Promoter (1-2kb)	TraesCS1A02G154900	-1446	|TraesCS1A01G154900.1_(v1)|LIGHT-DEPENDENT SHORT HYPOCOTYLS-like protein (DUF640)	NA	NA	NA	NA	NA	NA	NA	1A:271622231-271624486	2256	271622674	226	298.385	43.7401	295.12	271622674	2256	226	298.385	43.7401	295.12
Merged-1D-80841051-2	AGTTTGACCAGATTTGA	MEME-1	140	156	-	20.5238	3.06e-08	0.00122	TGTTTGACCACAGTTTG	TtWRKY-A_2_peak_82887	TtWRKY-A_1_peak_75709	transcript:TraesCS1D02G095600.1	TtWRKY-A_1_peakname|TtWRKY-A_2_peakname	2	1D:80840875-80841234	Promoter (1-2kb)	TraesCS1D02G095600	-1762	|TraesCS1D01G095600.1_(v1)|L-gulonolactone oxidase	1D:80840875-80841213	339	80841010	47	55.648	20.5622	53.1669	1D:80840882-80841234	353	80841014	64	74.9731	23.149	72.4927	80841012	346	55.5	65.3106	21.8556	62.8298
Merged-7A-30641093-2	AGTTTGACCAGATTTGA	MEME-1	402	418	+	20.5238	3.06e-08	0.00122	tgtttgaccacagtttg	TtWRKY-A_2_peak_580792	TtWRKY-A_1_peak_532411	transcript:TraesCS7A02G061500.1	TtWRKY-A_1_peakname|TtWRKY-A_2_peakname	2	7A:30640728-30641456	Promoter (1-2kb)	TraesCS7A02G061500	-1178	|TraesCS7A01G061500.1_(v1)|Dynein light chain family protein	7A:30640732-30641456	725	30641086	328	646.293	140.937	641.755	7A:30640728-30641456	729	30641080	415	804.384	148.154	799.962	30641083	727	371.5	725.338	144.546	720.859
Merged-5A-546310577-2	AGTTTGACCAGATTTGA	MEME-1	447	463	+	20.5238	3.06e-08	0.00122	tgtttgaccacagtttg	TtWRKY-A_2_peak_425702	TtWRKY-A_1_peak_389949	transcript:TraesCS5A02G338500.1	TtWRKY-A_1_peakname|TtWRKY-A_2_peakname	2	5A:546310165-546310987	Promoter (1-2kb)	TraesCS5A02G338500	-1374	|TraesCS5A01G338500.1_(v1)|Receptor-like protein kinase, putative,expressed	5A:546310173-546310987	815	546310544	355	573.613	83.3696	569.25	5A:546310165-546310983	819	546310537	458	729.716	84.6472	725.437	546310540	817	406.5	651.664	84.0084	647.343
Merged-3B-76120186-2	AGTTTGACCAGATTTGA	MEME-1	447	463	-	20.5238	3.06e-08	0.00122	TGTTTGACCACAGTTTG	TtWRKY-A_2_peak_243613	TtWRKY-A_1_peak_223003	transcript:TraesCS3B02G110300.1	TtWRKY-A_1_peakname|TtWRKY-A_2_peakname	2	3B:76119769-76120601	Promoter (1-2kb)	TraesCS3B02G110300	-1033	|TraesCS3B01G110300.1_(v1)|Receptor-like kinase LIP2	3B:76119769-76120595	827	76120195	406	731.394	118.77	726.666	3B:76119780-76120601	822	76120212	598	1097.58	139.889	1092.68	76120204	824.5	502	914.487	129.329	909.673
Merged-3B-772728393-2	AGTTTGACCAGATTTGA	MEME-1	503	519	-	20.5238	3.06e-08	0.00122	TGTTTGACCACAGTTTG	TtWRKY-A_2_peak_290308	TtWRKY-A_1_peak_265943	transcript:TraesCS3B02G532100.1	TtWRKY-A_1_peakname|TtWRKY-A_2_peakname	2	3B:772727976-772728817	Promoter (1-2kb)	TraesCS3B02G532100	-1825	|TraesCS3B01G532100.1_(v1)|Amino acid permease	3B:772727981-772728817	837	772728388	253	398.612	70.9162	394.74	3B:772727976-772728801	826	772728398	342	537.57	76.3673	533.704	772728393	831.5	297.5	468.091	73.6418	464.222
Merged-5A-602245314-2	AGTTTGACCAGATTTGA	MEME-1	404	420	-	20.5238	3.06e-08	0.00122	TGTTTGACCACAGTTTG	TtWRKY-A_2_peak_429456	TtWRKY-A_1_peak_393360	transcript:TraesCS5A02G414100.1	TtWRKY-A_1_peakname|TtWRKY-A_2_peakname	2	5A:602244928-602245666	Promoter (<=1kb)	TraesCS5A02G414100	-867	|TraesCS5A01G414100.1_(v1)|Calmodulin-binding protein	5A:602245008-602245654	647	602245419	221	338.954	63.5078	335.277	5A:602244928-602245666	739	602245426	281	422.608	64.4561	419.022	602245422	693	251	380.781	63.9819	377.149
Merged-2B-23876438-2	AGTTTGACCAGATTTGA	MEME-1	433	449	-	20.5238	3.06e-08	0.00122	TGTTTGACCACAGTTTG	TtWRKY-A_2_peak_134737	TtWRKY-A_1_peak_123142	transcript:TraesCS2B02G048200.1	TtWRKY-A_1_peakname|TtWRKY-A_2_peakname	2	2B:23876013-23876846	Promoter (1-2kb)	TraesCS2B02G048200	-1619	|TraesCS2B01G048200.1_(v1)|Glyceraldehyde-3-phosphate dehydrogenase	2B:23876050-23876846	797	23876420	440	760.115	107.163	755.328	2B:23876013-23876845	833	23876418	574	982.927	110.795	978.197	23876419	815	507	871.521	108.979	866.763
Merged-2D-645941469-2	AGTTTGACCAGATTTGA	MEME-1	210	226	-	20.4127	3.26e-08	0.00129	AGTTTGACCAAGTTTGA	TtWRKY-A_2_peak_188235	TtWRKY-A_1_peak_172133	transcript:TraesCS2D02G589500.1	TtWRKY-A_1_peakname|TtWRKY-A_2_peakname	2	2D:645941250-645941705	Promoter (1-2kb)	TraesCS2D02G589500	-1029	|TraesCS2D01G589500.1_(v1)|Glutathione S-transferase	2D:645941250-645941705	456	645941472	54	54.0005	16.5711	51.533	2D:645941250-645941674	425	645941461	68	58.8532	13.9767	56.4677	645941466	440.5	61	56.4269	15.2739	54.0003
Merged-1B-640558317-2	AGTTTGACCAGATTTGA	MEME-1	254	270	+	20.381	3.34e-08	0.00132	AATTTGACCAAATTTGA	TtWRKY-A_2_peak_79498	TtWRKY-A_1_peak_72606	transcript:TraesCS1B02G415400.1	TtWRKY-A_1_peakname|TtWRKY-A_2_peakname	2	1B:640558020-640558799	Promoter (<=1kb)	TraesCS1B02G415400	-308	|TraesCS1B01G415400.1_(v1)|TSA: Wollemia nobilis Ref_Wollemi_Transcript_14910_3291 transcribed RNA sequence	1B:640558044-640558408	365	640558276	96	84.6289	15.6003	81.96	1B:640558020-640558799	780	640558281	132	116.121	16.4478	113.446	640558278	572.5	114	100.375	16.024	97.703
Merged-7B-704035429-2	AGTTTGACCAGATTTGA	MEME-1	408	424	+	20.2222	3.63e-08	0.00142	agtttgaccaaatttaa	TtWRKY-A_2_peak_677263	TtWRKY-A_1_peak_620681	transcript:TraesCS7B02G437600.1	TtWRKY-A_1_peakname|TtWRKY-A_2_peakname	2	7B:704035133-704035735	Promoter (1-2kb)	TraesCS7B02G437600	-1890	|TraesCS7A01G520800.1_(v1)|Proteasome subunit beta type	7B:704035133-704035717	585	704035426	65	75.7613	23.0865	73.1458	7B:704035134-704035735	602	704035430	138	184.42	39.5578	181.493	704035428	593.5	101.5	130.091	31.3222	127.319
Merged-7B-706132317-2	AGTTTGACCAGATTTGA	MEME-1	288	304	-	20.2222	3.63e-08	0.00142	AGTTTGACCAAATTTAA	TtWRKY-A_2_peak_677417	TtWRKY-A_1_peak_620829	transcript:TraesCS7B02G441000.4	TtWRKY-A_1_peakname|TtWRKY-A_2_peakname	2	7B:706131868-706132795	Promoter (1-2kb)	TraesCS7B02G441000	-1822	|TraesCS7B01G441000.4_(v1)|Transmembrane protein, putative (DUF247)	7B:706131880-706132795	916	706132389	212	360.227	80.8328	356.48	7B:706131868-706132727	860	706132393	278	467.58	86.882	463.882	706132391	888	245	413.904	83.8574	410.181
Merged-2B-6317572-2	AGTTTGACCAGATTTGA	MEME-1	335	351	-	20.2222	3.63e-08	0.00142	AGTTTGACCAAATTTAA	TtWRKY-A_2_peak_133435	TtWRKY-A_1_peak_121952	transcript:TraesCS2B02G012900.1	TtWRKY-A_1_peakname|TtWRKY-A_2_peakname	2	2B:6317168-6317969	Promoter (1-2kb)	TraesCS2B02G012900	-1261	|TraesCS2B01G012900.1_(v1)|tRNA-dihydrouridine(47) synthase [NAD(P)(+)]	2B:6317198-6317953	756	6317595	244	381.442	68.7337	377.626	2B:6317168-6317969	802	6317606	343	540.553	76.9889	536.68	6317600	779	293.5	460.998	72.8613	457.153
Merged-4B-99048473-2	AGTTTGACCAGATTTGA	MEME-1	379	395	-	20.2222	3.63e-08	0.00142	AGTTTGACCAAATTTAA	TtWRKY-A_2_peak_351338	TtWRKY-A_1_peak_321694	transcript:TraesCS4B02G095400.1	TtWRKY-A_1_peakname|TtWRKY-A_2_peakname	2	4B:99048162-99048773	Promoter (<=1kb)	TraesCS4B02G095400	-460	|TraesCS4B01G095400.1_(v1)|Late embryogenesis abundant (LEA) hydroxyproline-rich glycoprotein	4B:99048184-99048773	590	99048551	137	181.11	38.5293	177.993	4B:99048162-99048773	612	99048539	186	245.123	41.6346	242.007	99048545	601	161.5	213.117	40.0819	210
Merged-7A-45069331-3	AGTTTGACCAGATTTGA	MEME-1	261	277	+	20.2222	3.63e-08	0.00142	agtttgaccaaatttaa	TtWRKY-A_2_peak_581926	TtWRKY-A_1_peak_533475,TtWRKY-A_1_peak_533474	transcript:TraesCS7A02G079400.1	TtWRKY-A_1_peakname|TtWRKY-A_2_peakname	3	7A:45068579-45070034	Promoter (1-2kb)	TraesCS7A02G079400	-1712	|TraesCS7A01G079400.1_(v1)|Sphingoid long-chain base transporter RSB1	NA	NA	NA	NA	NA	NA	NA	7A:45068579-45070017	1439	45068963	242	368.567	64.0626	365.116	45068963	1439	242	368.567	64.0626	365.116
Merged-4A-34677248-2	AGTTTGACCAGATTTGA	MEME-1	452	468	+	20.1746	3.71e-08	0.00146	ggtttgaccacattttg	TtWRKY-A_2_peak_297376	TtWRKY-A_1_peak_272484	transcript:TraesCS4A02G041300.1	TtWRKY-A_1_peakname|TtWRKY-A_2_peakname	2	4A:34676767-34677777	Promoter (<=1kb)	TraesCS4A02G041300	-518	|TraesCS4A01G041300.1_(v1)|F-box protein PP2	4A:34676826-34677625	800	34677212	257	330.052	41.8601	326.404	4A:34676767-34677777	1011	34677224	406	546.553	50.9839	542.666	34677218	905.5	331.5	438.303	46.422	434.535
Merged-2A-57177863-2	AGTTTGACCAGATTTGA	MEME-1	52	68	-	20.0952	3.75e-08	0.00147	AGTTTGACCAAATTTGC	TtWRKY-A_2_peak_86605	TtWRKY-A_1_peak_79094	transcript:TraesCS2A02G103600.1	TtWRKY-A_1_peakname|TtWRKY-A_2_peakname	2	2A:57177704-57178021	Promoter (1-2kb)	TraesCS2A02G103600	-1571	|TraesCS2A01G103600.1_(v1)|Calcium-binding family protein	2A:57177710-57178021	312	57177780	18	10.3205	5.30476	8.41603	2A:57177704-57178020	317	57177767	21	10.8824	5.05538	9.03728	57177774	314.5	19.5	10.6014	5.18007	8.72665
Merged-5A-9653895-1	AGTTTGACCAGATTTGA	MEME-1	193	209	+	19.9365	3.93e-08	0.00154	TGTTTGACCAGTGTTGG		TtWRKY-A_1_peak_357942	transcript:TraesCS5A02G014400.1	TtWRKY-A_1_peakname	1	5A:9653715-9654076	Promoter (1-2kb)	TraesCS5A02G014400	-1243	|TraesCS5A01G014400.1_(v1)|Enolase	5A:9653715-9654076	362	9653896	17	9.87081	5.25273	7.97893	NA	NA	NA	NA	NA	NA	NA	9653896	362	17	9.87081	5.25273	7.97893
Merged-1A-462533331-2	AGTTTGACCAGATTTGA	MEME-1	526	542	+	19.8889	4.07e-08	0.00157	agtttgaccagaattca	TtWRKY-A_2_peak_28050	TtWRKY-A_1_peak_25335	transcript:TraesCS1A02G267500.1	TtWRKY-A_1_peakname|TtWRKY-A_2_peakname	2	1A:462532681-462534000	Promoter (1-2kb)	TraesCS1A02G267500	-1152	|TraesCS1A01G267500.1_(v1)|Methionyl-tRNA formyltransferase	1A:462532690-462534000	1311	462533507	208	320.355	62.97	316.739	1A:462532681-462533953	1273	462533508	266	401.869	64.3463	398.334	462533508	1292	237	361.112	63.6581	357.536
Merged-2B-682258250-2	AGTTTGACCAGATTTGA	MEME-1	146	162	-	19.8571	4.11e-08	0.00158	GGTTTGACCAGAGGTGG	TtWRKY-A_2_peak_180104	TtWRKY-A_1_peak_164672	transcript:TraesCS2B02G485300.1	TtWRKY-A_1_peakname|TtWRKY-A_2_peakname	2	2B:682258080-682258428	Promoter (<=1kb)	TraesCS2B02G485300	-278	|TraesCS2B01G485300.1_(v1)|Glycosyltransferase	2B:682258080-682258428	349	682258226	20	12.1257	5.86315	10.1714	2B:682258091-682258401	311	682258238	22	11.9648	5.40072	10.0891	682258232	330	21	12.0452	5.63194	10.1303
Merged-3B-808027195-2	AGTTTGACCAGATTTGA	MEME-1	185	201	+	19.7778	4.29e-08	0.00165	aatttgaccagatttaa	TtWRKY-A_2_peak_292922	TtWRKY-A_1_peak_268423	transcript:TraesCS3B02G578900.1	TtWRKY-A_1_peakname|TtWRKY-A_2_peakname	2	3B:808026953-808027436	Promoter (1-2kb)	TraesCS3B02G578900	-1736	|TraesCS3B01G578900.1_(v1)|low-molecular-weight cysteine-rich 45	3B:808026953-808027436	484	808027113	78	102.23	30.7845	99.4655	3B:808026956-808027436	481	808027116	90	111.379	29.184	108.724	808027114	482.5	84	106.805	29.9842	104.095
Merged-1B-26190727-2	AGTTTGACCAGATTTGA	MEME-1	505	521	+	19.7778	4.29e-08	0.00165	aatttgaccagatttaa	TtWRKY-A_2_peak_38803	TtWRKY-A_1_peak_35217	transcript:TraesCS1B02G046300.2	TtWRKY-A_1_peakname|TtWRKY-A_2_peakname	2	1B:26190337-26191105	Promoter (1-2kb)	TraesCS1B02G046300	-1469	|TraesCS1B01G046300.2_(v1)|ACT domain-containing protein	1B:26190337-26191088	752	26190742	358	598.363	92.0796	593.939	1B:26190381-26191105	725	26190745	431	697.235	87.5064	693.02	26190744	738.5	394.5	647.799	89.793	643.48
Merged-6B-38886918-2	AGTTTGACCAGATTTGA	MEME-1	299	315	-	19.7778	4.29e-08	0.00165	AATTTGACCAGATTTAA	TtWRKY-A_2_peak_532130	TtWRKY-A_1_peak_487533	transcript:TraesCS6B02G058500.1	TtWRKY-A_1_peakname|TtWRKY-A_2_peakname	2	6B:38886552-38887291	Promoter (1-2kb)	TraesCS6B02G058500	-1420	|TraesCS6B01G058600.1_(v1)|Pentatricopeptide repeat-containing protein	6B:38886552-38887267	716	38886887	221	353.115	70.4447	349.391	6B:38886563-38887291	729	38886888	273	424.736	70.0849	421.144	38886888	722.5	247	388.925	70.2648	385.267
Merged-3B-508249551-2	AGTTTGACCAGATTTGA	MEME-1	379	395	-	19.746	4.4e-08	0.00168	AATTTGACTAGATTTGA	TtWRKY-A_2_peak_272650	TtWRKY-A_1_peak_249697	transcript:TraesCS3B02G316400.1	TtWRKY-A_1_peakname|TtWRKY-A_2_peakname	2	3B:508249239-508249875	Promoter (<=1kb)	TraesCS3B02G316400	-870	|TraesCS3B01G316400.1_(v1)|Flap endonuclease 1	3B:508249239-508249875	637	508249619	87	88.1186	19.6492	85.4295	3B:508249245-508249845	601	508249628	93	84.6796	16.4217	82.1482	508249624	619	90	86.3991	18.0355	83.7888
Merged-1A-583995301-2	AGTTTGACCAGATTTGA	MEME-1	85	101	-	19.5873	4.84e-08	0.00184	AGTTTGACTAGATTTAA	TtWRKY-A_2_peak_36295	TtWRKY-A_1_peak_32888	transcript:TraesCS1A02G432000.1	TtWRKY-A_1_peakname|TtWRKY-A_2_peakname	2	1A:583995083-583995519	Promoter (<=1kb)	TraesCS1A02G432000	-460	|TraesCS1A01G432000.1_(v1)|Lectin receptor kinase	1A:583995083-583995519	437	583995300	76	76.6762	18.7895	74.0552	1A:583995096-583995509	414	583995289	105	108.441	21.384	105.799	583995294	425.5	90.5	92.5586	20.0867	89.9271
Merged-2B-510791149-2	AGTTTGACCAGATTTGA	MEME-1	407	423	-	19.5556	4.96e-08	0.00189	AGTTTGACCAGTGTTTG	TtWRKY-A_2_peak_168610	TtWRKY-A_1_peak_154107	transcript:TraesCS2B02G357800.1	TtWRKY-A_1_peakname|TtWRKY-A_2_peakname	2	2B:510790764-510791552	Promoter (1-2kb)	TraesCS2B02G357800	-1617	|TraesCS2B01G357800.1_(v1)|4-diphosphocytidyl-2-C-methyl-D-erythritol kinase	2B:510790764-510791513	750	510791152	389	633.196	87.0816	628.689	2B:510790770-510791552	783	510791155	568	985.393	115.257	980.659	510791154	766.5	478.5	809.294	101.169	804.674
Merged-4A-585555185-2	AGTTTGACCAGATTTGA	MEME-1	511	527	+	19.4921	5.1e-08	0.00193	agtttgaccagatttac	TtWRKY-A_2_peak_333219	TtWRKY-A_1_peak_305066	transcript:TraesCS4A02G278000.1	TtWRKY-A_1_peakname|TtWRKY-A_2_peakname	2	4A:585554768-585555608	Promoter (1-2kb)	TraesCS4A02G278000	-1606	|TraesCS4A01G278000.1_(v1)|RING/U-box superfamily protein	4A:585554827-585555540	714	585555181	321	496.515	71.8981	492.35	4A:585554768-585555608	841	585555182	449	698.841	78.6145	694.623	585555182	777.5	385	597.678	75.2563	593.486
Merged-Un-41984909-2	AGTTTGACCAGATTTGA	MEME-1	241	257	+	19.4286	5.25e-08	0.00195	agtttgaccacaatttg	TtWRKY-A_2_peak_682521	TtWRKY-A_1_peak_625616	transcript:TraesCSU02G053000.1	TtWRKY-A_1_peakname|TtWRKY-A_2_peakname	2	Un:41984636-41985262	Promoter (1-2kb)	TraesCSU02G053000	-1184	|TraesCSU01G053000.1_(v1)|FBD-associated F-box protein	Un:41984637-41985102	466	41984846	115	176.573	49.692	173.473	Un:41984636-41985262	627	41984878	166	258.01	59.4751	254.857	41984862	546.5	140.5	217.292	54.5836	214.165
Merged-Un-41984909-2	AGTTTGACCAGATTTGA	MEME-1	165	181	+	19.4286	5.25e-08	0.00195	agtttgaccacaatttg	TtWRKY-A_2_peak_682521	TtWRKY-A_1_peak_625616	transcript:TraesCSU02G053000.1	TtWRKY-A_1_peakname|TtWRKY-A_2_peakname	2	Un:41984636-41985262	Promoter (1-2kb)	TraesCSU02G053000	-1184	|TraesCSU01G053000.1_(v1)|FBD-associated F-box protein	Un:41984637-41985102	466	41984846	115	176.573	49.692	173.473	Un:41984636-41985262	627	41984878	166	258.01	59.4751	254.857	41984862	546.5	140.5	217.292	54.5836	214.165
Merged-3B-808027195-2	AGTTTGACCAGATTTGA	MEME-1	174	190	+	19.4286	5.25e-08	0.00195	agtttgaccacaatttg	TtWRKY-A_2_peak_292922	TtWRKY-A_1_peak_268423	transcript:TraesCS3B02G578900.1	TtWRKY-A_1_peakname|TtWRKY-A_2_peakname	2	3B:808026953-808027436	Promoter (1-2kb)	TraesCS3B02G578900	-1736	|TraesCS3B01G578900.1_(v1)|low-molecular-weight cysteine-rich 45	3B:808026953-808027436	484	808027113	78	102.23	30.7845	99.4655	3B:808026956-808027436	481	808027116	90	111.379	29.184	108.724	808027114	482.5	84	106.805	29.9842	104.095
Merged-7A-718429104-2	AGTTTGACCAGATTTGA	MEME-1	397	413	+	19.4286	5.25e-08	0.00195	agtttgaccacaatttg	TtWRKY-A_2_peak_626220	TtWRKY-A_1_peak_573999	transcript:TraesCS7A02G542100.1	TtWRKY-A_1_peakname|TtWRKY-A_2_peakname	2	7A:718428696-718429533	Promoter (1-2kb)	TraesCS7A02G542100	-1966	|TraesCS7A01G542100.1_(v1)|Zinc finger-like protein	7A:718428708-718429480	773	718429090	716	971.576	55.5375	966.412	7A:718428696-718429533	838	718429090	1059	1475.93	61.9621	1470.6	718429090	805.5	887.5	1223.75	58.7498	1218.51
Merged-6A-100742835-2	AGTTTGACCAGATTTGA	MEME-1	126	142	-	19.4127	5.27e-08	0.00196	GGTTTGACTAGAGTTGG	TtWRKY-A_2_peak_495461	TtWRKY-A_1_peak_454024	transcript:TraesCS6A02G128200.1	TtWRKY-A_1_peakname|TtWRKY-A_2_peakname	2	6A:100742497-100743159	Promoter (<=1kb)	TraesCS6A02G128200	-349	|TraesCS6A01G128200.1_(v1)|Leucine-rich repeat receptor-like protein kinase family protein	6A:100742597-100743088	492	100742656	13	5.95323	3.76407	4.20825	6A:100742497-100743159	663	100742973	17	7.21164	3.88676	5.47713	100742814	577.5	15	6.58244	3.82542	4.84269
Merged-3A-691657925-2	AGTTTGACCAGATTTGA	MEME-1	216	232	-	19.381	5.34e-08	0.00199	AGTTTGACCAAAGTTAA	TtWRKY-A_2_peak_234154	TtWRKY-A_1_peak_214207	transcript:TraesCS3A02G453300.1	TtWRKY-A_1_peakname|TtWRKY-A_2_peakname	2	3A:691657640-691658301	Promoter (1-2kb)	TraesCS3A02G453300	-1803	|TraesCS3A01G453300.1_(v1)|F-box protein	3A:691657647-691658113	467	691657826	57	71.6746	24.846	69.0841	3A:691657640-691658301	662	691657865	96	116.789	28.8513	114.112	691657846	564.5	76.5	94.2318	26.8486	91.5981
Merged-1B-638682417-2	AGTTTGACCAGATTTGA	MEME-1	513	529	-	19.3333	5.44e-08	0.00202	GGTTTGACCACAGTTTG	TtWRKY-A_2_peak_79318	TtWRKY-A_1_peak_72432	transcript:TraesCS1B02G412500.1	TtWRKY-A_1_peakname|TtWRKY-A_2_peakname	2	1B:638681915-638682967	Promoter (<=1kb)	TraesCS1B02G412500	-442	|TraesCS1B01G412500.1_(v1)|DUF674 family protein	1B:638681915-638682861	947	638682429	422	701.443	94.45	696.778	1B:638681926-638682967	1042	638682402	591	949.456	90.9162	944.779	638682416	994.5	506.5	825.449	92.6831	820.779
Merged-2D-621615289-2	AGTTTGACCAGATTTGA	MEME-1	312	328	-	19.3016	5.48e-08	0.00203	AGTTTGACCAAATTTAG	TtWRKY-A_2_peak_188063	TtWRKY-A_1_peak_171978	transcript:TraesCS2D02G544800.1	TtWRKY-A_1_peakname|TtWRKY-A_2_peakname	2	2D:621614927-621615637	Promoter (<=1kb)	TraesCS2D02G544800	-573	|TraesCS2D01G544800.1_(v1)|Cysteine protease	2D:621614927-621615637	711	621615258	105	145.328	38.6963	142.36	2D:621614974-621615621	648	621615262	182	268.791	54.4308	265.607	621615260	679.5	143.5	207.06	46.5635	203.983
Merged-3A-624449636-2	AGTTTGACCAGATTTGA	MEME-1	297	313	+	19.1429	5.69e-08	0.0021	ACTTTGACCAGATTTAA	TtWRKY-A_2_peak_229515	TtWRKY-A_1_peak_209906	transcript:TraesCS3A02G374900.1	TtWRKY-A_1_peakname|TtWRKY-A_2_peakname	2	3A:624449275-624449990	Promoter (1-2kb)	TraesCS3A02G374900	-1527	|TraesCS3A01G374900.1_(v1)|Protein phosphatase methylesterase 1	3A:624449275-624449982	708	624449706	180	235.07	40.4148	231.748	3A:624449297-624449990	694	624449712	256	338.086	44.8976	334.713	624449709	701	218	286.578	42.6562	283.231
Merged-2A-30087432-2	AGTTTGACCAGATTTGA	MEME-1	263	279	-	19.0317	6.1e-08	0.00226	ACTTTGACCACATTTTA	TtWRKY-A_2_peak_84795	TtWRKY-A_1_peak_77466	transcript:TraesCS2A02G067100.1	TtWRKY-A_1_peakname|TtWRKY-A_2_peakname	2	2A:30086983-30087903	Promoter (<=1kb)	TraesCS2A02G067100	-577	|TraesCS2A01G067100.1_(v1)|Ribulose bisphosphate carboxylase small chain	2A:30086983-30087815	833	30087455	62	50.7055	12.4547	48.2634	2A:30087029-30087903	875	30087480	101	88.7432	15.6646	86.1922	30087468	854	81.5	69.7244	14.0596	67.2278
Merged-6A-514031056-2	AGTTTGACCAGATTTGA	MEME-1	339	355	+	18.8413	6.7e-08	0.00247	agtttgaccggttttga	TtWRKY-A_2_peak_522636	TtWRKY-A_1_peak_478691	transcript:TraesCS6A02G282800.1	TtWRKY-A_1_peakname|TtWRKY-A_2_peakname	2	6A:514030392-514031782	Promoter (<=1kb)	TraesCS6A02G282800	-649	|TraesCS6A01G282800.1_(v1)|Microtubule associated family protein	6A:514030403-514031782	1380	514030732	250	404.012	75.5223	400.124	6A:514030392-514031650	1259	514030731	338	544.969	81.8384	541.085	514030732	1319.5	294	474.49	78.6804	470.604
Merged-5A-676953305-2	AGTTTGACCAGATTTGA	MEME-1	1339	1355	-	18.8413	6.7e-08	0.00247	AGTTTGACCGGTTTTGA	TtWRKY-A_2_peak_434456	TtWRKY-A_1_peak_397905	transcript:TraesCS5A02G513000.1	TtWRKY-A_1_peakname|TtWRKY-A_2_peakname	2	5A:676952420-676954235	Promoter (1-2kb)	TraesCS5A02G513000	-1487	|TraesCS5A01G513000.1_(v1)|Zinc finger (C3HC4-type RING finger) family protein	5A:676952420-676954104	1685	676953758	279	396.644	55.3544	392.779	5A:676952464-676954235	1772	676953765	381	541.36	58.6655	537.485	676953762	1728.5	330	469.002	57.01	465.132
Merged-3D-577175124-2	AGTTTGACCAGATTTGA	MEME-1	382	398	-	18.7778	6.9e-08	0.00248	TGTTTGACCATAGTTTG	TtWRKY-A_2_peak_294808	TtWRKY-A_1_peak_270125	transcript:TraesCS3D02G476400.1	TtWRKY-A_1_peakname|TtWRKY-A_2_peakname	2	3D:577174885-577175371	Promoter (1-2kb)	TraesCS3D02G476400	-1771	|TraesCS3D01G476400.1_(v1)|Bax inhibitor-1 family protein	3D:577174885-577175351	467	577175211	17	14.0993	7.71083	12.0984	3D:577174890-577175371	482	577175210	25	20.6742	9.25959	18.6403	577175210	474.5	21	17.3867	8.48521	15.3694
Merged-6A-802942-2	AGTTTGACCAGATTTGA	MEME-1	369	385	-	18.7778	6.9e-08	0.00248	TGTTTGACCATAGTTTG	TtWRKY-A_2_peak_488938	TtWRKY-A_1_peak_447950	transcript:TraesCS6A02G001600.1	TtWRKY-A_1_peakname|TtWRKY-A_2_peakname	2	6A:802698-803183	Promoter (1-2kb)	TraesCS6A02G001600	-1339	|TraesCS6A01G001600.1_(v1)|FG-GAP repeat-containing protein	6A:802730-803183	454	803037	29	24.0455	9.89795	21.8742	6A:802698-803158	461	803079	33	24.7085	9.07487	22.62	803058	457.5	31	24.377	9.48641	22.2471
Merged-5A-550247935-2	AGTTTGACCAGATTTGA	MEME-1	372	388	+	18.7778	6.9e-08	0.00248	tgtttgaccatagtttg	TtWRKY-A_2_peak_426000	TtWRKY-A_1_peak_390224	transcript:TraesCS5A02G347500.1	TtWRKY-A_1_peakname|TtWRKY-A_2_peakname	2	5A:550247525-550248360	Promoter (1-2kb)	TraesCS5A02G347500	-1629	|TraesCS5A01G347500.1_(v1)|Cytokinin riboside 5&apos;-monophosphate phosphoribohydrolase	5A:550247536-550248320	785	550247923	327	538.686	86.1925	534.409	5A:550247525-550248360	836	550247931	501	850.422	104.713	845.916	550247927	810.5	414	694.554	95.4527	690.163
Merged-6A-594438447-2	AGTTTGACCAGATTTGA	MEME-1	618	634	+	18.7778	6.9e-08	0.00248	tgtttgaccatagtttg	TtWRKY-A_2_peak_528063	TtWRKY-A_1_peak_483700	transcript:TraesCS6A02G367200.1	TtWRKY-A_1_peakname|TtWRKY-A_2_peakname	2	6A:594437971-594438912	Promoter (1-2kb)	TraesCS6A02G367200	-1614	|TraesCS6A01G367200.1_(v1)|Proteasome maturation factor UMP1 family protein	6A:594437971-594438912	942	594438440	467	898.293	150.979	893.242	6A:594437995-594438911	917	594438397	611	1161.02	157.478	1156.03	594438418	929.5	539	1029.66	154.228	1024.64
Merged-2B-777373593-2	AGTTTGACCAGATTTGA	MEME-1	581	597	-	18.7778	6.9e-08	0.00248	GGTTTGATCAGATTTGA	TtWRKY-A_2_peak_186286	TtWRKY-A_1_peak_170365	transcript:TraesCS2B02G592400.1	TtWRKY-A_1_peakname|TtWRKY-A_2_peakname	2	2B:777373057-777374126	Promoter (1-2kb)	TraesCS2B02G592400	-1843	|TraesCS2B01G592400.1_(v1)|Cytochrome P450	2B:777373088-777374126	1039	777373583	556	1030.87	141.878	1025.63	2B:777373057-777374101	1045	777373599	757	1404.35	152.916	1399.08	777373591	1042	656.5	1217.61	147.397	1212.36
Merged-3A-737113108-2	AGTTTGACCAGATTTGA	MEME-1	397	413	-	18.7778	6.9e-08	0.00248	TGTTTGACCATAGTTTG	TtWRKY-A_2_peak_237420	TtWRKY-A_1_peak_217170	transcript:TraesCS3A02G519100.1	TtWRKY-A_1_peakname|TtWRKY-A_2_peakname	2	3A:737112402-737113821	Promoter (1-2kb)	TraesCS3A02G519100	-1058	|TraesCS3A01G519100.1_(v1)|rRNA N-glycosidase	3A:737112431-737113779	1349	737112833	433	768.167	115.616	763.364	3A:737112402-737113821	1420	737112814	663	1209.81	140.552	1204.75	737112824	1384.5	548	988.989	128.084	984.057
Merged-7A-39018812-2	AGTTTGACCAGATTTGA	MEME-1	374	390	+	18.619	7.42e-08	0.00265	ggtttgaccagaattta	TtWRKY-A_2_peak_581450	TtWRKY-A_1_peak_533020	transcript:TraesCS7A02G073600.1	TtWRKY-A_1_peakname|TtWRKY-A_2_peakname	2	7A:39018587-39019081	Promoter (<=1kb)	TraesCS7A02G073600	-799	|TraesCS7A01G073600.1_(v1)|Methionyl-tRNA formyltransferase	7A:39018600-39018982	383	39018834	10	6.75191	4.71218	4.97189	7A:39018587-39019081	495	39018834	25	20.6742	9.25959	18.6403	39018834	439	17.5	13.7131	6.98588	11.8061
Merged-1A-462533331-2	AGTTTGACCAGATTTGA	MEME-1	830	846	+	18.619	7.42e-08	0.00265	ggtttgaccagaattta	TtWRKY-A_2_peak_28050	TtWRKY-A_1_peak_25335	transcript:TraesCS1A02G267500.1	TtWRKY-A_1_peakname|TtWRKY-A_2_peakname	2	1A:462532681-462534000	Promoter (1-2kb)	TraesCS1A02G267500	-1152	|TraesCS1A01G267500.1_(v1)|Methionyl-tRNA formyltransferase	1A:462532690-462534000	1311	462533507	208	320.355	62.97	316.739	1A:462532681-462533953	1273	462533508	266	401.869	64.3463	398.334	462533508	1292	237	361.112	63.6581	357.536
Merged-3B-720251749-2	AGTTTGACCAGATTTGA	MEME-1	967	983	-	18.5714	7.61e-08	0.00271	ACTTTGACCAGATTTCA	TtWRKY-A_2_peak_286621	TtWRKY-A_1_peak_262517	transcript:TraesCS3B02G471800.1	TtWRKY-A_1_peakname|TtWRKY-A_2_peakname	2	3B:720251050-720252448	Promoter (<=1kb)	TraesCS3B02G471800	-502	|TraesCS3B01G471800.1_(v1)|Disease resistance family protein	3B:720251050-720252448	1399	720252036	97	102.412	21.882	99.646	3B:720251056-720252442	1387	720252030	125	138.083	25.5227	135.321	720252033	1393	111	120.248	23.7023	117.484
Merged-3B-107957932-2	AGTTTGACCAGATTTGA	MEME-1	786	802	-	18.5238	7.68e-08	0.00274	TGTTTGACCAGAGATGG	TtWRKY-A_2_peak_246198	TtWRKY-A_1_peak_225389	transcript:TraesCS3B02G128700.1	TtWRKY-A_1_peakname|TtWRKY-A_2_peakname	2	3B:107957421-107958414	Promoter (<=1kb)	TraesCS3B02G128700	-737	|TraesCS3B01G128700.1_(v1)|Cytokinin oxidase/dehydrogenase	3B:107957534-107958360	827	107957706	55	52.8863	15.6351	50.4263	3B:107957421-107958414	994	107957707	93	96.4939	20.9286	93.9051	107957706	910.5	74	74.6901	18.2818	72.1657
Merged-7B-522147403-2	AGTTTGACCAGATTTGA	MEME-1	216	232	+	18.4762	7.74e-08	0.00276	TGTTTGACCACAGTTCa	TtWRKY-A_2_peak_664160	TtWRKY-A_1_peak_608597	transcript:TraesCS7B02G286800.1	TtWRKY-A_1_peakname|TtWRKY-A_2_peakname	2	7B:522147091-522147728	Promoter (<=1kb)	TraesCS7B02G286800	-229	|TraesCS7B01G286800.1_(v1)|Altered inheritance of mitochondria protein	7B:522147099-522147695	597	522147342	103	122.841	28.3553	119.975	7B:522147091-522147728	638	522147341	134	156.757	29.2979	153.924	522147342	617.5	118.5	139.799	28.8266	136.95
Merged-7A-719361640-2	AGTTTGACCAGATTTGA	MEME-1	386	402	+	17.9841	9.28e-08	0.00329	agtttgaccatCGTTGA	TtWRKY-A_2_peak_626279	TtWRKY-A_1_peak_574054	transcript:TraesCS7A02G542500.2	TtWRKY-A_1_peakname|TtWRKY-A_2_peakname	2	7A:719361191-719362093	Promoter (1-2kb)	TraesCS7A02G542500	-1479	|TraesCS7A01G542500.2_(v1)|UPF0496 protein	7A:719361191-719362093	903	719361585	285	438.13	68.6366	434.136	7A:719361213-719362064	852	719361578	342	508.282	65.2144	504.484	719361582	877.5	313.5	473.206	66.9255	469.31
Merged-3B-732910387-2	AGTTTGACCAGATTTGA	MEME-1	323	339	-	17.9365	9.42e-08	0.00333	AGTTTGACCACGGTTTG	TtWRKY-A_2_peak_287370	TtWRKY-A_1_peak_263230	transcript:TraesCS3B02G486500.1	TtWRKY-A_1_peakname|TtWRKY-A_2_peakname	2	3B:732909969-732910801	Promoter (1-2kb)	TraesCS3B02G486500	-1553	|TraesCS3B01G486500.1_(v1)|2-oxoglutarate (2OG) and Fe(II)-dependent oxygenase superfamily protein	3B:732909991-732910788	798	732910344	405	666.14	90.6541	661.556	3B:732909969-732910801	833	732910343	523	847.821	91.5422	843.319	732910344	815.5	464	756.981	91.0982	752.438
Merged-2B-777373593-2	AGTTTGACCAGATTTGA	MEME-1	592	608	-	17.9365	9.42e-08	0.00333	AGTTTGACCACGGTTTG	TtWRKY-A_2_peak_186286	TtWRKY-A_1_peak_170365	transcript:TraesCS2B02G592400.1	TtWRKY-A_1_peakname|TtWRKY-A_2_peakname	2	2B:777373057-777374126	Promoter (1-2kb)	TraesCS2B02G592400	-1843	|TraesCS2B01G592400.1_(v1)|Cytochrome P450	2B:777373088-777374126	1039	777373583	556	1030.87	141.878	1025.63	2B:777373057-777374101	1045	777373599	757	1404.35	152.916	1399.08	777373591	1042	656.5	1217.61	147.397	1212.36
Merged-1B-638682417-2	AGTTTGACCAGATTTGA	MEME-1	524	540	-	17.9365	9.42e-08	0.00333	AGTTTGACCACGGTTTG	TtWRKY-A_2_peak_79318	TtWRKY-A_1_peak_72432	transcript:TraesCS1B02G412500.1	TtWRKY-A_1_peakname|TtWRKY-A_2_peakname	2	1B:638681915-638682967	Promoter (<=1kb)	TraesCS1B02G412500	-442	|TraesCS1B01G412500.1_(v1)|DUF674 family protein	1B:638681915-638682861	947	638682429	422	701.443	94.45	696.778	1B:638681926-638682967	1042	638682402	591	949.456	90.9162	944.779	638682416	994.5	506.5	825.449	92.6831	820.779
Merged-6B-638251063-2	AGTTTGACCAGATTTGA	MEME-1	285	301	+	17.8413	9.78e-08	0.00343	GTTTTGACCAGATTTGA	TtWRKY-A_2_peak_572039	TtWRKY-A_1_peak_524357	transcript:TraesCS6B02G365900.1	TtWRKY-A_1_peakname|TtWRKY-A_2_peakname	2	6B:638250881-638251237	Promoter (1-2kb)	TraesCS6B02G365900	-1106	|TraesCS6B01G365900.1_(v1)|Low-molecular-weight cysteine-rich 35	6B:638250931-638251237	307	638251019	11	5.37422	3.7066	3.65769	6B:638250881-638251206	326	638250997	20	10.8607	5.21619	9.01584	638251008	316.5	15.5	8.11746	4.4614	6.33676
Merged-7B-375187818-2	AGTTTGACCAGATTTGA	MEME-1	428	444	-	17.7937	1e-07	0.00349	AGTTTGATCAAATTTGA	TtWRKY-A_2_peak_653187	TtWRKY-A_1_peak_598583	transcript:TraesCS7B02G204800.1	TtWRKY-A_1_peakname|TtWRKY-A_2_peakname	2	7B:375187370-375188299	Promoter (1-2kb)	TraesCS7B02G204800	-1671	|TraesCS7B01G204800.1_(v1)|MYB transcription factor	7B:375187370-375188299	930	375187809	501	781.568	80.7354	776.736	7B:375187389-375188214	826	375187809	621	943.518	76.9211	938.852	375187809	878	561	862.543	78.8282	857.794
Merged-6B-15399403-2	AGTTTGACCAGATTTGA	MEME-1	497	513	+	17.7937	1e-07	0.00349	agtttgatcaaatttga	TtWRKY-A_2_peak_530417	TtWRKY-A_1_peak_485914	transcript:TraesCS6B02G025600.1	TtWRKY-A_1_peakname|TtWRKY-A_2_peakname	2	6B:15398865-15399923	Promoter (1-2kb)	TraesCS6B02G025600	-1320	|TraesCS6B01G025600.1_(v1)|Mitochondrial transcription termination factor-like	6B:15398865-15399875	1011	15399491	302	553.863	112.778	549.549	6B:15398950-15399923	974	15399498	439	817.157	134.102	812.711	15399494	992.5	370.5	685.51	123.44	681.13
Merged-2A-193703390-2	AGTTTGACCAGATTTGA	MEME-1	351	367	+	17.7937	1e-07	0.00349	agtttgatcaaatttGA	TtWRKY-A_2_peak_94623	TtWRKY-A_1_peak_86529	transcript:TraesCS2A02G209500.1	TtWRKY-A_1_peakname|TtWRKY-A_2_peakname	2	2A:193702736-193704057	Promoter (1-2kb)	TraesCS2A02G209500	-1502	|TraesCS2A01G209500.1_(v1)|Plant cadmium resistance protein	2A:193702736-193704022	1287	193703074	246	384.697	68.9619	380.871	2A:193702746-193704057	1312	193703079	272	401.397	60.7821	397.864	193703076	1299.5	259	393.047	64.872	389.368
Merged-3B-385144707-2	AGTTTGACCAGATTTGA	MEME-1	384	400	+	17.7619	1.01e-07	0.00352	AGTTTGAACATATTTGA	TtWRKY-A_2_peak_264298	TtWRKY-A_1_peak_242070	transcript:TraesCS3B02G243600.1	TtWRKY-A_1_peakname|TtWRKY-A_2_peakname	2	3B:385144335-385145048	Promoter (1-2kb)	TraesCS3B02G243600	-1105	|TraesCS3B01G243600.1_(v1)|Imidazolonepropionase	3B:385144478-385144967	490	385144648	15	7.10384	4.10383	5.30734	3B:385144335-385145048	714	385144651	32	18.9555	6.68452	16.9469	385144650	602	23.5	13.0297	5.39417	11.1271
Merged-7B-731038227-2	AGTTTGACCAGATTTGA	MEME-1	391	407	+	17.7143	1.05e-07	0.00363	agtttgactacagtttg	TtWRKY-A_2_peak_679054	TtWRKY-A_1_peak_622349	transcript:TraesCS7B02G475000.1	TtWRKY-A_1_peakname|TtWRKY-A_2_peakname	2	7B:731037830-731038627	Promoter (1-2kb)	TraesCS7B02G475000	-1232	|TraesCS7B01G475000.1_(v1)|Lysine ketoglutarate reductase trans-splicing protein (DUF707)	7B:731037836-731038616	781	731038238	381	655.276	101.763	650.718	7B:731037830-731038627	798	731038232	497	845.928	105.414	841.43	731038235	789.5	439	750.602	103.588	746.074
Merged-7A-681793908-2	AGTTTGACCAGATTTGA	MEME-1	300	316	-	17.6825	1.05e-07	0.00363	AGTTTGACCATAATTTG	TtWRKY-A_2_peak_623407	TtWRKY-A_1_peak_571371	transcript:TraesCS7A02G493000.1	TtWRKY-A_1_peakname|TtWRKY-A_2_peakname	2	7A:681793113-681794717	Promoter (<=1kb)	TraesCS7A02G493000	-834	|TraesCS7A01G493000.1_(v1)|Cytochrome P450, putative	7A:681793125-681794678	1554	681793508	317	449.429	56.4022	445.401	7A:681793113-681794717	1605	681793509	406	564.481	55.7622	560.551	681793508	1579.5	361.5	506.955	56.0822	502.976
Merged-5A-22974314-2	AGTTTGACCAGATTTGA	MEME-1	358	374	-	17.6825	1.05e-07	0.00363	AGTTTGACCATAATTTG	TtWRKY-A_2_peak_391619	TtWRKY-A_1_peak_358778	transcript:TraesCS5A02G027400.1	TtWRKY-A_1_peakname|TtWRKY-A_2_peakname	2	5A:22973876-22974761	Promoter (1-2kb)	TraesCS5A02G027400	-1892	|TraesCS5A01G027400.1_(v1)|Methyl-CpG binding domain containing protein, expressed	5A:22973878-22974743	866	22974321	334	548.475	85.9239	544.174	5A:22973876-22974761	886	22974339	473	783.81	96.014	779.427	22974330	876	403.5	666.143	90.969	661.801
Merged-3B-772728393-2	AGTTTGACCAGATTTGA	MEME-1	492	508	-	17.6825	1.05e-07	0.00363	AGTTTGACCATAATTTG	TtWRKY-A_2_peak_290308	TtWRKY-A_1_peak_265943	transcript:TraesCS3B02G532100.1	TtWRKY-A_1_peakname|TtWRKY-A_2_peakname	2	3B:772727976-772728817	Promoter (1-2kb)	TraesCS3B02G532100	-1825	|TraesCS3B01G532100.1_(v1)|Amino acid permease	3B:772727981-772728817	837	772728388	253	398.612	70.9162	394.74	3B:772727976-772728801	826	772728398	342	537.57	76.3673	533.704	772728393	831.5	297.5	468.091	73.6418	464.222
Merged-7A-705682980-2	AGTTTGACCAGATTTGA	MEME-1	518	534	-	17.6667	1.06e-07	0.00367	AGTTTGACCGCAGTTTG	TtWRKY-A_2_peak_625331	TtWRKY-A_1_peak_573161	transcript:TraesCS7A02G522900.1	TtWRKY-A_1_peakname|TtWRKY-A_2_peakname	2	7A:705682522-705683455	Promoter (1-2kb)	TraesCS7A02G522900	-1967	|TraesCS7A01G522900.1_(v1)|Elongator complex protein 4	7A:705682528-705683455	928	705683037	458	857.489	138.293	852.509	7A:705682522-705683415	894	705683036	579	1065.07	139.778	1060.21	705683036	911	518.5	961.279	139.036	956.36
Merged-1A-485351357-2	AGTTTGACCAGATTTGA	MEME-1	269	285	+	17.6667	1.06e-07	0.00367	AATTTGACCAGATATGA	TtWRKY-A_2_peak_29433	TtWRKY-A_1_peak_26607	transcript:TraesCS1A02G288300.3	TtWRKY-A_1_peakname|TtWRKY-A_2_peakname	2	1A:485351082-485351639	Promoter (1-2kb)	TraesCS1A02G288300	-1540	|TraesCS1A01G288300.3_(v1)|Bifunctional purine biosynthesis protein purH	1A:485351082-485351616	535	485351358	88	98.2461	23.7093	95.5021	1A:485351091-485351639	549	485351357	143	169.121	30.4812	166.246	485351358	542	115.5	133.684	27.0953	130.874
Merged-3A-681385354-2	AGTTTGACCAGATTTGA	MEME-1	388	404	-	17.6508	1.07e-07	0.00368	ACTTTGACCAGATTTCG	TtWRKY-A_2_peak_233424	TtWRKY-A_1_peak_213516	transcript:TraesCS3A02G437800.1	TtWRKY-A_1_peakname|TtWRKY-A_2_peakname	2	3A:681384871-681385848	Promoter (<=1kb)	TraesCS3A02G437800	-463	|TraesCS3A01G437800.1_(v1)|disease resistance family protein / LRR family protein	3A:681384894-681385804	911	681385289	265	401.82	64.9093	397.939	3A:681384871-681385848	978	681385281	375	574.535	72.4506	570.582	681385285	944.5	320	488.178	68.68	484.26
Merged-2B-510791149-2	AGTTTGACCAGATTTGA	MEME-1	375	391	-	17.6349	1.08e-07	0.0037	AGTTTGACCAAAATTTA	TtWRKY-A_2_peak_168610	TtWRKY-A_1_peak_154107	transcript:TraesCS2B02G357800.1	TtWRKY-A_1_peakname|TtWRKY-A_2_peakname	2	2B:510790764-510791552	Promoter (1-2kb)	TraesCS2B02G357800	-1617	|TraesCS2B01G357800.1_(v1)|4-diphosphocytidyl-2-C-methyl-D-erythritol kinase	2B:510790764-510791513	750	510791152	389	633.196	87.0816	628.689	2B:510790770-510791552	783	510791155	568	985.393	115.257	980.659	510791154	766.5	478.5	809.294	101.169	804.674
Merged-4B-510353374-2	AGTTTGACCAGATTTGA	MEME-1	188	204	-	17.6349	1.08e-07	0.0037	TGTTTGACCATATGTGG	TtWRKY-A_2_peak_377614	TtWRKY-A_1_peak_345844	transcript:TraesCS4B02G246200.1	TtWRKY-A_1_peakname|TtWRKY-A_2_peakname	2	4B:510353198-510353543	Promoter (<=1kb)	TraesCS4B02G246200	-715	|TraesCS4B01G246200.1_(v1)|tRNA-2-methylthio-N(6)-dimethylallyladenosine synthase	4B:510353222-510353533	312	510353385	25	18.5263	8.0739	16.4428	4B:510353198-510353543	346	510353394	36	26.7394	9.24388	24.6262	510353390	329	30.5	22.6329	8.65889	20.5345
Merged-4B-510353374-2	AGTTTGACCAGATTTGA	MEME-1	98	114	-	17.6349	1.08e-07	0.0037	TGTTTGACCATATGTGG	TtWRKY-A_2_peak_377614	TtWRKY-A_1_peak_345844	transcript:TraesCS4B02G246200.1	TtWRKY-A_1_peakname|TtWRKY-A_2_peakname	2	4B:510353198-510353543	Promoter (<=1kb)	TraesCS4B02G246200	-715	|TraesCS4B01G246200.1_(v1)|tRNA-2-methylthio-N(6)-dimethylallyladenosine synthase	4B:510353222-510353533	312	510353385	25	18.5263	8.0739	16.4428	4B:510353198-510353543	346	510353394	36	26.7394	9.24388	24.6262	510353390	329	30.5	22.6329	8.65889	20.5345
Merged-7A-732925794-2	AGTTTGACCAGATTTGA	MEME-1	451	467	+	17.5556	1.09e-07	0.00374	tgtttgaccacagttcg	TtWRKY-A_2_peak_627508	TtWRKY-A_1_peak_575203	transcript:TraesCS7A02G561900.4	TtWRKY-A_1_peakname|TtWRKY-A_2_peakname	2	7A:732925361-732926151	Promoter (1-2kb)	TraesCS7A02G561900	-1767	|TraesCS7A01G561900.4_(v1)|NBS-LRR disease resistance protein	7A:732925361-732926135	775	732925890	95	99.5169	21.4355	96.7658	7A:732925529-732926151	623	732925895	125	128.446	22.0121	125.72	732925892	699	110	113.981	21.7238	111.243
Merged-6B-661469106-2	AGTTTGACCAGATTTGA	MEME-1	295	311	-	17.4762	1.12e-07	0.00384	AGTTTGAGTAGATTTGA	TtWRKY-A_2_peak_573879	TtWRKY-A_1_peak_526026	transcript:TraesCS6B02G386600.1	TtWRKY-A_1_peakname|TtWRKY-A_2_peakname	2	6B:661468889-661469363	Promoter (1-2kb)	TraesCS6B02G386600	-1702	|TraesCS6B01G386600.1_(v1)|Zinc finger CCCH-type with G patch domain protein	6B:661468889-661469363	475	661469033	147	240.442	63.4002	237.101	6B:661468923-661469252	330	661469050	193	312.013	69.0908	308.71	661469042	402.5	170	276.228	66.2455	272.906
Merged-6A-20524162-1	AGTTTGACCAGATTTGA	MEME-1	131	147	+	17.3651	1.18e-07	0.00401	tgtttgaccaagtttga	TtWRKY-A_2_peak_489956		transcript:TraesCS6A02G039900.1	TtWRKY-A_2_peakname	1	6A:20523941-20524384	Promoter (1-2kb)	TraesCS6A02G039900	-1841	|TraesCS6A01G039900.1_(v1)|Cysteine protease, putative	NA	NA	NA	NA	NA	NA	NA	6A:20523941-20524384	444	20524222	38	22.0083	6.81325	19.9541	20524222	444	38	22.0083	6.81325	19.9541
Merged-6B-15399403-2	AGTTTGACCAGATTTGA	MEME-1	486	502	+	17.3492	1.18e-07	0.00403	agcttgaccacagtttg	TtWRKY-A_2_peak_530417	TtWRKY-A_1_peak_485914	transcript:TraesCS6B02G025600.1	TtWRKY-A_1_peakname|TtWRKY-A_2_peakname	2	6B:15398865-15399923	Promoter (1-2kb)	TraesCS6B02G025600	-1320	|TraesCS6B01G025600.1_(v1)|Mitochondrial transcription termination factor-like	6B:15398865-15399875	1011	15399491	302	553.863	112.778	549.549	6B:15398950-15399923	974	15399498	439	817.157	134.102	812.711	15399494	992.5	370.5	685.51	123.44	681.13
Merged-4B-552020683-2	AGTTTGACCAGATTTGA	MEME-1	405	421	-	17.3492	1.18e-07	0.00403	AGCTTGACCACAGTTTG	TtWRKY-A_2_peak_380442	TtWRKY-A_1_peak_348449	transcript:TraesCS4B02G274300.1	TtWRKY-A_1_peakname|TtWRKY-A_2_peakname	2	4B:552020209-552021147	Promoter (1-2kb)	TraesCS4B02G274300	-1235	|TraesCS4B01G274300.1_(v1)|Photosynthetic NDH subcomplex B 2	4B:552020280-552021096	817	552020694	303	485.149	77.9727	481.016	4B:552020209-552021147	939	552020697	467	808.031	109.296	803.602	552020696	878	385	646.59	93.6343	642.309
Merged-6A-520439864-2	AGTTTGACCAGATTTGA	MEME-1	1217	1233	-	17.3492	1.18e-07	0.00403	AATTTGATCAGATTTGA	TtWRKY-A_2_peak_523077	TtWRKY-A_1_peak_479090	transcript:TraesCS6A02G288000.1	TtWRKY-A_1_peakname|TtWRKY-A_2_peakname	2	6A:520439176-520440558	Promoter (<=1kb)	TraesCS6A02G288000	-861	|TraesCS6A01G288000.1_(v1)|Acetolactate synthase	6A:520439176-520440519	1344	520440114	31	17.6588	6.32621	15.5884	6A:520439204-520440558	1355	520440073	56	40.1862	9.95783	37.9384	520440094	1349.5	43.5	28.9225	8.14202	26.7634
Merged-2A-36204149-2	AGTTTGACCAGATTTGA	MEME-1	316	332	-	17.2381	1.25e-07	0.00424	AGGTTGACCAGATTTAA	TtWRKY-A_2_peak_85225	TtWRKY-A_1_peak_77832	transcript:TraesCS2A02G080200.1	TtWRKY-A_1_peakname|TtWRKY-A_2_peakname	2	2A:36203744-36204559	Promoter (1-2kb)	TraesCS2A02G080200	-1099	|TraesCS2A01G080200.1_(v1)|Actin cross-linking protein	2A:36203744-36204534	791	36204100	365	560.066	72.356	555.736	2A:36203762-36204559	798	36204086	456	712.72	79.8374	708.475	36204093	794.5	410.5	636.393	76.0967	632.106
Merged-1A-461780702-2	AGTTTGACCAGATTTGA	MEME-1	214	230	+	17.2222	1.26e-07	0.00427	AGTTTGACCACGATTGG	TtWRKY-A_2_peak_28011	TtWRKY-A_1_peak_25301	transcript:TraesCS1A02G266300.2	TtWRKY-A_1_peakname|TtWRKY-A_2_peakname	2	1A:461780513-461780888	Promoter (<=1kb)	TraesCS1A02G266300	-919	|TraesCS1A01G266300.2_(v1)|NAC domain protein,	1A:461780513-461780888	376	461780709	23	15.9903	7.23101	13.9505	1A:461780525-461780883	359	461780730	29	16.2204	6.07684	14.2582	461780720	367.5	26	16.1054	6.65393	14.1044
Merged-1B-484891804-1	AGTTTGACCAGATTTGA	MEME-1	583	599	+	17.2222	1.26e-07	0.00427	AGTTTGACCACGATTGG	TtWRKY-A_2_peak_68312		transcript:TraesCS1B02G277300.2	TtWRKY-A_2_peakname	1	1B:484891364-484892244	Promoter (<=1kb)	TraesCS1B02G277300	-589	|TraesCS1B01G277300.2_(v1)|NAC domain protein,	NA	NA	NA	NA	NA	NA	NA	1B:484891364-484892244	881	484891954	18	12.8157	6.69289	10.9229	484891954	881	18	12.8157	6.69289	10.9229
Merged-7A-711367480-2	AGTTTGACCAGATTTGA	MEME-1	329	345	-	17.1905	1.29e-07	0.00437	AGTTTGATCAGATTTAA	TtWRKY-A_2_peak_625761	TtWRKY-A_1_peak_573571	transcript:TraesCS7A02G532700.1	TtWRKY-A_1_peakname|TtWRKY-A_2_peakname	2	7A:711367067-711367913	Promoter (1-2kb)	TraesCS7A02G532700	-1626	|TraesCS7A01G532700.1_(v1)|Protein kinase	7A:711367077-711367913	837	711367519	327	362.75	30.2139	358.995	7A:711367067-711367864	798	711367500	442	588.095	49.9236	584.11	711367510	817.5	384.5	475.423	40.0688	471.553
Merged-1A-247349020-2	AGTTTGACCAGATTTGA	MEME-1	279	295	-	17.1905	1.29e-07	0.00437	AGTTTGAGCAAATTTGG	TtWRKY-A_2_peak_15416	TtWRKY-A_1_peak_14020	transcript:TraesCS1A02G143400.1	TtWRKY-A_1_peakname|TtWRKY-A_2_peakname	2	1A:247348583-247349458	Promoter (1-2kb)	TraesCS1A02G143400	-1843	|TraesCS1A01G143400.1_(v1)|Midasin	1A:247348681-247349458	778	247349011	220	322.806	56.6841	319.181	1A:247348583-247349359	777	247349023	323	483.238	65.6298	479.502	247349017	777.5	271.5	403.022	61.157	399.341
Merged-5A-11965136-1	AGTTTGACCAGATTTGA	MEME-1	104	120	+	17.1905	1.29e-07	0.00437	AATTTGACCGCATTTGA	TtWRKY-A_2_peak_390867		transcript:TraesCS5A02G016300.1	TtWRKY-A_2_peakname	1	5A:11964955-11965317	Promoter (<=1kb)	TraesCS5A02G016300	-138	|TraesCS5A01G016300.1_(v1)|Haloacid dehalogenase-like hydrolase domain-containing protein	NA	NA	NA	NA	NA	NA	NA	5A:11964955-11965317	363	11965166	40	22.6092	6.69847	20.5484	11965166	363	40	22.6092	6.69847	20.5484
Merged-2B-556425655-2	AGTTTGACCAGATTTGA	MEME-1	261	277	-	17.1746	1.3e-07	0.0044	AGTTTGACCAGATTTGT	TtWRKY-A_2_peak_171775	TtWRKY-A_1_peak_157008	transcript:TraesCS2B02G392000.1	TtWRKY-A_1_peakname|TtWRKY-A_2_peakname	2	2B:556425362-556425929	Promoter (<=1kb)	TraesCS2B02G392000	-750	|TraesCS2B01G392000.1_(v1)|NHL domain protein	2B:556425407-556425923	517	556425634	84	88.0371	20.7417	85.3489	2B:556425362-556425929	568	556425638	114	118.718	22.1591	116.032	556425636	542.5	99	103.378	21.4504	100.69
Merged-3A-744265582-2	AGTTTGACCAGATTTGA	MEME-1	1225	1241	+	17.1746	1.3e-07	0.0044	TGTTTGACCAAATTTAA	TtWRKY-A_2_peak_238027	TtWRKY-A_1_peak_217724	transcript:TraesCS3A02G531300.1	TtWRKY-A_1_peakname|TtWRKY-A_2_peakname	2	3A:744264846-744266321	Promoter (<=1kb)	TraesCS3A02G531300	-894	|TraesCS3A01G531300.1_(v1)|Metallothionein	3A:744264870-744266293	1424	744266065	67	61.0676	15.1835	58.5472	3A:744264846-744266321	1476	744266078	99	92.5686	17.4699	89.9985	744266072	1450	83	76.8181	16.3267	74.2729
Merged-4B-646655064-2	AGTTTGACCAGATTTGA	MEME-1	365	381	+	17.1429	1.32e-07	0.00447	ggtttgaccATGTTTGA	TtWRKY-A_2_peak_387497	TtWRKY-A_1_peak_354985	transcript:TraesCS4B02G355600.1	TtWRKY-A_1_peakname|TtWRKY-A_2_peakname	2	4B:646654695-646655458	Promoter (<=1kb)	TraesCS4B02G355600	-161	|TraesCS4B01G355600.1_(v1)|4-hydroxy-tetrahydrodipicolinate reductase	4B:646654695-646655407	713	646655063	240	398.599	79.9677	394.727	4B:646654698-646655458	761	646655062	341	572.149	91.8532	568.202	646655062	737	290.5	485.374	85.9104	481.464
Merged-2A-700556007-2	AGTTTGACCAGATTTGA	MEME-1	446	462	+	17.0476	1.37e-07	0.00461	agtttgaccactgtttg	TtWRKY-A_2_peak_127166	TtWRKY-A_1_peak_116194	transcript:TraesCS2A02G451000.1	TtWRKY-A_1_peakname|TtWRKY-A_2_peakname	2	2A:700555472-700556507	Promoter (1-2kb)	TraesCS2A02G451000	-1980	|TraesCS2A01G451000.1_(v1)|Alpha-mannosidase	2A:700555472-700556507	1036	700555937	132	132.995	21.3901	130.081	2A:700555616-700556435	820	700555922	172	178.015	23.7024	175.109	700555930	928	152	155.505	22.5463	152.595
Merged-6A-603775623-2	AGTTTGACCAGATTTGA	MEME-1	739	755	+	17.0476	1.37e-07	0.00461	AGTTTGACCACTGTTTG	TtWRKY-A_2_peak_528805	TtWRKY-A_1_peak_484402	transcript:TraesCS6A02G387300.1	TtWRKY-A_1_peakname|TtWRKY-A_2_peakname	2	6A:603775220-603776032	Promoter (<=1kb)	TraesCS6A02G387300	-485	|TraesCS6A01G387300.1_(v1)|Translation initiation factor IF-2	6A:603775230-603776012	783	603775529	194	327.022	76.5002	323.384	6A:603775220-603776032	813	603775536	270	457.129	87.5642	453.457	603775532	798	232	392.075	82.0322	388.421
Merged-6B-135941976-2	AGTTTGACCAGATTTGA	MEME-1	248	264	-	17.0159	1.38e-07	0.00464	GATTTGACCAGATTTTG	TtWRKY-A_2_peak_539394	TtWRKY-A_1_peak_494315	transcript:TraesCS6B02G138600.1	TtWRKY-A_1_peakname|TtWRKY-A_2_peakname	2	6B:135941711-135942237	Promoter (<=1kb)	TraesCS6B02G138600	-218	|TraesCS6B01G138600.1_(v1)|RING/U-box superfamily protein	6B:135941748-135942237	490	135941958	72	62.9791	14.4317	60.4461	6B:135941711-135942210	500	135941968	81	64.2568	12.5931	61.838	135941963	495	76.5	63.618	13.5124	61.142
Merged-6B-513146640-2	AGTTTGACCAGATTTGA	MEME-1	286	302	-	17	1.4e-07	0.0047	AGGTTGACCAAAGTTGA	TtWRKY-A_2_peak_563842	TtWRKY-A_1_peak_516794	transcript:TraesCS6B02G284600.1	TtWRKY-A_1_peakname|TtWRKY-A_2_peakname	2	6B:513146356-513146915	Promoter (<=1kb)	TraesCS6B02G284600	-627	|TraesCS6B01G284600.1_(v1)|Aldehyde dehydrogenase	6B:513146356-513146915	560	513146656	188	248.885	42.2011	245.514	6B:513146375-513146915	541	513146653	240	310.523	42.1024	307.224	513146654	550.5	214	279.704	42.1517	276.369
Merged-4A-716957313-2	AGTTTGACCAGATTTGA	MEME-1	38	54	+	16.9841	1.41e-07	0.00473	agtttgaccaagtttta	TtWRKY-A_2_peak_343253	TtWRKY-A_1_peak_314280	transcript:TraesCS4A02G451300.1	TtWRKY-A_1_peakname|TtWRKY-A_2_peakname	2	4A:716956859-716957780	Promoter (1-2kb)	TraesCS4A02G451300	-1769	|TraesCS4A01G451300.1_(v1)|F-box protein	4A:716956859-716957780	922	716957298	287	444.765	70.2777	440.752	4A:716956859-716957754	896	716957293	408	639.614	78.8093	635.517	716957296	909	347.5	542.189	74.5435	538.135
Merged-4B-640531059-2	AGTTTGACCAGATTTGA	MEME-1	365	381	+	16.9841	1.41e-07	0.00473	AGTTTGACCACATTTAC	TtWRKY-A_2_peak_386944	TtWRKY-A_1_peak_354477	transcript:TraesCS4B02G346900.1	TtWRKY-A_1_peakname|TtWRKY-A_2_peakname	2	4B:640530835-640531280	Promoter (1-2kb)	TraesCS4B02G346900	-1859	|TraesCS4B01G346900.1_(v1)|2-oxoglutarate (2OG) and Fe(II)-dependent oxygenase superfamily protein	4B:640530835-640531280	446	640531043	37	33.2364	12.1913	30.9535	4B:640530861-640531260	400	640531061	42	34.2107	11.0646	32.0167	640531052	423	39.5	33.7236	11.628	31.4851
Merged-5A-2402795-2	AGTTTGACCAGATTTGA	MEME-1	371	387	-	16.9841	1.41e-07	0.00473	AGTTTGACCAAGTTTTA	TtWRKY-A_2_peak_390083	TtWRKY-A_1_peak_357388	transcript:TraesCS5A02G003000.1	TtWRKY-A_1_peakname|TtWRKY-A_2_peakname	2	5A:2402561-2403005	Promoter (<=1kb)	TraesCS5A02G003000	-358	|TraesCS5A01G003000.1_(v1)|DnaJ domain containing protein	5A:2402561-2403005	445	2402787	23	14.3799	6.39352	12.3733	5A:2402612-2403002	391	2402822	37	23.7668	7.69733	21.69	2402804	418	30	19.0734	7.04542	17.0316
Merged-5A-703380797-2	AGTTTGACCAGATTTGA	MEME-1	504	520	-	16.9841	1.41e-07	0.00473	AGTTTGACCAAGTTTTA	TtWRKY-A_2_peak_436536	TtWRKY-A_1_peak_399845	transcript:TraesCS5A02G549600.1	TtWRKY-A_1_peakname|TtWRKY-A_2_peakname	2	5A:703380392-703381211	Promoter (1-2kb)	TraesCS5A02G549600	-1118	|TraesCS5A01G549600.1_(v1)|Polyamine oxidase	5A:703380394-703381191	798	703380905	168	247.611	52.7623	244.244	5A:703380392-703381211	820	703380908	225	329.59	56.7929	326.24	703380906	809	196.5	288.601	54.7776	285.242
Merged-4A-66337499-2	AGTTTGACCAGATTTGA	MEME-1	309	325	+	16.9524	1.44e-07	0.00481	aatttgaccaaATTTTA	TtWRKY-A_2_peak_299296	TtWRKY-A_1_peak_274259	transcript:TraesCS4A02G067900.1	TtWRKY-A_1_peakname|TtWRKY-A_2_peakname	2	4A:66337237-66337764	Promoter (<=1kb)	TraesCS4A02G067900	-611	|TraesCS4A01G067900.1_(v1)|Glucan endo-1,3-beta-glucosidase, putative	4A:66337246-66337751	506	66337537	49	47.2046	15.0646	44.7913	4A:66337237-66337764	528	66337540	61	55.9531	14.9418	53.5875	66337538	517	55	51.5789	15.0032	49.1894
Merged-Un-1482046-2	AGTTTGACCAGATTTGA	MEME-1	443	459	-	16.9524	1.44e-07	0.00481	AATTTGACCAAATTTTA	TtWRKY-A_2_peak_681123	TtWRKY-A_1_peak_624322	transcript:TraesCSU02G001100.1	TtWRKY-A_1_peakname|TtWRKY-A_2_peakname	2	Un:1481542-1482527	Promoter (<=1kb)	TraesCSU02G001100	-573	|TraesCSU01G001100.1_(v1)|Subtilisin-like protease	Un:1481589-1482527	939	1482021	298	518.719	97.5418	514.494	Un:1481542-1482527	986	1482025	400	693.735	105.717	689.527	1482023	962.5	349	606.227	101.629	602.01
Merged-2B-102973893-2	AGTTTGACCAGATTTGA	MEME-1	506	522	+	16.9524	1.44e-07	0.00481	agtttgatcaaagttga	TtWRKY-A_2_peak_140876	TtWRKY-A_1_peak_128830	transcript:TraesCS2B02G135900.2	TtWRKY-A_1_peakname|TtWRKY-A_2_peakname	2	2B:102973346-102974423	Promoter (<=1kb)	TraesCS2B02G135900	-944	|TraesCS2B01G135900.2_(v1)|Potassium transporter	2B:102973424-102974380	957	102973727	209	285.834	46.8901	282.334	2B:102973346-102974423	1078	102973724	247	322.527	43.3253	319.195	102973726	1017.5	228	304.18	45.1077	300.764
Merged-1B-445671459-2	AGTTTGACCAGATTTGA	MEME-1	432	448	-	16.9365	1.44e-07	0.00482	AGTTTGACCAACTTTGG	TtWRKY-A_2_peak_65518	TtWRKY-A_1_peak_59832	transcript:TraesCS1B02G252800.1	TtWRKY-A_1_peakname|TtWRKY-A_2_peakname	2	1B:445671050-445671862	Promoter (<=1kb)	TraesCS1B02G252800	-525	|TraesCS1B01G252800.1_(v1)|Translation initiation factor IF-2	1B:445671078-445671848	771	445671491	185	292.873	64.6725	289.349	1B:445671050-445671862	813	445671491	227	349.075	64.4592	345.674	445671491	792	206	320.974	64.5658	317.512
Merged-7B-418191678-1	AGTTTGACCAGATTTGA	MEME-1	53	69	+	16.9048	1.46e-07	0.00488	AGCTTGACCACGTTTGA	TtWRKY-A_2_peak_656207		transcript:TraesCS7B02G222700.1	TtWRKY-A_2_peakname	1	7B:418191477-418191880	Promoter (1-2kb)	TraesCS7B02G222700	-1949	|TraesCS7B01G222700.1_(v1)|Aspartate--tRNA ligase	NA	NA	NA	NA	NA	NA	NA	7B:418191477-418191880	404	418191698	19	9.84657	4.8831	8.02682	418191698	404	19	9.84657	4.8831	8.02682
Merged-5B-577242595-2	AGTTTGACCAGATTTGA	MEME-1	301	317	-	16.9048	1.46e-07	0.00488	AGTTTGACCAGATTGGA	TtWRKY-A_2_peak_478539	TtWRKY-A_1_peak_438401	transcript:TraesCS5B02G399900.1	TtWRKY-A_1_peakname|TtWRKY-A_2_peakname	2	5B:577242285-577242928	Promoter (<=1kb)	TraesCS5B02G399900	-951	|TraesCS5B01G399900.1_(v1)|WRKY transcription factor	5B:577242285-577242885	601	577242484	148	212.445	47.5401	209.208	5B:577242285-577242928	644	577242582	204	293.313	52.7498	290.061	577242533	622.5	176	252.879	50.145	249.635
Merged-Un-47311342-2	AGTTTGACCAGATTTGA	MEME-1	311	327	+	16.8889	1.48e-07	0.00492	agtgtgaccagatttga	TtWRKY-A_2_peak_682613	TtWRKY-A_1_peak_625699	transcript:TraesCSU02G060100.1	TtWRKY-A_1_peakname|TtWRKY-A_2_peakname	2	Un:47311122-47311558	Promoter (1-2kb)	TraesCSU02G060100	-1853	|TraesCSU01G060000.1_(v1)|Histidine-containing phosphotransfer protein	Un:47311133-47311557	425	47311483	64	75.7802	23.5888	73.1646	Un:47311122-47311558	437	47311482	72	79.2546	21.6348	76.752	47311482	431	68	77.5174	22.6118	74.9583
Merged-6B-485874548-2	AGTTTGACCAGATTTGA	MEME-1	368	384	-	16.8571	1.5e-07	0.00499	ATTTTGACCAAATTTGA	TtWRKY-A_2_peak_561897	TtWRKY-A_1_peak_515016	transcript:TraesCS6B02G270000.1	TtWRKY-A_1_peakname|TtWRKY-A_2_peakname	2	6B:485874183-485874917	Promoter (<=1kb)	TraesCS6B02G270000	-888	|TraesCS6B01G270000.1_(v1)|Cold regulated protein 27	6B:485874224-485874917	694	485874549	233	330.725	52.8808	327.075	6B:485874183-485874870	688	485874556	333	479.177	59.304	475.451	485874552	691	283	404.951	56.0924	401.263
Merged-1B-645529616-2	AGTTTGACCAGATTTGA	MEME-1	601	617	-	16.8571	1.5e-07	0.00499	TGTTTGAGCAGATTTTA	TtWRKY-A_2_peak_79926	TtWRKY-A_1_peak_72993	transcript:TraesCS1B02G422600.1	TtWRKY-A_1_peakname|TtWRKY-A_2_peakname	2	1B:645529095-645530205	Promoter (1-2kb)	TraesCS1B02G422600	-1046	|TraesCS1B01G422600.1_(v1)|Calcium binding	1B:645529119-645530048	930	645529351	84	97.019	24.9298	94.2816	1B:645529095-645530205	1111	645529334	105	117.079	24.8903	114.4	645529342	1020.5	94.5	107.049	24.91	104.341
Merged-1A-505477555-2	AGTTTGACCAGATTTGA	MEME-1	291	307	-	16.8095	1.52e-07	0.00507	AGTTTGACTATATTTTG	TtWRKY-A_2_peak_30746	TtWRKY-A_1_peak_27816	transcript:TraesCS1A02G313700.2	TtWRKY-A_1_peakname|TtWRKY-A_2_peakname	2	1A:505477324-505477794	Promoter (1-2kb)	TraesCS1A02G313700	-1964	|TraesCS1A01G313700.2_(v1)|Dentin sialophosphoprotein-like protein	1A:505477326-505477794	469	505477625	46	35.445	10.4944	33.1388	1A:505477324-505477777	454	505477619	66	51.4028	11.7048	49.0682	505477622	461.5	56	43.4239	11.0996	41.1035
Merged-1A-66174374-2	AGTTTGACCAGATTTGA	MEME-1	125	141	-	16.7778	1.54e-07	0.0051	GGTTTGACCGGATTTTG	TtWRKY-A_2_peak_4116	TtWRKY-A_1_peak_3782	transcript:TraesCS1A02G083000.1	TtWRKY-A_1_peakname|TtWRKY-A_2_peakname	2	1A:66174038-66174716	Promoter (<=1kb)	TraesCS1A02G083000	-562	|TraesCS1A01G083000.1_(v1)|Basic helix-loop-helix transcription factor	1A:66174049-66174716	668	66174353	186	245.417	41.7545	242.059	1A:66174038-66174694	657	66174341	252	331.154	44.1988	327.799	66174347	662.5	219	288.286	42.9766	284.929
Merged-5B-209803-1	AGTTTGACCAGATTTGA	MEME-1	157	173	-	16.6825	1.61e-07	0.00533	TGTTTGACCGGGTTTGA		TtWRKY-A_1_peak_400386	transcript:TraesCS5B02G000400.1	TtWRKY-A_1_peakname	1	5B:209651-209955	Promoter (<=1kb)	TraesCS5B02G000400	-308	|TraesCS5B01G000400.1_(v1)|Protein kinase	5B:209651-209955	305	209808	21	14.6228	6.98101	12.6136	NA	NA	NA	NA	NA	NA	NA	209808	305	21	14.6228	6.98101	12.6136
Merged-6B-530564366-2	AGTTTGACCAGATTTGA	MEME-1	466	482	-	16.6667	1.62e-07	0.00536	AGTTTGACCAAATTTTC	TtWRKY-A_2_peak_565034	TtWRKY-A_1_peak_517892	transcript:TraesCS6B02G295400.1	TtWRKY-A_1_peakname|TtWRKY-A_2_peakname	2	6B:530563919-530564801	Promoter (1-2kb)	TraesCS6B02G295400	-1630	|TraesCS6B01G295400.1_(v1)|LisH domain-like protein	6B:530563971-530564801	831	530564387	89	102.209	25.1278	99.4451	6B:530563919-530564776	858	530564394	125	144.461	28.0533	141.673	530564390	844.5	107	123.335	26.5906	120.559
Merged-7A-696815910-2	AGTTTGACCAGATTTGA	MEME-1	276	292	-	16.5873	1.67e-07	0.00552	AGTTTAACCAGATTTAA	TtWRKY-A_2_peak_624579	TtWRKY-A_1_peak_572469	transcript:TraesCS7A02G509200.2	TtWRKY-A_1_peakname|TtWRKY-A_2_peakname	2	7A:696815563-696816261	Promoter (1-2kb)	TraesCS7A02G509200	-1776	|TraesCS7A01G509200.2_(v1)|Aldehyde oxidase, putative	7A:696815580-696816237	658	696815962	297	464.531	72.7179	460.458	7A:696815563-696816261	699	696815964	458	740.392	88.4437	736.093	696815963	678.5	377.5	602.462	80.5808	598.275
Merged-5B-586717526-2	AGTTTGACCAGATTTGA	MEME-1	180	196	-	16.5556	1.69e-07	0.0056	AGTTTGAGCACAGTTTA	TtWRKY-A_2_peak_479201	TtWRKY-A_1_peak_439021	transcript:TraesCS5B02G411500.1	TtWRKY-A_1_peakname|TtWRKY-A_2_peakname	2	5B:586717256-586717810	Promoter (1-2kb)	TraesCS5B02G411500	-1723	|TraesCS5B01G411500.1_(v1)|Serine/threonine-protein phosphatase 7 long form	5B:586717256-586717745	490	586717542	90	70.7091	12.6458	68.1248	5B:586717293-586717810	518	586717540	123	96.308	13.2203	93.7201	586717541	504	106.5	83.5085	12.933	80.9224
Merged-3D-13140058-2	AGTTTGACCAGATTTGA	MEME-1	4	20	-	16.5238	1.73e-07	0.0057	AGTTTGACCACACTTTG	TtWRKY-A_2_peak_294343	TtWRKY-A_1_peak_269704	transcript:TraesCS3D02G036100.1	TtWRKY-A_1_peakname|TtWRKY-A_2_peakname	2	3D:13139861-13140251	Promoter (1-2kb)	TraesCS3D02G036100	-1971	|TraesCS3D01G036100.1_(v1)|Mannose-6-phosphate isomerase	3D:13139861-13140250	390	13140001	31	31.9729	13.7081	29.7039	3D:13139872-13140251	380	13139961	28	24.2467	10.328	22.1636	13139981	385	29.5	28.1098	12.0181	25.9337
Merged-5A-454345598-2	AGTTTGACCAGATTTGA	MEME-1	154	170	-	16.4762	1.76e-07	0.0058	AGTTTGAGCACATTTTG	TtWRKY-A_2_peak_419842	TtWRKY-A_1_peak_384598	transcript:TraesCS5A02G237800.1	TtWRKY-A_1_peakname|TtWRKY-A_2_peakname	2	5A:454344951-454346328	Promoter (<=1kb)	TraesCS5A02G237800	-884	|TraesCS5A01G237800.1_(v1)|Acyl-[acyl-carrier-protein] desaturase	5A:454344951-454346073	1123	454345532	307	592.168	129.58	587.76	5A:454345041-454346328	1288	454345528	412	792.026	144.299	787.627	454345530	1205.5	359.5	692.097	136.94	687.693
Merged-5B-114432545-2	AGTTTGACCAGATTTGA	MEME-1	1015	1031	-	16.4603	1.77e-07	0.00583	AGTTTGACCGCATTTCA	TtWRKY-A_2_peak_445393	TtWRKY-A_1_peak_407982	transcript:TraesCS5B02G089000.2	TtWRKY-A_1_peakname|TtWRKY-A_2_peakname	2	5B:114432134-114433376	Promoter (<=1kb)	TraesCS5B02G089000	-549	|TraesCS5B01G089000.2_(v1)|Protein kinase, putative	5B:114432161-114432509	349	114432302	26	14.8726	6.02872	12.8567	5B:114432134-114433376	1243	114432292	35	19.2875	6.28916	17.274	114432297	796	30.5	17.08	6.15894	15.0654
Merged-2A-36204149-2	AGTTTGACCAGATTTGA	MEME-1	327	343	-	16.4127	1.8e-07	0.00591	AGTTTGACCATAGGTTG	TtWRKY-A_2_peak_85225	TtWRKY-A_1_peak_77832	transcript:TraesCS2A02G080200.1	TtWRKY-A_1_peakname|TtWRKY-A_2_peakname	2	2A:36203744-36204559	Promoter (1-2kb)	TraesCS2A02G080200	-1099	|TraesCS2A01G080200.1_(v1)|Actin cross-linking protein	2A:36203744-36204534	791	36204100	365	560.066	72.356	555.736	2A:36203762-36204559	798	36204086	456	712.72	79.8374	708.475	36204093	794.5	410.5	636.393	76.0967	632.106
Merged-5A-546310577-2	AGTTTGACCAGATTTGA	MEME-1	352	368	+	16.381	1.82e-07	0.00595	tgtttgaccacaatttg	TtWRKY-A_2_peak_425702	TtWRKY-A_1_peak_389949	transcript:TraesCS5A02G338500.1	TtWRKY-A_1_peakname|TtWRKY-A_2_peakname	2	5A:546310165-546310987	Promoter (1-2kb)	TraesCS5A02G338500	-1374	|TraesCS5A01G338500.1_(v1)|Receptor-like protein kinase, putative,expressed	5A:546310173-546310987	815	546310544	355	573.613	83.3696	569.25	5A:546310165-546310983	819	546310537	458	729.716	84.6472	725.437	546310540	817	406.5	651.664	84.0084	647.343
Merged-3B-76120186-2	AGTTTGACCAGATTTGA	MEME-1	329	345	-	16.381	1.82e-07	0.00595	TGTTTGACCACAATTTG	TtWRKY-A_2_peak_243613	TtWRKY-A_1_peak_223003	transcript:TraesCS3B02G110300.1	TtWRKY-A_1_peakname|TtWRKY-A_2_peakname	2	3B:76119769-76120601	Promoter (1-2kb)	TraesCS3B02G110300	-1033	|TraesCS3B01G110300.1_(v1)|Receptor-like kinase LIP2	3B:76119769-76120595	827	76120195	406	731.394	118.77	726.666	3B:76119780-76120601	822	76120212	598	1097.58	139.889	1092.68	76120204	824.5	502	914.487	129.329	909.673
Merged-3B-76120186-2	AGTTTGACCAGATTTGA	MEME-1	425	441	-	16.381	1.82e-07	0.00595	TGTTTGACCACAATTTG	TtWRKY-A_2_peak_243613	TtWRKY-A_1_peak_223003	transcript:TraesCS3B02G110300.1	TtWRKY-A_1_peakname|TtWRKY-A_2_peakname	2	3B:76119769-76120601	Promoter (1-2kb)	TraesCS3B02G110300	-1033	|TraesCS3B01G110300.1_(v1)|Receptor-like kinase LIP2	3B:76119769-76120595	827	76120195	406	731.394	118.77	726.666	3B:76119780-76120601	822	76120212	598	1097.58	139.889	1092.68	76120204	824.5	502	914.487	129.329	909.673
Merged-2A-594999726-2	AGTTTGACCAGATTTGA	MEME-1	374	390	-	16.3492	1.85e-07	0.00606	AATTTGAACAGATTTGA	TtWRKY-A_2_peak_119583	TtWRKY-A_1_peak_109232	transcript:TraesCS2A02G354000.1	TtWRKY-A_1_peakname|TtWRKY-A_2_peakname	2	2A:594999375-595000075	Promoter (<=1kb)	TraesCS2A02G354000	-651	|TraesCS2A01G354000.1_(v1)|DNA-3-methyladenine glycosylase, putative	2A:594999381-595000075	695	594999665	98	129.726	34.4225	126.827	2A:594999375-595000073	699	594999685	135	178.667	38.4493	175.759	594999675	697	116.5	154.196	36.4359	151.293
Merged-6B-469709640-2	AGTTTGACCAGATTTGA	MEME-1	241	257	+	16.3175	1.89e-07	0.00614	actttgaccaaatttta	TtWRKY-A_2_peak_560765	TtWRKY-A_1_peak_513977	transcript:TraesCS6B02G259700.1	TtWRKY-A_1_peakname|TtWRKY-A_2_peakname	2	6B:469709348-469709982	Promoter (1-2kb)	TraesCS6B02G259700	-1699	|TraesCS6B01G259700.1_(v1)|Response regulator	6B:469709348-469709885	538	469709581	98	127.102	33.0385	124.215	6B:469709348-469709982	635	469709542	140	184.139	38.3488	181.213	469709562	586.5	119	155.62	35.6936	152.714
Merged-5A-98445167-2	AGTTTGACCAGATTTGA	MEME-1	346	362	+	16.3175	1.89e-07	0.00614	actttgaccaaatttta	TtWRKY-A_2_peak_396327	TtWRKY-A_1_peak_363059	transcript:TraesCS5A02G079300.1	TtWRKY-A_1_peakname|TtWRKY-A_2_peakname	2	5A:98444828-98445491	Promoter (<=1kb)	TraesCS5A02G079300	-507	|TraesCS5A01G079300.1_(v1)|Chromosomal replication initiator protein DnaA	5A:98444828-98445491	664	98445175	134	150.052	26.6887	147.063	5A:98444871-98445478	608	98445178	188	211.988	29.0256	208.973	98445176	636	161	181.02	27.8572	178.018
Merged-6A-577882158-2	AGTTTGACCAGATTTGA	MEME-1	367	383	+	16.3175	1.89e-07	0.00614	actttgaccaaatttta	TtWRKY-A_2_peak_526893	TtWRKY-A_1_peak_482620	transcript:TraesCS6A02G343700.1	TtWRKY-A_1_peakname|TtWRKY-A_2_peakname	2	6A:577881537-577882797	Promoter (<=1kb)	TraesCS6A02G343700	-553	|TraesCS6A01G343700.1_(v1)|Pectinesterase	6A:577881537-577882797	1261	577881899	241	385.974	72.9127	382.143	6A:577881547-577882751	1205	577881893	328	524.378	79.2881	520.543	577881896	1233	284.5	455.176	76.1004	451.343
Merged-1B-393540202-2	AGTTTGACCAGATTTGA	MEME-1	444	460	+	16.3175	1.89e-07	0.00614	actttgaccaaatttta	TtWRKY-A_2_peak_62203	TtWRKY-A_1_peak_56781	transcript:TraesCS1B02G217200.1	TtWRKY-A_1_peakname|TtWRKY-A_2_peakname	2	1B:393539848-393540566	Promoter (<=1kb)	TraesCS1B02G217200	-917	|TraesCS1B01G217200.1_(v1)|Expansin-like protein	1B:393539855-393540542	688	393540130	91	109.483	27.7189	106.681	1B:393539848-393540566	719	393540130	124	148.353	30.1247	145.551	393540130	703.5	107.5	128.918	28.9218	126.116
Merged-7B-654253357-2	AGTTTGACCAGATTTGA	MEME-1	474	490	+	16.3175	1.89e-07	0.00614	actttgaccaaatttta	TtWRKY-A_2_peak_673231	TtWRKY-A_1_peak_616906	transcript:TraesCS7B02G388200.1	TtWRKY-A_1_peakname|TtWRKY-A_2_peakname	2	7B:654252955-654253756	Promoter (<=1kb)	TraesCS7B02G388200	-474	|TraesCS7B01G388200.1_(v1)|FAD-binding Berberine family protein	7B:654252967-654253756	790	654253424	38	28.4678	9.51677	26.2389	7B:654252955-654253750	796	654253413	45	29.9177	8.48316	27.7671	654253418	793	41.5	29.1928	8.99996	27.003
Merged-6A-564881768-2	AGTTTGACCAGATTTGA	MEME-1	609	625	+	16.3175	1.89e-07	0.00614	actttgaccaaatttta	TtWRKY-A_2_peak_525788	TtWRKY-A_1_peak_481610	transcript:TraesCS6A02G333900.1	TtWRKY-A_1_peakname|TtWRKY-A_2_peakname	2	6A:564881254-564882266	Promoter (<=1kb)	TraesCS6A02G333900	-855	|TraesCS6A01G333900.1_(v1)|Nitrite reductase	6A:564881254-564882266	1013	564881845	164	220.72	42.3207	217.451	6A:564881325-564882227	903	564881853	226	304.415	45.9814	301.133	564881849	958	195	262.567	44.151	259.292
Merged-7A-733664077-2	AGTTTGACCAGATTTGA	MEME-1	1102	1118	+	16.3175	1.89e-07	0.00614	actttgaccaaatttta	TtWRKY-A_2_peak_627545	TtWRKY-A_1_peak_575232	transcript:TraesCS7A02G563900.1	TtWRKY-A_1_peakname|TtWRKY-A_2_peakname	2	7A:733663386-733664768	Promoter (<=1kb)	TraesCS7A02G563900	-978	|TraesCS7A01G563900.1_(v1)|F-box domain containing protein	7A:733663386-733664760	1375	733664484	76	104.087	32.9852	101.313	7A:733663394-733664768	1375	733664482	113	157.866	40.5998	155.03	733664483	1375	94.5	130.976	36.7925	128.172
Merged-3B-755804557-2	AGTTTGACCAGATTTGA	MEME-1	1102	1118	+	16.3175	1.89e-07	0.00614	actttgaccaaatttta	TtWRKY-A_2_peak_288885	TtWRKY-A_1_peak_264658	transcript:TraesCS3B02G512300.1	TtWRKY-A_1_peakname|TtWRKY-A_2_peakname	2	3B:755803790-755805323	Promoter (1-2kb)	TraesCS3B02G512300	-1074	|TraesCS3B01G512300.1_(v1)|Late embryogenesis abundant protein	3B:755803790-755805249	1460	755804724	329	575	101.932	570.634	3B:755803868-755805323	1456	755804766	479	835.426	112.711	830.946	755804745	1458	404	705.213	107.322	700.79
Merged-3B-755804557-2	AGTTTGACCAGATTTGA	MEME-1	920	936	-	16.3175	1.89e-07	0.00614	ACTTTGACCAAATTTTA	TtWRKY-A_2_peak_288885	TtWRKY-A_1_peak_264658	transcript:TraesCS3B02G512300.1	TtWRKY-A_1_peakname|TtWRKY-A_2_peakname	2	3B:755803790-755805323	Promoter (1-2kb)	TraesCS3B02G512300	-1074	|TraesCS3B01G512300.1_(v1)|Late embryogenesis abundant protein	3B:755803790-755805249	1460	755804724	329	575	101.932	570.634	3B:755803868-755805323	1456	755804766	479	835.426	112.711	830.946	755804745	1458	404	705.213	107.322	700.79
Merged-5B-580277934-2	AGTTTGACCAGATTTGA	MEME-1	1379	1395	+	16.3175	1.89e-07	0.00614	actttgaccaaatttta	TtWRKY-A_2_peak_478731	TtWRKY-A_1_peak_438574	transcript:TraesCS5B02G403800.1	TtWRKY-A_1_peakname|TtWRKY-A_2_peakname	2	5B:580277042-580278825	Promoter (1-2kb)	TraesCS5B02G403800	-1687	|TraesCS5B01G403800.1_(v1)|GDSL esterase/lipase	5B:580277060-580278825	1766	580278420	272	444.9	80.0686	440.886	5B:580277042-580278811	1770	580278410	382	629.637	89.9338	625.562	580278415	1768	327	537.269	85.0012	533.224
Merged-6A-450109593-2	AGTTTGACCAGATTTGA	MEME-1	185	201	-	16.3175	1.89e-07	0.00614	ACTTTGACCAAATTTTA	TtWRKY-A_2_peak_518405	TtWRKY-A_1_peak_474874	transcript:TraesCS6A02G240100.1	TtWRKY-A_1_peakname|TtWRKY-A_2_peakname	2	6A:450109258-450109937	Promoter (1-2kb)	TraesCS6A02G240100	-1024	|TraesCS6A01G240100.1_(v1)|Kinase family protein	6A:450109258-450109914	657	450109611	109	139.976	33.6197	137.031	6A:450109266-450109937	672	450109624	126	152.892	31.1849	150.074	450109618	664.5	117.5	146.434	32.4023	143.553
Merged-7B-172584410-2	AGTTTGACCAGATTTGA	MEME-1	281	297	-	16.3175	1.89e-07	0.00614	ACTTTGACCAAATTTTA	TtWRKY-A_2_peak_640414	TtWRKY-A_1_peak_586976	transcript:TraesCS7B02G137800.1	TtWRKY-A_1_peakname|TtWRKY-A_2_peakname	2	7B:172584025-172584832	Promoter (1-2kb)	TraesCS7B02G137800	-1384	|TraesCS7B01G137800.1_(v1)|DUF630 family protein (DUF630 and DUF632)	7B:172584025-172584832	808	172584489	194	274.534	50.0154	271.073	7B:172584029-172584755	727	172584427	252	350.846	51.248	347.44	172584458	767.5	223	312.69	50.6317	309.257
Merged-3A-53558732-2	AGTTTGACCAGATTTGA	MEME-1	285	301	-	16.3175	1.89e-07	0.00614	ACTTTGACCAAATTTTA	TtWRKY-A_2_peak_192079	TtWRKY-A_1_peak_175727	transcript:TraesCS3A02G083200.1	TtWRKY-A_1_peakname|TtWRKY-A_2_peakname	2	3A:53558347-53559108	Promoter (<=1kb)	TraesCS3A02G083200	-600	|TraesCS3A01G083200.1_(v1)|Non specific phospholipase C	3A:53558347-53559093	747	53558757	140	138.16	20.7426	135.223	3A:53558381-53559108	728	53558799	229	263.783	31.5118	260.614	53558778	737.5	184.5	200.971	26.1272	197.918
Merged-3A-10952896-2	AGTTTGACCAGATTTGA	MEME-1	300	316	-	16.3175	1.89e-07	0.00614	ACTTTGACCAAATTTTA	TtWRKY-A_2_peak_188959	TtWRKY-A_1_peak_172810	transcript:TraesCS3A02G017200.1	TtWRKY-A_1_peakname|TtWRKY-A_2_peakname	2	3A:10952461-10953344	Promoter (1-2kb)	TraesCS3A02G017200	-1740	|TraesCS3A01G017200.1_(v1)|Receptor-like kinase	3A:10952461-10953344	884	10952797	278	436.092	72.0134	432.104	3A:10952472-10953309	838	10952803	410	656.846	84.0981	652.712	10952800	861	344	546.469	78.0558	542.408
Merged-4A-93979321-2	AGTTTGACCAGATTTGA	MEME-1	311	327	-	16.3175	1.89e-07	0.00614	ACTTTGACCAAATTTTA	TtWRKY-A_2_peak_301052	TtWRKY-A_1_peak_275863	transcript:TraesCS4A02G088500.1	TtWRKY-A_1_peakname|TtWRKY-A_2_peakname	2	4A:93978916-93979729	Promoter (<=1kb)	TraesCS4A02G088500	-752	|TraesCS4A01G088500.1_(v1)|Nodulation-signaling pathway 2 protein	4A:93978929-93979713	785	93979251	233	346.515	59.6039	342.813	4A:93978916-93979729	814	93979255	256	357.533	51.8461	354.109	93979253	799.5	244.5	352.024	55.725	348.461
Merged-3A-689359013-2	AGTTTGACCAGATTTGA	MEME-1	320	336	-	16.3175	1.89e-07	0.00614	ACTTTGACCAAATTTTA	TtWRKY-A_2_peak_234063	TtWRKY-A_1_peak_214123	transcript:TraesCS3A02G450800.1	TtWRKY-A_1_peakname|TtWRKY-A_2_peakname	2	3A:689358597-689359424	Promoter (<=1kb)	TraesCS3A02G450800	-252	|TraesCS3A01G450800.1_(v1)|ATP-dependent zinc metalloprotease FtsH	3A:689358609-689359424	816	689358951	246	389.772	71.3623	385.93	3A:689358597-689359424	828	689358943	296	453.391	68.6147	449.728	689358947	822	271	421.582	69.9885	417.829
Merged-3A-710262993-2	AGTTTGACCAGATTTGA	MEME-1	325	341	-	16.3175	1.89e-07	0.00614	ACTTTGACCAAATTTTA	TtWRKY-A_2_peak_235267	TtWRKY-A_1_peak_215218	transcript:TraesCS3A02G478000.1	TtWRKY-A_1_peakname|TtWRKY-A_2_peakname	2	3A:710262665-710263327	Promoter (1-2kb)	TraesCS3A02G478000	-1193	|TraesCS3A01G478000.1_(v1)|NADH-quinone oxidoreductase subunit F	3A:710262684-710263298	615	710263006	149	199.166	40.5168	195.978	3A:710262665-710263327	663	710263006	217	295.562	46.8375	292.304	710263006	639	183	247.364	43.6771	244.141
Merged-2A-711886820-2	AGTTTGACCAGATTTGA	MEME-1	336	352	-	16.3175	1.89e-07	0.00614	ACTTTGACCAAATTTTA	TtWRKY-A_2_peak_127928	TtWRKY-A_1_peak_116894	transcript:TraesCS2A02G467600.1	TtWRKY-A_1_peakname|TtWRKY-A_2_peakname	2	2A:711886479-711887161	Promoter (1-2kb)	TraesCS2A02G467600	-1519	|TraesCS2A01G467600.1_(v1)|DNA polymerase III polC-type	2A:711886479-711887128	650	711886829	124	170.79	40.7784	167.714	2A:711886514-711887161	648	711886830	167	228.664	44.2902	225.598	711886830	649	145.5	199.727	42.5343	196.656
Merged-4A-678405530-2	AGTTTGACCAGATTTGA	MEME-1	342	358	-	16.3175	1.89e-07	0.00614	ACTTTGACCAAATTTTA	TtWRKY-A_2_peak_340515	TtWRKY-A_1_peak_311769	transcript:TraesCS4A02G405400.1	TtWRKY-A_1_peakname|TtWRKY-A_2_peakname	2	4A:678405147-678405907	Promoter (<=1kb)	TraesCS4A02G405400	-614		4A:678405147-678405903	757	678405522	172	184.029	25.4502	180.9	4A:678405163-678405907	745	678405524	222	231.955	25.1308	228.879	678405523	751	197	207.992	25.2905	204.889
Merged-7B-320327998-2	AGTTTGACCAGATTTGA	MEME-1	342	358	-	16.3175	1.89e-07	0.00614	ACTTTGACCAAATTTTA	TtWRKY-A_2_peak_649671	TtWRKY-A_1_peak_595413	transcript:TraesCS7B02G188600.1	TtWRKY-A_1_peakname|TtWRKY-A_2_peakname	2	7B:320327571-320328421	Promoter (1-2kb)	TraesCS7B02G188600	-1561	|TraesCS7B01G188600.1_(v1)|alpha/beta-Hydrolases superfamily protein	7B:320327571-320328410	840	320327941	258	408.602	72.3122	404.699	7B:320327591-320328421	831	320327956	303	460.846	67.6841	457.165	320327948	835.5	280.5	434.724	69.9981	430.932
Merged-7A-663489803-2	AGTTTGACCAGATTTGA	MEME-1	372	388	-	16.3175	1.89e-07	0.00614	ACTTTGACCAAATTTTA	TtWRKY-A_2_peak_621976	TtWRKY-A_1_peak_570047	transcript:TraesCS7A02G466300.1	TtWRKY-A_1_peakname|TtWRKY-A_2_peakname	2	7A:663489341-663490247	Promoter (<=1kb)	TraesCS7A02G466300	-758	|TraesCS7A01G466300.1_(v1)|Chitinase	7A:663489424-663490203	780	663489740	287	444.765	70.2777	440.752	7A:663489341-663490247	907	663489750	440	714.672	88.9655	710.423	663489745	843.5	363.5	579.718	79.6216	575.587
Merged-7B-652976141-2	AGTTTGACCAGATTTGA	MEME-1	456	472	-	16.3175	1.89e-07	0.00614	ACTTTGACCAAATTTTA	TtWRKY-A_2_peak_673151	TtWRKY-A_1_peak_616834	transcript:TraesCS7B02G386800.1	TtWRKY-A_1_peakname|TtWRKY-A_2_peakname	2	7B:652975285-652976988	Promoter (1-2kb)	TraesCS7B02G386800	-1428	|TraesCS7B01G386800.1_(v1)|Defensin	7B:652975311-652976983	1673	652975755	242	391.738	75.0587	387.889	7B:652975285-652976988	1704	652975751	310	493.591	77.2493	489.83	652975753	1688.5	276	442.664	76.154	438.86
Merged-4A-624012926-2	AGTTTGACCAGATTTGA	MEME-1	495	511	-	16.3175	1.89e-07	0.00614	ACTTTGACCAAATTTTA	TtWRKY-A_2_peak_336100	TtWRKY-A_1_peak_307707	transcript:TraesCS4A02G344100.1	TtWRKY-A_1_peakname|TtWRKY-A_2_peakname	2	4A:624012024-624013819	Promoter (1-2kb)	TraesCS4A02G344100	-1653	|TraesCS4A01G344100.1_(v1)|O-methyltransferase	4A:624012024-624013784	1761	624013282	296	382.883	43.6919	379.063	4A:624012078-624013819	1742	624013431	379	496.887	46.9936	493.117	624013356	1751.5	337.5	439.885	45.3428	436.09
Merged-3A-36246100-2	AGTTTGACCAGATTTGA	MEME-1	567	583	-	16.3175	1.89e-07	0.00614	ACTTTGACCAAATTTTA	TtWRKY-A_2_peak_190861	TtWRKY-A_1_peak_174621	transcript:TraesCS3A02G060000.1	TtWRKY-A_1_peakname|TtWRKY-A_2_peakname	2	3A:36245498-36246698	Promoter (<=1kb)	TraesCS3A02G060000	-828	|TraesCS3A01G060000.1_(v1)|Receptor-kinase, putative	3A:36245588-36246698	1111	36246096	319	487.32	69.3486	483.181	3A:36245498-36246619	1122	36246204	479	761.678	84.8766	757.338	36246150	1116.5	399	624.499	77.1126	620.26
Merged-2A-227837102-2	AGTTTGACCAGATTTGA	MEME-1	252	268	-	16.2698	1.93e-07	0.00623	AGTTTGACAAAATTTGA	TtWRKY-A_2_peak_96647	TtWRKY-A_1_peak_88369	transcript:TraesCS2A02G225100.2	TtWRKY-A_1_peakname|TtWRKY-A_2_peakname	2	2A:227836856-227837342	Promoter (1-2kb)	TraesCS2A02G225100	-1467	|TraesCS2A01G225100.2_(v1)|Methionine aminopeptidase	2A:227836876-227837342	467	227837126	46	43.1913	14.1416	40.8128	2A:227836856-227837336	481	227837102	83	78.2177	17.0151	75.7201	227837114	474	64.5	60.7045	15.5784	58.2664
Merged-6B-676122007-2	AGTTTGACCAGATTTGA	MEME-1	478	494	+	16.254	1.94e-07	0.00626	attttgaccagatttaa	TtWRKY-A_2_peak_574900	TtWRKY-A_1_peak_526961	transcript:TraesCS6B02G400700.1	TtWRKY-A_1_peakname|TtWRKY-A_2_peakname	2	6B:676121613-676122400	Promoter (1-2kb)	TraesCS6B02G400700	-1518	|TraesCS6B01G400700.1_(v1)|Serine-rich protein	6B:676121613-676122400	788	676122062	376	691.381	122.988	686.739	6B:676121618-676122400	783	676122032	531	984.79	140.252	980.057	676122047	785.5	453.5	838.086	131.62	833.398
Merged-6B-652169240-2	AGTTTGACCAGATTTGA	MEME-1	336	352	-	16.2222	1.96e-07	0.00634	AGTTTGACCATTGTTTA	TtWRKY-A_2_peak_573173	TtWRKY-A_1_peak_525389	transcript:TraesCS6B02G377100.1	TtWRKY-A_1_peakname|TtWRKY-A_2_peakname	2	6B:652168823-652169643	Promoter (1-2kb)	TraesCS6B02G377100	-1369	|TraesCS6B01G377100.1_(v1)|lysine ketoglutarate reductase trans-splicing-like protein, putative (DUF707)	6B:652168865-652169643	779	652169155	379	612.75	84.8487	608.292	6B:652168823-652169629	807	652169163	548	899.211	95.9097	894.619	652169159	793	463.5	755.981	90.3792	751.456
Merged-1A-583530344-2	AGTTTGACCAGATTTGA	MEME-1	292	308	-	16.1905	1.99e-07	0.00637	AGTTTGACCGCAGTTAA	TtWRKY-A_2_peak_36265	TtWRKY-A_1_peak_32860	transcript:TraesCS1A02G431100.1	TtWRKY-A_1_peakname|TtWRKY-A_2_peakname	2	1A:583529908-583530752	Promoter (<=1kb)	TraesCS1A02G431100	-309	|TraesCS1A01G431100.1_(v1)|Leucine-rich repeat receptor-like protein kinase family protein	1A:583529964-583530752	789	583530213	148	200.321	41.6005	197.128	1A:583529908-583530752	845	583530204	177	224.759	37.6782	221.704	583530208	817	162.5	212.54	39.6394	209.416
Merged-3B-6542960-2	AGTTTGACCAGATTTGA	MEME-1	495	511	-	16.1587	2.02e-07	0.00643	AATTTGACCATAGTTTG	TtWRKY-A_2_peak_238787	TtWRKY-A_1_peak_218431	transcript:TraesCS3B02G015900.1	TtWRKY-A_1_peakname|TtWRKY-A_2_peakname	2	3B:6542507-6543398	Promoter (1-2kb)	TraesCS3B02G015900	-1911	|TraesCS3B01G015900.1_(v1)|pre-mRNA 3&apos; end processing protein WDR33	3B:6542541-6543398	858	6542985	329	569.903	99.4263	565.549	3B:6542507-6543395	889	6542985	479	842.488	115.679	837.996	6542985	873.5	404	706.196	107.553	701.773
Merged-4B-552020683-2	AGTTTGACCAGATTTGA	MEME-1	482	498	-	16.1587	2.02e-07	0.00643	AATTTGACCATAGTTTG	TtWRKY-A_2_peak_380442	TtWRKY-A_1_peak_348449	transcript:TraesCS4B02G274300.1	TtWRKY-A_1_peakname|TtWRKY-A_2_peakname	2	4B:552020209-552021147	Promoter (1-2kb)	TraesCS4B02G274300	-1235	|TraesCS4B01G274300.1_(v1)|Photosynthetic NDH subcomplex B 2	4B:552020280-552021096	817	552020694	303	485.149	77.9727	481.016	4B:552020209-552021147	939	552020697	467	808.031	109.296	803.602	552020696	878	385	646.59	93.6343	642.309
Merged-7B-731038227-2	AGTTTGACCAGATTTGA	MEME-1	380	396	+	16.1587	2.02e-07	0.00643	aatttgaccatagtttg	TtWRKY-A_2_peak_679054	TtWRKY-A_1_peak_622349	transcript:TraesCS7B02G475000.1	TtWRKY-A_1_peakname|TtWRKY-A_2_peakname	2	7B:731037830-731038627	Promoter (1-2kb)	TraesCS7B02G475000	-1232	|TraesCS7B01G475000.1_(v1)|Lysine ketoglutarate reductase trans-splicing protein (DUF707)	7B:731037836-731038616	781	731038238	381	655.276	101.763	650.718	7B:731037830-731038627	798	731038232	497	845.928	105.414	841.43	731038235	789.5	439	750.602	103.588	746.074
Merged-5A-659833691-2	AGTTTGACCAGATTTGA	MEME-1	323	339	-	16.1587	2.02e-07	0.00643	AGTTTGAATAGATTTGA	TtWRKY-A_2_peak_433291	TtWRKY-A_1_peak_396858	transcript:TraesCS5A02G490500.1	TtWRKY-A_1_peakname|TtWRKY-A_2_peakname	2	5A:659833263-659834143	Promoter (1-2kb)	TraesCS5A02G490500	-1519	|TraesCS5A01G490500.1_(v1)|DNA polymerase delta small subunit	5A:659833263-659834143	881	659833648	141	201.592	46.3242	198.395	5A:659833264-659834096	833	659833602	216	318.742	57.2082	315.42	659833625	857	178.5	260.167	51.7662	256.908
Merged-4B-566979085-2	AGTTTGACCAGATTTGA	MEME-1	358	374	+	16.0635	2.1e-07	0.00667	agtttgaccaagttttg	TtWRKY-A_2_peak_381505	TtWRKY-A_1_peak_349446	transcript:TraesCS4B02G283400.1	TtWRKY-A_1_peakname|TtWRKY-A_2_peakname	2	4B:566978622-566979578	Promoter (<=1kb)	TraesCS4B02G283400	-146	|TraesCS4B01G283400.1_(v1)|Kelch repeat-containing F-box family protein	4B:566978622-566979514	893	566978987	198	303.961	61.4679	300.4	4B:566978629-566979578	950	566979114	293	454.528	70.8532	450.862	566979050	921.5	245.5	379.245	66.1606	375.631
Merged-7A-102538394-2	AGTTTGACCAGATTTGA	MEME-1	266	282	+	16.0317	2.13e-07	0.00672	aatttgaccaaattttg	TtWRKY-A_2_peak_586104	TtWRKY-A_1_peak_537355	transcript:TraesCS7A02G149300.1	TtWRKY-A_1_peakname|TtWRKY-A_2_peakname	2	7A:102538112-102538669	Promoter (<=1kb)	TraesCS7A02G149300	-406	|TraesCS7A01G149300.1_(v1)|Low temperature and salt responsive protein-like	7A:102538152-102538645	494	102538393	100	105.167	21.8882	102.388	7A:102538112-102538669	558	102538397	160	178.039	27.3436	175.133	102538395	526	130	141.603	24.6159	138.761
Merged-6B-653853747-2	AGTTTGACCAGATTTGA	MEME-1	278	294	+	16.0317	2.13e-07	0.00672	aatttgaccaaattttg	TtWRKY-A_2_peak_573313	TtWRKY-A_1_peak_525521	transcript:TraesCS6B02G379100.1	TtWRKY-A_1_peakname|TtWRKY-A_2_peakname	2	6B:653853482-653854016	Promoter (<=1kb)	TraesCS6B02G379100	-389	|TraesCS6B01G379100.1_(v1)|transmembrane protein, putative (DUF594)	6B:653853482-653853992	511	653853749	76	86.9409	23.6583	84.259	6B:653853499-653854016	518	653853749	98	109.346	24.4493	106.7	653853749	514.5	87	98.1435	24.0538	95.4795
Merged-7B-645517078-2	AGTTTGACCAGATTTGA	MEME-1	344	360	+	16.0317	2.13e-07	0.00672	aatttgaccaaattttg	TtWRKY-A_2_peak_672623	TtWRKY-A_1_peak_616335	transcript:TraesCS7B02G381100.1	TtWRKY-A_1_peakname|TtWRKY-A_2_peakname	2	7B:645516745-645517420	Promoter (1-2kb)	TraesCS7B02G381100	-1246	|TraesCS7B01G381100.1_(v1)|Tetratricopeptide repeat (TPR)-like superfamily protein	7B:645516758-645517420	663	645517091	176	289.574	69.4386	286.061	7B:645516745-645517392	648	645517071	221	355.658	71.7316	352.24	645517081	655.5	198.5	322.616	70.5851	319.151
Merged-6A-592819727-2	AGTTTGACCAGATTTGA	MEME-1	387	403	+	16.0317	2.13e-07	0.00672	aatttgaccaaattttg	TtWRKY-A_2_peak_527945	TtWRKY-A_1_peak_483592	transcript:TraesCS6A02G364100.1	TtWRKY-A_1_peakname|TtWRKY-A_2_peakname	2	6A:592818944-592820467	Promoter (<=1kb)	TraesCS6A02G364100	-927	|TraesCS6A01G364100.1_(v1)|Glycosyltransferase	6A:592819041-592820459	1419	592819322	236	340.936	55.5017	337.252	6A:592818944-592820467	1524	592819321	332	483.922	61.4107	480.184	592819322	1471.5	284	412.429	58.4562	408.718
Merged-6A-592819727-2	AGTTTGACCAGATTTGA	MEME-1	354	370	+	16.0317	2.13e-07	0.00672	aatttgaccaaattttg	TtWRKY-A_2_peak_527945	TtWRKY-A_1_peak_483592	transcript:TraesCS6A02G364100.1	TtWRKY-A_1_peakname|TtWRKY-A_2_peakname	2	6A:592818944-592820467	Promoter (<=1kb)	TraesCS6A02G364100	-927	|TraesCS6A01G364100.1_(v1)|Glycosyltransferase	6A:592819041-592820459	1419	592819322	236	340.936	55.5017	337.252	6A:592818944-592820467	1524	592819321	332	483.922	61.4107	480.184	592819322	1471.5	284	412.429	58.4562	408.718
Merged-2B-637108601-2	AGTTTGACCAGATTTGA	MEME-1	1138	1154	+	16.0317	2.13e-07	0.00672	AATTTGACCAAATTTTG	TtWRKY-A_2_peak_177051	TtWRKY-A_1_peak_161810	transcript:TraesCS2B02G444300.1	TtWRKY-A_1_peakname|TtWRKY-A_2_peakname	2	2B:637107910-637109287	Promoter (1-2kb)	TraesCS2B02G444300	-1091	|TraesCS2B01G444300.1_(v1)|beta-D-xylosidase 4	2B:637107910-637109287	1378	637108751	31	13.4307	4.70754	11.4461	2B:637107930-637109278	1349	637108938	43	26.758	7.68675	24.644	637108844	1363.5	37	20.0943	6.19714	18.045
Merged-5A-429516718-2	AGTTTGACCAGATTTGA	MEME-1	168	184	-	16.0317	2.13e-07	0.00672	TGTTTGACCATATATGA	TtWRKY-A_2_peak_418273	TtWRKY-A_1_peak_383194	transcript:TraesCS5A02G213800.3	TtWRKY-A_1_peakname|TtWRKY-A_2_peakname	2	5A:429516547-429516906	Promoter (<=1kb)	TraesCS5A02G213800	-798	|TraesCS5A01G213800.3_(v1)|Protein SCAI	5A:429516568-429516906	339	429516700	26	14.8726	6.02872	12.8567	5A:429516547-429516851	305	429516710	26	13.6125	5.46915	11.7017	429516705	322	26	14.2425	5.74894	12.2792
Merged-1A-36174946-2	AGTTTGACCAGATTTGA	MEME-1	309	325	-	16.0317	2.13e-07	0.00672	AATTTGACCAAATTTTG	TtWRKY-A_2_peak_1995	TtWRKY-A_1_peak_1841	transcript:TraesCS1A02G054500.1	TtWRKY-A_1_peakname|TtWRKY-A_2_peakname	2	1A:36174628-36175261	Promoter (<=1kb)	TraesCS1A02G054500	-286	|TraesCS1A01G054500.1_(v1)|Pentatricopeptide repeat-containing protein	1A:36174628-36175242	615	36174937	118	126.101	23.5256	123.218	1A:36174656-36175261	606	36174939	177	195.229	27.3363	192.266	36174938	610.5	147.5	160.665	25.4309	157.742
Merged-Un-67022843-2	AGTTTGACCAGATTTGA	MEME-1	354	370	-	16.0317	2.13e-07	0.00672	AATTTGACCAAATTTTG	TtWRKY-A_2_peak_683490	TtWRKY-A_1_peak_626515	transcript:TraesCSU02G074400.1	TtWRKY-A_1_peakname|TtWRKY-A_2_peakname	2	Un:67022552-67023124	Promoter (<=1kb)	TraesCSU02G074400	-427	|TraesCSU01G074400.1_(v1)|plant/protein (Protein of unknown function, DUF538)	Un:67022552-67023124	573	67022954	56	70.0363	24.4176	67.4564	Un:67022579-67023117	539	67022932	64	74.9731	23.149	72.4927	67022943	556	60	72.5047	23.7833	69.9745
Merged-5A-168436241-2	AGTTTGACCAGATTTGA	MEME-1	364	380	-	16.0317	2.13e-07	0.00672	AATTTGACCAAATTTTG	TtWRKY-A_2_peak_401014	TtWRKY-A_1_peak_367362	transcript:TraesCS5A02G104400.1	TtWRKY-A_1_peakname|TtWRKY-A_2_peakname	2	5A:168435853-168436619	Promoter (<=1kb)	TraesCS5A02G104400	-236	|TraesCS5A01G104400.1_(v1)|V-type proton ATPase subunit B	5A:168435909-168436583	675	168436196	294	473.526	78.587	469.427	5A:168435853-168436619	767	168436214	357	578.231	84.0634	574.269	168436205	721	325.5	525.879	81.3252	521.848
Merged-4B-64614355-2	AGTTTGACCAGATTTGA	MEME-1	382	398	-	15.9683	2.16e-07	0.0068	AGTTTGACTATAGTTTG	TtWRKY-A_2_peak_349067	TtWRKY-A_1_peak_319610	transcript:TraesCS4B02G070300.1	TtWRKY-A_1_peakname|TtWRKY-A_2_peakname	2	4B:64613905-64614807	Promoter (1-2kb)	TraesCS4B02G070300	-1760	|TraesCS4A01G245100.1_(v1)|Dormancy-associated protein/auxin-repressed protein	4B:64613905-64614781	877	64614306	379	642.588	97.4659	638.058	4B:64613929-64614807	879	64614306	525	893.221	106.547	888.639	64614306	878	452	767.904	102.006	763.348
Merged-4B-491795320-2	AGTTTGACCAGATTTGA	MEME-1	391	407	+	15.9683	2.16e-07	0.0068	agtttgactatagtttg	TtWRKY-A_2_peak_376299	TtWRKY-A_1_peak_344635	transcript:TraesCS4B02G235400.2	TtWRKY-A_1_peakname|TtWRKY-A_2_peakname	2	4B:491794834-491795797	Promoter (1-2kb)	TraesCS4B02G235400	-1364	|TraesCS4B01G235400.2_(v1)|Branched-chain-amino-acid aminotransferase	4B:491794860-491795797	938	491795286	468	798.422	104.721	793.556	4B:491794834-491795792	959	491795317	633	1077.51	110.759	1072.63	491795302	948.5	550.5	937.966	107.74	933.093
Merged-Un-23300914-2	AGTTTGACCAGATTTGA	MEME-1	922	938	-	15.9683	2.16e-07	0.0068	AGTTTGACTATAGTTTG	TtWRKY-A_2_peak_681819	TtWRKY-A_1_peak_624959	transcript:TraesCSU02G021000.2	TtWRKY-A_1_peakname|TtWRKY-A_2_peakname	2	Un:23300268-23301573	Promoter (1-2kb)	TraesCSU02G021000	-1554	|TraesCSU01G021000.2_(v1)|Ubiquitin carboxyl-terminal hydrolase	Un:23300268-23301548	1281	23301190	271	399.936	60.7338	396.06	Un:23300268-23301573	1306	23301190	356	519.248	62.3675	515.425	23301190	1293.5	313.5	459.592	61.5506	455.743
Merged-2A-49940508-2	AGTTTGACCAGATTTGA	MEME-1	140	156	-	15.9365	2.19e-07	0.00689	TGTTTGAGCAGATTTTG	TtWRKY-A_2_peak_86120	TtWRKY-A_1_peak_78651	transcript:TraesCS2A02G096200.1	TtWRKY-A_1_peakname|TtWRKY-A_2_peakname	2	2A:49940278-49940701	Promoter (1-2kb)	TraesCS2A02G096200	-1901	|TraesCS2A01G096200.1_(v1)|Disease resistance protein (NBS-LRR class) family	2A:49940278-49940681	404	49940460	19	13.2727	6.713	11.2914	2A:49940372-49940701	330	49940500	15	7.51698	4.32426	5.76875	49940480	367	17	10.3948	5.51863	8.53008
Merged-6A-594438447-2	AGTTTGACCAGATTTGA	MEME-1	414	430	+	15.9206	2.21e-07	0.00692	agtttgaccgtagtttg	TtWRKY-A_2_peak_528063	TtWRKY-A_1_peak_483700	transcript:TraesCS6A02G367200.1	TtWRKY-A_1_peakname|TtWRKY-A_2_peakname	2	6A:594437971-594438912	Promoter (1-2kb)	TraesCS6A02G367200	-1614	|TraesCS6A01G367200.1_(v1)|Proteasome maturation factor UMP1 family protein	6A:594437971-594438912	942	594438440	467	898.293	150.979	893.242	6A:594437995-594438911	917	594438397	611	1161.02	157.478	1156.03	594438418	929.5	539	1029.66	154.228	1024.64
Merged-2B-699830550-2	AGTTTGACCAGATTTGA	MEME-1	561	577	-	15.7143	2.36e-07	0.00737	CGTTTGACCAGCTTTGG	TtWRKY-A_2_peak_180870	TtWRKY-A_1_peak_165380	transcript:TraesCS2B02G505500.1	TtWRKY-A_1_peakname|TtWRKY-A_2_peakname	2	2B:699830002-699830922	Promoter (<=1kb)	TraesCS2B02G505500	-22	|TraesCS2B01G505500.1_(v1)|Kinesin-like protein	2B:699830398-699830880	483	699830592	101	116.083	26.1619	113.248	2B:699830002-699830922	921	699830591	148	173.603	30.1816	170.712	699830592	702	124.5	144.843	28.1717	141.98
Merged-2B-547443006-2	AGTTTGACCAGATTTGA	MEME-1	394	410	-	15.5873	2.49e-07	0.00769	AGTTTTACCAGATTTGA	TtWRKY-A_2_peak_171076	TtWRKY-A_1_peak_156351	transcript:TraesCS2B02G383900.1	TtWRKY-A_1_peakname|TtWRKY-A_2_peakname	2	2B:547442596-547443420	Promoter (1-2kb)	TraesCS2B02G383900	-1759	|TraesCS2B01G383900.1_(v1)|BTB/POZ and MATH domain-containing protein 2	2B:547442596-547443414	819	547442865	261	401.571	67.2002	397.691	2B:547442596-547443420	825	547442862	384	602.467	77.9861	598.451	547442864	822	322.5	502.019	72.5931	498.071
Merged-7B-731038227-2	AGTTTGACCAGATTTGA	MEME-1	488	504	+	15.5556	2.52e-07	0.00771	agtttgaccatgtttaa	TtWRKY-A_2_peak_679054	TtWRKY-A_1_peak_622349	transcript:TraesCS7B02G475000.1	TtWRKY-A_1_peakname|TtWRKY-A_2_peakname	2	7B:731037830-731038627	Promoter (1-2kb)	TraesCS7B02G475000	-1232	|TraesCS7B01G475000.1_(v1)|Lysine ketoglutarate reductase trans-splicing protein (DUF707)	7B:731037836-731038616	781	731038238	381	655.276	101.763	650.718	7B:731037830-731038627	798	731038232	497	845.928	105.414	841.43	731038235	789.5	439	750.602	103.588	746.074
Merged-7B-706132317-2	AGTTTGACCAGATTTGA	MEME-1	413	429	-	15.4921	2.6e-07	0.00771	TGTTTGACCACAGTTTC	TtWRKY-A_2_peak_677417	TtWRKY-A_1_peak_620829	transcript:TraesCS7B02G441000.4	TtWRKY-A_1_peakname|TtWRKY-A_2_peakname	2	7B:706131868-706132795	Promoter (1-2kb)	TraesCS7B02G441000	-1822	|TraesCS7B01G441000.4_(v1)|Transmembrane protein, putative (DUF247)	7B:706131880-706132795	916	706132389	212	360.227	80.8328	356.48	7B:706131868-706132727	860	706132393	278	467.58	86.882	463.882	706132391	888	245	413.904	83.8574	410.181
Merged-2B-154724124-2	AGTTTGACCAGATTTGA	MEME-1	1087	1103	+	15.4762	2.61e-07	0.00771	actttgaccaaagttta	TtWRKY-A_2_peak_144248	TtWRKY-A_1_peak_131917	transcript:TraesCS2B02G180200.1	TtWRKY-A_1_peakname|TtWRKY-A_2_peakname	2	2B:154723369-154724914	Promoter (<=1kb)	TraesCS2B02G180200	-903	|TraesCS2B01G180200.1_(v1)|RNA binding protein	2B:154723373-154724914	1542	154724454	286	479.238	86.8037	475.122	2B:154723369-154724842	1474	154724461	396	667.51	96.9296	663.355	154724458	1508	341	573.374	91.8667	569.239
Merged-5B-56360519-2	AGTTTGACCAGATTTGA	MEME-1	167	183	-	15.4444	2.64e-07	0.00771	AATTTGACCGTATTTGA	TtWRKY-A_2_peak_441152	TtWRKY-A_1_peak_404105	transcript:TraesCS5B02G051700.1	TtWRKY-A_1_peakname|TtWRKY-A_2_peakname	2	5B:56360328-56360714	Promoter (1-2kb)	TraesCS5B02G051700	-1074	|TraesCS5B01G051700.1_(v1)|Ethylene-responsive transcription factor, putative	5B:56360328-56360714	387	56360499	29	15.8751	5.93082	13.8382	5B:56360343-56360691	349	56360511	46	26.9138	7.21801	24.7967	56360505	368	37.5	21.3944	6.57442	19.3175
Merged-2B-143026748-2	AGTTTGACCAGATTTGA	MEME-1	157	173	+	15.4127	2.66e-07	0.00771	ggtttgaccaaatttca	TtWRKY-A_2_peak_143516	TtWRKY-A_1_peak_131254	transcript:TraesCS2B02G170100.1	TtWRKY-A_1_peakname|TtWRKY-A_2_peakname	2	2B:143026141-143027346	Promoter (<=1kb)	TraesCS2B02G170100	-932	|TraesCS2B01G170100.1_(v1)|Lysine--tRNA ligase	2B:143026141-143027346	1206	143026466	21	18.8483	9.42435	16.7561	2B:143026175-143027330	1156	143027040	36	30.3249	11.0051	28.1712	143026753	1181	28.5	24.5866	10.2147	22.4637
Merged-3A-91026647-2	AGTTTGACCAGATTTGA	MEME-1	560	576	-	15.3968	2.69e-07	0.00771	ACTTTGACCAAATTTTG	TtWRKY-A_2_peak_194324	TtWRKY-A_1_peak_177775	transcript:TraesCS3A02G119000.1	TtWRKY-A_1_peakname|TtWRKY-A_2_peakname	2	3A:91026119-91027191	Promoter (1-2kb)	TraesCS3A02G119000	-1139	|TraesCS3A01G119000.1_(v1)|Copper ion binding protein	3A:91026131-91027191	1061	91026693	303	552.089	110.978	547.78	3A:91026119-91027149	1031	91026694	424	776.578	126.41	772.209	91026694	1046	363.5	664.333	118.694	659.995
Merged-6B-26861097-2	AGTTTGACCAGATTTGA	MEME-1	576	592	+	15.3968	2.69e-07	0.00771	actttgaccaaattttG	TtWRKY-A_2_peak_531372	TtWRKY-A_1_peak_486827	transcript:TraesCS6B02G045200.1	TtWRKY-A_1_peakname|TtWRKY-A_2_peakname	2	6B:26860687-26861502	Promoter (<=1kb)	TraesCS6B02G045200	-399	|TraesCS6B01G045200.1_(v1)|Pentatricopeptide repeat-containing protein	6B:26860712-26861489	778	26861262	114	130.699	26.9312	127.795	6B:26860687-26861502	816	26861263	158	181.717	29.3222	178.798	26861262	797	136	156.208	28.1267	153.297
Merged-6A-616052667-2	AGTTTGACCAGATTTGA	MEME-1	279	295	-	15.381	2.7e-07	0.00771	AGTTTGACCACCGTTTG	TtWRKY-A_2_peak_529371	TtWRKY-A_1_peak_484927	transcript:TraesCS6A02G418000.1	TtWRKY-A_1_peakname|TtWRKY-A_2_peakname	2	6A:616052372-616052971	Promoter (1-2kb)	TraesCS6A02G418000	-1679	|TraesCS6A01G418000.1_(v1)|S-adenosylmethionine synthase	6A:616052372-616052940	569	616052659	163	220.827	42.9022	217.558	6A:616052387-616052971	585	616052663	225	305.627	46.914	302.342	616052661	577	194	263.227	44.9081	259.95
Merged-6B-159707823-3	AGTTTGACCAGATTTGA	MEME-1	1205	1221	-	15.381	2.7e-07	0.00771	AGGTTGACCATATTTTA	TtWRKY-A_2_peak_540788,TtWRKY-A_2_peak_540789	TtWRKY-A_1_peak_495611	transcript:TraesCS6B02G157600.1	TtWRKY-A_1_peakname|TtWRKY-A_2_peakname	3	6B:159706974-159708741	Promoter (1-2kb)	TraesCS6B02G157600	-1619	|TraesCS6B01G157600.1_(v1)|B3 domain-containing protein family	6B:159706974-159708741	1768	159708235	140	179.356	36.165	176.245	NA	NA	NA	NA	NA	NA	NA	159708235	1768	140	179.356	36.165	176.245
Merged-4A-40870634-2	AGTTTGACCAGATTTGA	MEME-1	217	233	-	15.3492	2.72e-07	0.00771	AGTTTGACAAAATTTGG	TtWRKY-A_2_peak_297762	TtWRKY-A_1_peak_272855	transcript:TraesCS4A02G050100.1	TtWRKY-A_1_peakname|TtWRKY-A_2_peakname	2	4A:40870024-40871266	Promoter (1-2kb)	TraesCS4A02G050100	-1223	|TraesCS4A01G050100.1_(v1)|Tetratricopeptide repeat protein 1	4A:40870024-40871223	1200	40870251	115	138.161	29.7527	135.224	4A:40870024-40871266	1243	40870247	169	207.386	34.4354	204.385	40870249	1221.5	142	172.774	32.0941	169.804
Merged-4A-637743517-2	AGTTTGACCAGATTTGA	MEME-1	123	139	-	15.3175	2.76e-07	0.00771	AGTTTGATCACAGTTTG	TtWRKY-A_2_peak_337141	TtWRKY-A_1_peak_308644	transcript:TraesCS4A02G364200.1	TtWRKY-A_1_peakname|TtWRKY-A_2_peakname	2	4A:637743177-637743885	Promoter (1-2kb)	TraesCS4A02G364200	-1815	|TraesCS4A01G364200.1_(v1)|GPI-anchored adhesin-like protein	4A:637743177-637743826	650	637743410	113	145.759	34.3473	142.788	4A:637743180-637743885	706	637743417	179	223.878	36.461	220.826	637743414	678	146	184.819	35.4042	181.807
Merged-7D-38203362-2	AGTTTGACCAGATTTGA	MEME-1	36	52	-	15.3016	2.78e-07	0.00771	AGTTTGACCATTGTTTG	TtWRKY-A_2_peak_680449	TtWRKY-A_1_peak_623695	transcript:TraesCS7D02G067400.1	TtWRKY-A_1_peakname|TtWRKY-A_2_peakname	2	7D:38203133-38203595	Promoter (<=1kb)	TraesCS7D02G067400	-640	|TraesCS7D01G067400.1_(v1)|Avr9/Cf-9 rapidly elicited protein	7D:38203133-38203595	463	38203280	44	51.007	19.2771	48.5622	7D:38203134-38203589	456	38203282	35	33.0757	12.821	30.8931	38203281	459.5	39.5	42.0414	16.0491	39.7276
Merged-3D-325978875-2	AGTTTGACCAGATTTGA	MEME-1	120	136	+	15.3016	2.78e-07	0.00771	agtttgaccattgtttg	TtWRKY-A_2_peak_294539	TtWRKY-A_1_peak_269882	transcript:TraesCS3D02G235500.1	TtWRKY-A_1_peakname|TtWRKY-A_2_peakname	2	3D:325978675-325979097	Promoter (1-2kb)	TraesCS3D02G235500	-1061	|TraesCS3D01G235500.1_(v1)|MBOAT (membrane bound O-acyl transferase) family protein	3D:325978680-325979050	371	325978911	10	6.75191	4.71218	4.97189	3D:325978675-325979097	423	325978994	15	9.9425	5.69821	8.12015	325978952	397	12.5	8.34721	5.20519	6.54602
Merged-6B-52362865-2	AGTTTGACCAGATTTGA	MEME-1	194	210	-	15.3016	2.78e-07	0.00771	AGTTTGACCATTGTTTG	TtWRKY-A_2_peak_532989	TtWRKY-A_1_peak_488344	transcript:TraesCS6B02G076400.1	TtWRKY-A_1_peakname|TtWRKY-A_2_peakname	2	6B:52362589-52363145	Promoter (1-2kb)	TraesCS6B02G076400	-1500	|TraesCS6B01G076400.1_(v1)|F-box family protein	6B:52362589-52363145	557	52362773	345	541.993	76.4082	537.709	6B:52362589-52363137	549	52362769	464	726.638	80.5662	722.366	52362771	553	404.5	634.316	78.4872	630.038
Merged-3D-10802233-2	AGTTTGACCAGATTTGA	MEME-1	293	309	+	15.3016	2.78e-07	0.00771	agtttgaccattgtttg	TtWRKY-A_2_peak_294338	TtWRKY-A_1_peak_269698	transcript:TraesCS3D02G029900.1	TtWRKY-A_1_peakname|TtWRKY-A_2_peakname	2	3D:10801990-10802477	Promoter (1-2kb)	TraesCS3D02G029900	-1761	|TraesCS3D01G029900.1_(v1)|Expansin	3D:10801990-10802476	487	10802201	54	66.7824	23.5609	64.223	3D:10801990-10802477	488	10802205	83	105.694	29.9156	103.063	10802203	487.5	68.5	86.2382	26.7383	83.643
Merged-3D-13140058-2	AGTTTGACCAGATTTGA	MEME-1	131	147	-	15.3016	2.78e-07	0.00771	AGTTTGACCATTGTTTG	TtWRKY-A_2_peak_294343	TtWRKY-A_1_peak_269704	transcript:TraesCS3D02G036100.1	TtWRKY-A_1_peakname|TtWRKY-A_2_peakname	2	3D:13139861-13140251	Promoter (1-2kb)	TraesCS3D02G036100	-1971	|TraesCS3D01G036100.1_(v1)|Mannose-6-phosphate isomerase	3D:13139861-13140250	390	13140001	31	31.9729	13.7081	29.7039	3D:13139872-13140251	380	13139961	28	24.2467	10.328	22.1636	13139981	385	29.5	28.1098	12.0181	25.9337
Merged-3B-46367798-2	AGTTTGACCAGATTTGA	MEME-1	244	260	-	15.3016	2.78e-07	0.00771	AGTTTGACCATTGTTTG	TtWRKY-A_2_peak_241655	TtWRKY-A_1_peak_221135	transcript:TraesCS3B02G075400.1	TtWRKY-A_1_peakname|TtWRKY-A_2_peakname	2	3B:46367589-46368013	Promoter (1-2kb)	TraesCS3B02G075400	-1856	|TraesCS3B01G075400.1_(v1)|F-box family protein	3B:46367631-46367962	332	46367814	7	4.11434	3.42704	2.46866	3B:46367589-46368013	425	46367810	28	24.2467	10.328	22.1636	46367812	378.5	17.5	14.1805	6.87752	12.3161
Merged-3D-577175124-2	AGTTTGACCAGATTTGA	MEME-1	286	302	-	15.3016	2.78e-07	0.00771	AGTTTGACCATTGTTTG	TtWRKY-A_2_peak_294808	TtWRKY-A_1_peak_270125	transcript:TraesCS3D02G476400.1	TtWRKY-A_1_peakname|TtWRKY-A_2_peakname	2	3D:577174885-577175371	Promoter (1-2kb)	TraesCS3D02G476400	-1771	|TraesCS3D01G476400.1_(v1)|Bax inhibitor-1 family protein	3D:577174885-577175351	467	577175211	17	14.0993	7.71083	12.0984	3D:577174890-577175371	482	577175210	25	20.6742	9.25959	18.6403	577175210	474.5	21	17.3867	8.48521	15.3694
Merged-3D-577175124-2	AGTTTGACCAGATTTGA	MEME-1	393	409	-	15.3016	2.78e-07	0.00771	AGTTTGACCATTGTTTG	TtWRKY-A_2_peak_294808	TtWRKY-A_1_peak_270125	transcript:TraesCS3D02G476400.1	TtWRKY-A_1_peakname|TtWRKY-A_2_peakname	2	3D:577174885-577175371	Promoter (1-2kb)	TraesCS3D02G476400	-1771	|TraesCS3D01G476400.1_(v1)|Bax inhibitor-1 family protein	3D:577174885-577175351	467	577175211	17	14.0993	7.71083	12.0984	3D:577174890-577175371	482	577175210	25	20.6742	9.25959	18.6403	577175210	474.5	21	17.3867	8.48521	15.3694
Merged-6A-802942-2	AGTTTGACCAGATTTGA	MEME-1	380	396	-	15.3016	2.78e-07	0.00771	AGTTTGACCATTGTTTG	TtWRKY-A_2_peak_488938	TtWRKY-A_1_peak_447950	transcript:TraesCS6A02G001600.1	TtWRKY-A_1_peakname|TtWRKY-A_2_peakname	2	6A:802698-803183	Promoter (1-2kb)	TraesCS6A02G001600	-1339	|TraesCS6A01G001600.1_(v1)|FG-GAP repeat-containing protein	6A:802730-803183	454	803037	29	24.0455	9.89795	21.8742	6A:802698-803158	461	803079	33	24.7085	9.07487	22.62	803058	457.5	31	24.377	9.48641	22.2471
Merged-7A-732925794-2	AGTTTGACCAGATTTGA	MEME-1	440	456	+	15.3016	2.78e-07	0.00771	agtttgaccattgtttg	TtWRKY-A_2_peak_627508	TtWRKY-A_1_peak_575203	transcript:TraesCS7A02G561900.4	TtWRKY-A_1_peakname|TtWRKY-A_2_peakname	2	7A:732925361-732926151	Promoter (1-2kb)	TraesCS7A02G561900	-1767	|TraesCS7A01G561900.4_(v1)|NBS-LRR disease resistance protein	7A:732925361-732926135	775	732925890	95	99.5169	21.4355	96.7658	7A:732925529-732926151	623	732925895	125	128.446	22.0121	125.72	732925892	699	110	113.981	21.7238	111.243
Merged-7A-732925794-2	AGTTTGACCAGATTTGA	MEME-1	345	361	+	15.3016	2.78e-07	0.00771	agtttgaccattgtttg	TtWRKY-A_2_peak_627508	TtWRKY-A_1_peak_575203	transcript:TraesCS7A02G561900.4	TtWRKY-A_1_peakname|TtWRKY-A_2_peakname	2	7A:732925361-732926151	Promoter (1-2kb)	TraesCS7A02G561900	-1767	|TraesCS7A01G561900.4_(v1)|NBS-LRR disease resistance protein	7A:732925361-732926135	775	732925890	95	99.5169	21.4355	96.7658	7A:732925529-732926151	623	732925895	125	128.446	22.0121	125.72	732925892	699	110	113.981	21.7238	111.243
Merged-4A-605654417-2	AGTTTGACCAGATTTGA	MEME-1	389	405	-	15.3016	2.78e-07	0.00771	AGTTTGACCATTGTTTG	TtWRKY-A_2_peak_334655	TtWRKY-A_1_peak_306392	transcript:TraesCS4A02G315500.1	TtWRKY-A_1_peakname|TtWRKY-A_2_peakname	2	4A:605654021-605654813	Promoter (1-2kb)	TraesCS4A02G315500	-1797	|TraesCS4A01G315500.1_(v1)|60 kDa chaperonin	4A:605654021-605654813	793	605654308	230	385.864	80.8027	382.034	4A:605654024-605654812	789	605654308	293	483.033	83.669	479.298	605654308	791	261.5	434.449	82.2358	430.666
Merged-4A-605654417-2	AGTTTGACCAGATTTGA	MEME-1	294	310	-	15.3016	2.78e-07	0.00771	AGTTTGACCATTGTTTG	TtWRKY-A_2_peak_334655	TtWRKY-A_1_peak_306392	transcript:TraesCS4A02G315500.1	TtWRKY-A_1_peakname|TtWRKY-A_2_peakname	2	4A:605654021-605654813	Promoter (1-2kb)	TraesCS4A02G315500	-1797	|TraesCS4A01G315500.1_(v1)|60 kDa chaperonin	4A:605654021-605654813	793	605654308	230	385.864	80.8027	382.034	4A:605654024-605654812	789	605654308	293	483.033	83.669	479.298	605654308	791	261.5	434.449	82.2358	430.666
Merged-7B-521576546-2	AGTTTGACCAGATTTGA	MEME-1	295	311	-	15.3016	2.78e-07	0.00771	AGTTTGACCATTGTTTG	TtWRKY-A_2_peak_664122	TtWRKY-A_1_peak_608556	transcript:TraesCS7B02G286300.1	TtWRKY-A_1_peakname|TtWRKY-A_2_peakname	2	7B:521576155-521576933	Promoter (1-2kb)	TraesCS7B02G286300	-1304	|TraesCS7B01G286300.1_(v1)|Zinc finger, B-box	7B:521576183-521576914	732	521576477	351	625.394	109.896	620.905	7B:521576155-521576933	779	521576478	461	814.397	116.099	809.956	521576478	755.5	406	719.895	112.998	715.431
Merged-5A-550247935-2	AGTTTGACCAGATTTGA	MEME-1	361	377	+	15.3016	2.78e-07	0.00771	agtttgaccattgtttg	TtWRKY-A_2_peak_426000	TtWRKY-A_1_peak_390224	transcript:TraesCS5A02G347500.1	TtWRKY-A_1_peakname|TtWRKY-A_2_peakname	2	5A:550247525-550248360	Promoter (1-2kb)	TraesCS5A02G347500	-1629	|TraesCS5A01G347500.1_(v1)|Cytokinin riboside 5&apos;-monophosphate phosphoribohydrolase	5A:550247536-550248320	785	550247923	327	538.686	86.1925	534.409	5A:550247525-550248360	836	550247931	501	850.422	104.713	845.916	550247927	810.5	414	694.554	95.4527	690.163
Merged-6B-75269823-2	AGTTTGACCAGATTTGA	MEME-1	376	392	+	15.3016	2.78e-07	0.00771	agtttgaccattgtttg	TtWRKY-A_2_peak_534606	TtWRKY-A_1_peak_489874	transcript:TraesCS6B02G097700.1	TtWRKY-A_1_peakname|TtWRKY-A_2_peakname	2	6B:75269436-75270226	Promoter (1-2kb)	TraesCS6B02G097700	-1287	|TraesCS6B01G097700.1_(v1)|F-box family protein	6B:75269436-75270171	736	75269838	286	477.407	85.9093	473.296	6B:75269462-75270226	765	75269832	461	802.314	110.909	797.896	75269835	750.5	373.5	639.861	98.4091	635.596
Merged-4B-491795320-2	AGTTTGACCAGATTTGA	MEME-1	476	492	+	15.3016	2.78e-07	0.00771	agtttgaccattgtttg	TtWRKY-A_2_peak_376299	TtWRKY-A_1_peak_344635	transcript:TraesCS4B02G235400.2	TtWRKY-A_1_peakname|TtWRKY-A_2_peakname	2	4B:491794834-491795797	Promoter (1-2kb)	TraesCS4B02G235400	-1364	|TraesCS4B01G235400.2_(v1)|Branched-chain-amino-acid aminotransferase	4B:491794860-491795797	938	491795286	468	798.422	104.721	793.556	4B:491794834-491795792	959	491795317	633	1077.51	110.759	1072.63	491795302	948.5	550.5	937.966	107.74	933.093
Merged-4A-585555185-2	AGTTTGACCAGATTTGA	MEME-1	373	389	+	15.3016	2.78e-07	0.00771	agtttgaccattgtttg	TtWRKY-A_2_peak_333219	TtWRKY-A_1_peak_305066	transcript:TraesCS4A02G278000.1	TtWRKY-A_1_peakname|TtWRKY-A_2_peakname	2	4A:585554768-585555608	Promoter (1-2kb)	TraesCS4A02G278000	-1606	|TraesCS4A01G278000.1_(v1)|RING/U-box superfamily protein	4A:585554827-585555540	714	585555181	321	496.515	71.8981	492.35	4A:585554768-585555608	841	585555182	449	698.841	78.6145	694.623	585555182	777.5	385	597.678	75.2563	593.486
Merged-6A-594438447-2	AGTTTGACCAGATTTGA	MEME-1	498	514	+	15.3016	2.78e-07	0.00771	agtttgaccattgtttg	TtWRKY-A_2_peak_528063	TtWRKY-A_1_peak_483700	transcript:TraesCS6A02G367200.1	TtWRKY-A_1_peakname|TtWRKY-A_2_peakname	2	6A:594437971-594438912	Promoter (1-2kb)	TraesCS6A02G367200	-1614	|TraesCS6A01G367200.1_(v1)|Proteasome maturation factor UMP1 family protein	6A:594437971-594438912	942	594438440	467	898.293	150.979	893.242	6A:594437995-594438911	917	594438397	611	1161.02	157.478	1156.03	594438418	929.5	539	1029.66	154.228	1024.64
Merged-6A-594438447-2	AGTTTGACCAGATTTGA	MEME-1	392	408	+	15.3016	2.78e-07	0.00771	agtttgaccattgtttg	TtWRKY-A_2_peak_528063	TtWRKY-A_1_peak_483700	transcript:TraesCS6A02G367200.1	TtWRKY-A_1_peakname|TtWRKY-A_2_peakname	2	6A:594437971-594438912	Promoter (1-2kb)	TraesCS6A02G367200	-1614	|TraesCS6A01G367200.1_(v1)|Proteasome maturation factor UMP1 family protein	6A:594437971-594438912	942	594438440	467	898.293	150.979	893.242	6A:594437995-594438911	917	594438397	611	1161.02	157.478	1156.03	594438418	929.5	539	1029.66	154.228	1024.64
Merged-6A-594438447-2	AGTTTGACCAGATTTGA	MEME-1	607	623	+	15.3016	2.78e-07	0.00771	agtttgaccattgtttg	TtWRKY-A_2_peak_528063	TtWRKY-A_1_peak_483700	transcript:TraesCS6A02G367200.1	TtWRKY-A_1_peakname|TtWRKY-A_2_peakname	2	6A:594437971-594438912	Promoter (1-2kb)	TraesCS6A02G367200	-1614	|TraesCS6A01G367200.1_(v1)|Proteasome maturation factor UMP1 family protein	6A:594437971-594438912	942	594438440	467	898.293	150.979	893.242	6A:594437995-594438911	917	594438397	611	1161.02	157.478	1156.03	594438418	929.5	539	1029.66	154.228	1024.64
Merged-6B-652169240-2	AGTTTGACCAGATTTGA	MEME-1	432	448	-	15.3016	2.78e-07	0.00771	AGTTTGACCATTGTTTG	TtWRKY-A_2_peak_573173	TtWRKY-A_1_peak_525389	transcript:TraesCS6B02G377100.1	TtWRKY-A_1_peakname|TtWRKY-A_2_peakname	2	6B:652168823-652169643	Promoter (1-2kb)	TraesCS6B02G377100	-1369	|TraesCS6B01G377100.1_(v1)|lysine ketoglutarate reductase trans-splicing-like protein, putative (DUF707)	6B:652168865-652169643	779	652169155	379	612.75	84.8487	608.292	6B:652168823-652169629	807	652169163	548	899.211	95.9097	894.619	652169159	793	463.5	755.981	90.3792	751.456
Merged-3A-589378369-2	AGTTTGACCAGATTTGA	MEME-1	440	456	-	15.3016	2.78e-07	0.00771	AGTTTGACCATTGTTTG	TtWRKY-A_2_peak_227302	TtWRKY-A_1_peak_207870	transcript:TraesCS3A02G342100.2	TtWRKY-A_1_peakname|TtWRKY-A_2_peakname	2	3A:589377916-589378829	Promoter (1-2kb)	TraesCS3A02G342100	-1168	|TraesCS3A01G342100.2_(v1)|DNA-directed RNA polymerase subunit N	3A:589377922-589378809	888	589378364	480	908.248	144.921	903.18	3A:589377916-589378829	914	589378361	705	1356.08	170.144	1350.86	589378362	901	592.5	1132.16	157.532	1127.02
Merged-6A-30453506-2	AGTTTGACCAGATTTGA	MEME-1	339	355	-	15.3016	2.78e-07	0.00771	AGTTTGACCATTGTTTG	TtWRKY-A_2_peak_490392	TtWRKY-A_1_peak_449348	transcript:TraesCS6A02G057800.1	TtWRKY-A_1_peakname|TtWRKY-A_2_peakname	2	6A:30453094-30453926	Promoter (1-2kb)	TraesCS6A02G057800	-1571	|TraesCS6A01G057800.1_(v1)|F-box family protein	6A:30453095-30453909	815	30453452	381	646.826	97.9789	642.286	6A:30453094-30453926	833	30453451	536	916.66	108.775	912.039	30453452	824	458.5	781.743	103.377	777.163
Merged-6A-30453506-2	AGTTTGACCAGATTTGA	MEME-1	361	377	-	15.3016	2.78e-07	0.00771	AGTTTGACCATTGTTTG	TtWRKY-A_2_peak_490392	TtWRKY-A_1_peak_449348	transcript:TraesCS6A02G057800.1	TtWRKY-A_1_peakname|TtWRKY-A_2_peakname	2	6A:30453094-30453926	Promoter (1-2kb)	TraesCS6A02G057800	-1571	|TraesCS6A01G057800.1_(v1)|F-box family protein	6A:30453095-30453909	815	30453452	381	646.826	97.9789	642.286	6A:30453094-30453926	833	30453451	536	916.66	108.775	912.039	30453452	824	458.5	781.743	103.377	777.163
Merged-5A-22974314-2	AGTTTGACCAGATTTGA	MEME-1	486	502	-	15.3016	2.78e-07	0.00771	AGTTTGACCATTGTTTG	TtWRKY-A_2_peak_391619	TtWRKY-A_1_peak_358778	transcript:TraesCS5A02G027400.1	TtWRKY-A_1_peakname|TtWRKY-A_2_peakname	2	5A:22973876-22974761	Promoter (1-2kb)	TraesCS5A02G027400	-1892	|TraesCS5A01G027400.1_(v1)|Methyl-CpG binding domain containing protein, expressed	5A:22973878-22974743	866	22974321	334	548.475	85.9239	544.174	5A:22973876-22974761	886	22974339	473	783.81	96.014	779.427	22974330	876	403.5	666.143	90.969	661.801
Merged-6B-678791429-2	AGTTTGACCAGATTTGA	MEME-1	393	409	-	15.3016	2.78e-07	0.00771	AGTTTGACCATTGTTTG	TtWRKY-A_2_peak_575133	TtWRKY-A_1_peak_527183	transcript:TraesCS6B02G402900.1	TtWRKY-A_1_peakname|TtWRKY-A_2_peakname	2	6B:678791006-678791855	Promoter (<=1kb)	TraesCS6B02G402900	-798	|TraesCS6B01G402900.1_(v1)|Ycf68	6B:678791012-678791844	833	678791395	372	647.495	104.644	642.954	6B:678791006-678791855	850	678791401	511	891.513	114.588	886.933	678791398	841.5	441.5	769.504	109.616	764.943
Merged-7B-558761709-2	AGTTTGACCAGATTTGA	MEME-1	400	416	-	15.3016	2.78e-07	0.00771	AGTTTGACCATTGTTTG	TtWRKY-A_2_peak_666847	TtWRKY-A_1_peak_611018	transcript:TraesCS7B02G312800.1	TtWRKY-A_1_peakname|TtWRKY-A_2_peakname	2	7B:558761258-558762151	Promoter (1-2kb)	TraesCS7B02G312800	-1424	|TraesCS7B01G312800.1_(v1)|Lipid transfer protein	7B:558761258-558762151	894	558761722	388	706.455	120.798	701.78	7B:558761280-558762150	871	558761731	565	1045.09	141.406	1040.27	558761726	882.5	476.5	875.773	131.102	871.025
Merged-7B-558761709-2	AGTTTGACCAGATTTGA	MEME-1	493	509	-	15.3016	2.78e-07	0.00771	AGTTTGACCATTGTTTG	TtWRKY-A_2_peak_666847	TtWRKY-A_1_peak_611018	transcript:TraesCS7B02G312800.1	TtWRKY-A_1_peakname|TtWRKY-A_2_peakname	2	7B:558761258-558762151	Promoter (1-2kb)	TraesCS7B02G312800	-1424	|TraesCS7B01G312800.1_(v1)|Lipid transfer protein	7B:558761258-558762151	894	558761722	388	706.455	120.798	701.78	7B:558761280-558762150	871	558761731	565	1045.09	141.406	1040.27	558761726	882.5	476.5	875.773	131.102	871.025
Merged-3A-737113108-2	AGTTTGACCAGATTTGA	MEME-1	408	424	-	15.3016	2.78e-07	0.00771	AGTTTGACCATTGTTTG	TtWRKY-A_2_peak_237420	TtWRKY-A_1_peak_217170	transcript:TraesCS3A02G519100.1	TtWRKY-A_1_peakname|TtWRKY-A_2_peakname	2	3A:737112402-737113821	Promoter (1-2kb)	TraesCS3A02G519100	-1058	|TraesCS3A01G519100.1_(v1)|rRNA N-glycosidase	3A:737112431-737113779	1349	737112833	433	768.167	115.616	763.364	3A:737112402-737113821	1420	737112814	663	1209.81	140.552	1204.75	737112824	1384.5	548	988.989	128.084	984.057
Merged-7B-706132317-2	AGTTTGACCAGATTTGA	MEME-1	424	440	-	15.3016	2.78e-07	0.00771	AGTTTGACCATTGTTTG	TtWRKY-A_2_peak_677417	TtWRKY-A_1_peak_620829	transcript:TraesCS7B02G441000.4	TtWRKY-A_1_peakname|TtWRKY-A_2_peakname	2	7B:706131868-706132795	Promoter (1-2kb)	TraesCS7B02G441000	-1822	|TraesCS7B01G441000.4_(v1)|Transmembrane protein, putative (DUF247)	7B:706131880-706132795	916	706132389	212	360.227	80.8328	356.48	7B:706131868-706132727	860	706132393	278	467.58	86.882	463.882	706132391	888	245	413.904	83.8574	410.181
Merged-3A-80434701-2	AGTTTGACCAGATTTGA	MEME-1	1444	1460	-	15.3016	2.78e-07	0.00771	AGTTTGACCATTGTTTG	TtWRKY-A_2_peak_193689	TtWRKY-A_1_peak_177191	transcript:TraesCS3A02G113300.1	TtWRKY-A_1_peakname|TtWRKY-A_2_peakname	2	3A:80433845-80435550	Promoter (1-2kb)	TraesCS3A02G113300	-1234	|TraesCS3A01G113300.1_(v1)|NAC domain protein	3A:80433878-80435531	1654	80434635	303	461.329	67.879	457.266	3A:80433845-80435550	1706	80434742	437	675.158	76.5181	670.987	80434688	1680	370	568.244	72.1985	564.126
Merged-3A-80434701-2	AGTTTGACCAGATTTGA	MEME-1	1348	1364	-	15.3016	2.78e-07	0.00771	AGTTTGACCATTGTTTG	TtWRKY-A_2_peak_193689	TtWRKY-A_1_peak_177191	transcript:TraesCS3A02G113300.1	TtWRKY-A_1_peakname|TtWRKY-A_2_peakname	2	3A:80433845-80435550	Promoter (1-2kb)	TraesCS3A02G113300	-1234	|TraesCS3A01G113300.1_(v1)|NAC domain protein	3A:80433878-80435531	1654	80434635	303	461.329	67.879	457.266	3A:80433845-80435550	1706	80434742	437	675.158	76.5181	670.987	80434688	1680	370	568.244	72.1985	564.126
Merged-1A-271623335-3	AGTTTGACCAGATTTGA	MEME-1	1914	1930	-	15.3016	2.78e-07	0.00771	AGTTTGACCATTGTTTG	TtWRKY-A_2_peak_16931	TtWRKY-A_1_peak_15380,TtWRKY-A_1_peak_15379	transcript:TraesCS1A02G154900.1	TtWRKY-A_1_peakname|TtWRKY-A_2_peakname	3	1A:271622221-271624516	Promoter (1-2kb)	TraesCS1A02G154900	-1446	|TraesCS1A01G154900.1_(v1)|LIGHT-DEPENDENT SHORT HYPOCOTYLS-like protein (DUF640)	NA	NA	NA	NA	NA	NA	NA	1A:271622231-271624486	2256	271622674	226	298.385	43.7401	295.12	271622674	2256	226	298.385	43.7401	295.12
Merged-1D-80841051-2	AGTTTGACCAGATTTGA	MEME-1	236	252	-	15.3016	2.78e-07	0.00771	AGTTTGACCATTGTTTG	TtWRKY-A_2_peak_82887	TtWRKY-A_1_peak_75709	transcript:TraesCS1D02G095600.1	TtWRKY-A_1_peakname|TtWRKY-A_2_peakname	2	1D:80840875-80841234	Promoter (1-2kb)	TraesCS1D02G095600	-1762	|TraesCS1D01G095600.1_(v1)|L-gulonolactone oxidase	1D:80840875-80841213	339	80841010	47	55.648	20.5622	53.1669	1D:80840882-80841234	353	80841014	64	74.9731	23.149	72.4927	80841012	346	55.5	65.3106	21.8556	62.8298
Merged-1D-80841051-2	AGTTTGACCAGATTTGA	MEME-1	151	167	-	15.3016	2.78e-07	0.00771	AGTTTGACCATTGTTTG	TtWRKY-A_2_peak_82887	TtWRKY-A_1_peak_75709	transcript:TraesCS1D02G095600.1	TtWRKY-A_1_peakname|TtWRKY-A_2_peakname	2	1D:80840875-80841234	Promoter (1-2kb)	TraesCS1D02G095600	-1762	|TraesCS1D01G095600.1_(v1)|L-gulonolactone oxidase	1D:80840875-80841213	339	80841010	47	55.648	20.5622	53.1669	1D:80840882-80841234	353	80841014	64	74.9731	23.149	72.4927	80841012	346	55.5	65.3106	21.8556	62.8298
Merged-3B-792821021-2	AGTTTGACCAGATTTGA	MEME-1	506	522	-	15.3016	2.78e-07	0.00771	AGTTTGACCATTGTTTG	TtWRKY-A_2_peak_291928	TtWRKY-A_1_peak_267484	transcript:TraesCS3B02G558300.2	TtWRKY-A_1_peakname|TtWRKY-A_2_peakname	2	3B:792820537-792821510	Promoter (1-2kb)	TraesCS3B02G558300	-1935	|TraesCS3B01G558300.2_(v1)|THO complex subunit 2-like protein	3B:792820555-792821482	928	792821015	493	938.449	148.838	933.333	3B:792820537-792821510	974	792821050	658	1264.33	166.578	1259.21	792821032	951	575.5	1101.39	157.708	1096.27
Merged-7A-30641093-2	AGTTTGACCAGATTTGA	MEME-1	391	407	+	15.3016	2.78e-07	0.00771	agtttgaccattgtttg	TtWRKY-A_2_peak_580792	TtWRKY-A_1_peak_532411	transcript:TraesCS7A02G061500.1	TtWRKY-A_1_peakname|TtWRKY-A_2_peakname	2	7A:30640728-30641456	Promoter (1-2kb)	TraesCS7A02G061500	-1178	|TraesCS7A01G061500.1_(v1)|Dynein light chain family protein	7A:30640732-30641456	725	30641086	328	646.293	140.937	641.755	7A:30640728-30641456	729	30641080	415	804.384	148.154	799.962	30641083	727	371.5	725.338	144.546	720.859
Merged-5A-546310577-2	AGTTTGACCAGATTTGA	MEME-1	341	357	+	15.3016	2.78e-07	0.00771	agtttgaccattgtttg	TtWRKY-A_2_peak_425702	TtWRKY-A_1_peak_389949	transcript:TraesCS5A02G338500.1	TtWRKY-A_1_peakname|TtWRKY-A_2_peakname	2	5A:546310165-546310987	Promoter (1-2kb)	TraesCS5A02G338500	-1374	|TraesCS5A01G338500.1_(v1)|Receptor-like protein kinase, putative,expressed	5A:546310173-546310987	815	546310544	355	573.613	83.3696	569.25	5A:546310165-546310983	819	546310537	458	729.716	84.6472	725.437	546310540	817	406.5	651.664	84.0084	647.343
Merged-5A-546310577-2	AGTTTGACCAGATTTGA	MEME-1	436	452	+	15.3016	2.78e-07	0.00771	agtttgaccattgtttg	TtWRKY-A_2_peak_425702	TtWRKY-A_1_peak_389949	transcript:TraesCS5A02G338500.1	TtWRKY-A_1_peakname|TtWRKY-A_2_peakname	2	5A:546310165-546310987	Promoter (1-2kb)	TraesCS5A02G338500	-1374	|TraesCS5A01G338500.1_(v1)|Receptor-like protein kinase, putative,expressed	5A:546310173-546310987	815	546310544	355	573.613	83.3696	569.25	5A:546310165-546310983	819	546310537	458	729.716	84.6472	725.437	546310540	817	406.5	651.664	84.0084	647.343
Merged-3B-76120186-2	AGTTTGACCAGATTTGA	MEME-1	469	485	-	15.3016	2.78e-07	0.00771	AGTTTGACCATTGTTTG	TtWRKY-A_2_peak_243613	TtWRKY-A_1_peak_223003	transcript:TraesCS3B02G110300.1	TtWRKY-A_1_peakname|TtWRKY-A_2_peakname	2	3B:76119769-76120601	Promoter (1-2kb)	TraesCS3B02G110300	-1033	|TraesCS3B01G110300.1_(v1)|Receptor-like kinase LIP2	3B:76119769-76120595	827	76120195	406	731.394	118.77	726.666	3B:76119780-76120601	822	76120212	598	1097.58	139.889	1092.68	76120204	824.5	502	914.487	129.329	909.673
Merged-3B-76120186-2	AGTTTGACCAGATTTGA	MEME-1	436	452	-	15.3016	2.78e-07	0.00771	AGTTTGACCATTGTTTG	TtWRKY-A_2_peak_243613	TtWRKY-A_1_peak_223003	transcript:TraesCS3B02G110300.1	TtWRKY-A_1_peakname|TtWRKY-A_2_peakname	2	3B:76119769-76120601	Promoter (1-2kb)	TraesCS3B02G110300	-1033	|TraesCS3B01G110300.1_(v1)|Receptor-like kinase LIP2	3B:76119769-76120595	827	76120195	406	731.394	118.77	726.666	3B:76119780-76120601	822	76120212	598	1097.58	139.889	1092.68	76120204	824.5	502	914.487	129.329	909.673
Merged-3B-76120186-2	AGTTTGACCAGATTTGA	MEME-1	340	356	-	15.3016	2.78e-07	0.00771	AGTTTGACCATTGTTTG	TtWRKY-A_2_peak_243613	TtWRKY-A_1_peak_223003	transcript:TraesCS3B02G110300.1	TtWRKY-A_1_peakname|TtWRKY-A_2_peakname	2	3B:76119769-76120601	Promoter (1-2kb)	TraesCS3B02G110300	-1033	|TraesCS3B01G110300.1_(v1)|Receptor-like kinase LIP2	3B:76119769-76120595	827	76120195	406	731.394	118.77	726.666	3B:76119780-76120601	822	76120212	598	1097.58	139.889	1092.68	76120204	824.5	502	914.487	129.329	909.673
Merged-5A-602245314-2	AGTTTGACCAGATTTGA	MEME-1	415	431	-	15.3016	2.78e-07	0.00771	AGTTTGACCATTGTTTG	TtWRKY-A_2_peak_429456	TtWRKY-A_1_peak_393360	transcript:TraesCS5A02G414100.1	TtWRKY-A_1_peakname|TtWRKY-A_2_peakname	2	5A:602244928-602245666	Promoter (<=1kb)	TraesCS5A02G414100	-867	|TraesCS5A01G414100.1_(v1)|Calmodulin-binding protein	5A:602245008-602245654	647	602245419	221	338.954	63.5078	335.277	5A:602244928-602245666	739	602245426	281	422.608	64.4561	419.022	602245422	693	251	380.781	63.9819	377.149
Merged-2B-23876438-2	AGTTTGACCAGATTTGA	MEME-1	422	438	-	15.3016	2.78e-07	0.00771	AGTTTGACCATTGTTTG	TtWRKY-A_2_peak_134737	TtWRKY-A_1_peak_123142	transcript:TraesCS2B02G048200.1	TtWRKY-A_1_peakname|TtWRKY-A_2_peakname	2	2B:23876013-23876846	Promoter (1-2kb)	TraesCS2B02G048200	-1619	|TraesCS2B01G048200.1_(v1)|Glyceraldehyde-3-phosphate dehydrogenase	2B:23876050-23876846	797	23876420	440	760.115	107.163	755.328	2B:23876013-23876845	833	23876418	574	982.927	110.795	978.197	23876419	815	507	871.521	108.979	866.763
Merged-2B-23876438-2	AGTTTGACCAGATTTGA	MEME-1	455	471	-	15.3016	2.78e-07	0.00771	AGTTTGACCATTGTTTG	TtWRKY-A_2_peak_134737	TtWRKY-A_1_peak_123142	transcript:TraesCS2B02G048200.1	TtWRKY-A_1_peakname|TtWRKY-A_2_peakname	2	2B:23876013-23876846	Promoter (1-2kb)	TraesCS2B02G048200	-1619	|TraesCS2B01G048200.1_(v1)|Glyceraldehyde-3-phosphate dehydrogenase	2B:23876050-23876846	797	23876420	440	760.115	107.163	755.328	2B:23876013-23876845	833	23876418	574	982.927	110.795	978.197	23876419	815	507	871.521	108.979	866.763
Merged-2A-3440387-2	AGTTTGACCAGATTTGA	MEME-1	773	789	+	15.2222	2.84e-07	0.00781	agtttgaccaaggtttg	TtWRKY-A_2_peak_83525	TtWRKY-A_1_peak_76288	transcript:TraesCS2A02G007800.1	TtWRKY-A_1_peakname|TtWRKY-A_2_peakname	2	2A:3439839-3440832	Promoter (1-2kb)	TraesCS2A02G007800	-1965	|TraesCS2A01G007800.1_(v1)|tRNA-dihydrouridine(47) synthase [NAD(P)(+)]	2A:3440059-3440832	774	3440618	82	81.5149	18.6842	78.8643	2A:3439839-3440820	982	3440622	136	145.198	24.2252	142.409	3440620	878	109	113.356	21.4547	110.637
Merged-7A-55928848-2	AGTTTGACCAGATTTGA	MEME-1	265	281	+	15.1905	2.88e-07	0.00789	AATTTGACCAAAGTTTG	TtWRKY-A_2_peak_582722	TtWRKY-A_1_peak_534215	transcript:TraesCS7A02G092000.1	TtWRKY-A_1_peakname|TtWRKY-A_2_peakname	2	7A:55928611-55929098	Promoter (1-2kb)	TraesCS7A02G092000	-1494	|TraesCS7A01G092000.1_(v1)|Early nodulin 93	7A:55928628-55929098	471	55928882	38	22.2833	6.91725	20.139	7A:55928611-55929055	445	55928881	55	32.7781	7.67244	30.5983	55928882	458	46.5	27.5307	7.29484	25.3686
Merged-Un-291907478-2	AGTTTGACCAGATTTGA	MEME-1	523	539	-	15.1905	2.88e-07	0.00789	AATTTGACCAAAGTTTG	TtWRKY-A_2_peak_687098	TtWRKY-A_1_peak_629850	transcript:TraesCSU02G194600.1	TtWRKY-A_1_peakname|TtWRKY-A_2_peakname	2	Un:291907011-291908005	Promoter (1-2kb)	TraesCSU02G194600	-1178	|TraesCSU01G194600.1_(v1)|Heat shock protein	Un:291907069-291907827	759	291907318	52	48.9	14.7975	46.472	Un:291907011-291908005	995	291907308	77	76.4336	18.3155	73.9456	291907313	877	64.5	62.6668	16.5565	60.2088
Merged-7B-749559056-1	AGTTTGACCAGATTTGA	MEME-1	58	74	-	15.0952	2.95e-07	0.00809	GCTTTGACCAGGTTTGA		TtWRKY-A_1_peak_623442	transcript:TraesCS7B02G499300.1	TtWRKY-A_1_peakname	1	7B:749558900-749559212	Promoter (<=1kb)	TraesCS7B02G499300	-199	|TraesCS7B01G499300.1_(v1)|Pathogenesis-related (PR)-10-related norcoclaurine synthase-like protein	7B:749558900-749559212	313	749558985	20	17.6299	8.99597	15.5619	NA	NA	NA	NA	NA	NA	NA	749558985	313	20	17.6299	8.99597	15.5619
Merged-5A-379342302-1	AGTTTGACCAGATTTGA	MEME-1	89	105	-	14.873	3.15e-07	0.00861	AGTTTGACCACATATGC	TtWRKY-A_2_peak_415096		transcript:TraesCS5A02G180600.1	TtWRKY-A_2_peakname	1	5A:379342153-379342452	Promoter (1-2kb)	TraesCS5A02G180600	-1067	|TraesCS5A01G180600.1_(v1)|Homeodomain-like protein with RING/FYVE/PHD-type zinc finger domain-containing protein	NA	NA	NA	NA	NA	NA	NA	5A:379342153-379342452	300	379342256	22	12.4755	5.64767	10.5911	379342256	300	22	12.4755	5.64767	10.5911
Merged-3B-732910387-2	AGTTTGACCAGATTTGA	MEME-1	347	363	-	14.8571	3.17e-07	0.00863	TATTTGACCACAGTTTG	TtWRKY-A_2_peak_287370	TtWRKY-A_1_peak_263230	transcript:TraesCS3B02G486500.1	TtWRKY-A_1_peakname|TtWRKY-A_2_peakname	2	3B:732909969-732910801	Promoter (1-2kb)	TraesCS3B02G486500	-1553	|TraesCS3B01G486500.1_(v1)|2-oxoglutarate (2OG) and Fe(II)-dependent oxygenase superfamily protein	3B:732909991-732910788	798	732910344	405	666.14	90.6541	661.556	3B:732909969-732910801	833	732910343	523	847.821	91.5422	843.319	732910344	815.5	464	756.981	91.0982	752.438
Merged-2B-13068890-2	AGTTTGACCAGATTTGA	MEME-1	979	995	+	14.7778	3.26e-07	0.00886	AGTTTGACCGTATGTGG	TtWRKY-A_2_peak_133982	TtWRKY-A_1_peak_122435	transcript:TraesCS2B02G027800.1	TtWRKY-A_1_peakname|TtWRKY-A_2_peakname	2	2B:13068347-13069409	Promoter (1-2kb)	TraesCS2B02G027800	-1106	|TraesCS2B01G027800.1_(v1)|NBS-LRR-like resistance protein	2B:13068396-13069409	1014	13068618	236	282.157	34.5893	278.67	2B:13068347-13069409	1063	13068622	349	429.081	39.2643	425.478	13068620	1038.5	292.5	355.619	36.9268	352.074
Merged-2B-474448274-2	AGTTTGACCAGATTTGA	MEME-1	853	869	+	14.746	3.31e-07	0.00899	TGTTTGATCAAATTTGA	TtWRKY-A_2_peak_165935	TtWRKY-A_1_peak_151658	transcript:TraesCS2B02G329800.1	TtWRKY-A_1_peakname|TtWRKY-A_2_peakname	2	2B:474447810-474448749	Promoter (1-2kb)	TraesCS2B02G329800	-1358	|TraesCS2B01G329800.1_(v1)|Potassium channel	2B:474447810-474448749	940	474448506	26	19.1434	8.13488	17.0465	2B:474447828-474448712	885	474448506	37	27.117	9.1579	24.9979	474448506	912.5	31.5	23.1302	8.64639	21.0222
Merged-3A-106656992-2	AGTTTGACCAGATTTGA	MEME-1	305	321	+	14.6825	3.43e-07	0.00926	agtttgagcaaatttta	TtWRKY-A_2_peak_195553	TtWRKY-A_1_peak_178897	transcript:TraesCS3A02G129200.1	TtWRKY-A_1_peakname|TtWRKY-A_2_peakname	2	3A:106656692-106657305	Promoter (<=1kb)	TraesCS3A02G129200	-462	|TraesCS3A01G129200.1_(v1)|Alba DNA/RNA-binding protein	3A:106656692-106657282	591	106656916	25	18.607	8.11728	16.5209	3A:106656692-106657305	614	106656901	31	20.8011	7.71191	18.7652	106656908	602.5	28	19.704	7.9146	17.643
Merged-4A-68127983-2	AGTTTGACCAGATTTGA	MEME-1	356	372	-	14.6825	3.43e-07	0.00926	GGTTTGACCAGTTTTAA	TtWRKY-A_2_peak_299394	TtWRKY-A_1_peak_274346	transcript:TraesCS4A02G070700.1	TtWRKY-A_1_peakname|TtWRKY-A_2_peakname	2	4A:68127618-68128351	Promoter (1-2kb)	TraesCS4A02G070700	-1734	|TraesCS4A01G070700.1_(v1)|Thaumatin	4A:68127618-68128311	694	68127981	156	221.717	47.3028	218.444	4A:68127652-68128351	700	68127980	185	251.574	44.8255	248.44	68127980	697	170.5	236.645	46.0641	233.442
Merged-3D-10802233-2	AGTTTGACCAGATTTGA	MEME-1	326	342	+	14.6667	3.46e-07	0.00926	agtttgaccaaaattca	TtWRKY-A_2_peak_294338	TtWRKY-A_1_peak_269698	transcript:TraesCS3D02G029900.1	TtWRKY-A_1_peakname|TtWRKY-A_2_peakname	2	3D:10801990-10802477	Promoter (1-2kb)	TraesCS3D02G029900	-1761	|TraesCS3D01G029900.1_(v1)|Expansin	3D:10801990-10802476	487	10802201	54	66.7824	23.5609	64.223	3D:10801990-10802477	488	10802205	83	105.694	29.9156	103.063	10802203	487.5	68.5	86.2382	26.7383	83.643
Merged-7A-705682980-2	AGTTTGACCAGATTTGA	MEME-1	507	523	-	14.6667	3.46e-07	0.00926	AGTTTGACCAAAATTCA	TtWRKY-A_2_peak_625331	TtWRKY-A_1_peak_573161	transcript:TraesCS7A02G522900.1	TtWRKY-A_1_peakname|TtWRKY-A_2_peakname	2	7A:705682522-705683455	Promoter (1-2kb)	TraesCS7A02G522900	-1967	|TraesCS7A01G522900.1_(v1)|Elongator complex protein 4	7A:705682528-705683455	928	705683037	458	857.489	138.293	852.509	7A:705682522-705683415	894	705683036	579	1065.07	139.778	1060.21	705683036	911	518.5	961.279	139.036	956.36
Merged-2D-10659024-2	AGTTTGACCAGATTTGA	MEME-1	650	666	+	14.6667	3.46e-07	0.00926	agtttgaccaaaattca	TtWRKY-A_2_peak_187467	TtWRKY-A_1_peak_171449	transcript:TraesCS2D02G023700.1	TtWRKY-A_1_peakname|TtWRKY-A_2_peakname	2	2D:10658547-10659501	Promoter (1-2kb)	TraesCS2D02G023700	-1373	|TraesCS2D01G023700.1_(v1)|Cytochrome P450 family protein, expressed	2D:10658553-10659496	944	10659169	224	351.908	67.7907	348.189	2D:10658547-10659501	955	10659185	277	423.186	66.9972	419.598	10659177	949.5	250.5	387.547	67.394	383.894
Merged-4B-552020683-2	AGTTTGACCAGATTTGA	MEME-1	471	487	-	14.6667	3.46e-07	0.00926	AGTTTGACCAAAATTCA	TtWRKY-A_2_peak_380442	TtWRKY-A_1_peak_348449	transcript:TraesCS4B02G274300.1	TtWRKY-A_1_peakname|TtWRKY-A_2_peakname	2	4B:552020209-552021147	Promoter (1-2kb)	TraesCS4B02G274300	-1235	|TraesCS4B01G274300.1_(v1)|Photosynthetic NDH subcomplex B 2	4B:552020280-552021096	817	552020694	303	485.149	77.9727	481.016	4B:552020209-552021147	939	552020697	467	808.031	109.296	803.602	552020696	878	385	646.59	93.6343	642.309
Merged-1A-328712314-2	AGTTTGACCAGATTTGA	MEME-1	374	390	+	14.6667	3.46e-07	0.00926	agtttgaccaaaattca	TtWRKY-A_2_peak_20292	TtWRKY-A_1_peak_18369	transcript:TraesCS1A02G182100.1	TtWRKY-A_1_peakname|TtWRKY-A_2_peakname	2	1A:328711911-328712729	Promoter (1-2kb)	TraesCS1A02G182100	-1642	|TraesCS1A01G182100.1_(v1)|Pectinesterase	1A:328711916-328712702	787	328712285	308	450.622	61.0875	446.591	1A:328711911-328712729	819	328712272	450	670.969	69.2622	666.807	328712278	803	379	560.795	65.1749	556.699
Merged-7A-6306264-2	AGTTTGACCAGATTTGA	MEME-1	402	418	+	14.6667	3.46e-07	0.00926	agtttgaccaaaattca	TtWRKY-A_2_peak_579037	TtWRKY-A_1_peak_530755	transcript:TraesCS7A02G013800.1	TtWRKY-A_1_peakname|TtWRKY-A_2_peakname	2	7A:6305852-6306669	Promoter (1-2kb)	TraesCS7A02G013800	-1033	|TraesCS7A01G013800.1_(v1)|Protein yippee-like	7A:6305901-6306669	769	6306265	301	481.109	77.4597	476.988	7A:6305852-6306636	785	6306261	451	738.25	91.5577	733.955	6306263	777	376	609.679	84.5087	605.471
Merged-1B-638682417-2	AGTTTGACCAGATTTGA	MEME-1	491	507	-	14.6667	3.46e-07	0.00926	AGTTTGACCAAAATTCA	TtWRKY-A_2_peak_79318	TtWRKY-A_1_peak_72432	transcript:TraesCS1B02G412500.1	TtWRKY-A_1_peakname|TtWRKY-A_2_peakname	2	1B:638681915-638682967	Promoter (<=1kb)	TraesCS1B02G412500	-442	|TraesCS1B01G412500.1_(v1)|DUF674 family protein	1B:638681915-638682861	947	638682429	422	701.443	94.45	696.778	1B:638681926-638682967	1042	638682402	591	949.456	90.9162	944.779	638682416	994.5	506.5	825.449	92.6831	820.779
Merged-3D-598858866-2	AGTTTGACCAGATTTGA	MEME-1	238	254	-	14.6667	3.46e-07	0.00926	AGTTTGACCAAAATTCA	TtWRKY-A_2_peak_294929	TtWRKY-A_1_peak_270226	transcript:TraesCS3D02G515100.1	TtWRKY-A_1_peakname|TtWRKY-A_2_peakname	2	3D:598858691-598859039	Promoter (1-2kb)	TraesCS3D02G515100	-1095	|TraesCS3D01G515100.1_(v1)|Ankyrin repeat protein family-like protein	3D:598858696-598859039	344	598858970	19	16.4316	8.56759	14.3849	3D:598858691-598859039	349	598858973	28	24.2467	10.328	22.1636	598858972	346.5	23.5	20.3392	9.44779	18.2742
Merged-1B-671392157-2	AGTTTGACCAGATTTGA	MEME-1	286	302	-	14.6667	3.46e-07	0.00926	AGTTTGACCAAAATTCA	TtWRKY-A_2_peak_81573	TtWRKY-A_1_peak_74505	transcript:TraesCS1B02G457100.1	TtWRKY-A_1_peakname|TtWRKY-A_2_peakname	2	1B:671391757-671392562	Promoter (<=1kb)	TraesCS1B02G457100	-480	|TraesCS1B01G457100.1_(v1)|Pyrroline-5-carboxylate reductase	1B:671391757-671392562	806	671392137	387	696.919	116.901	692.264	1B:671391757-671392552	796	671392067	437	808.764	131.625	804.334	671392102	801	412	752.841	124.263	748.299
Merged-2B-6317572-2	AGTTTGACCAGATTTGA	MEME-1	429	445	-	14.6667	3.46e-07	0.00926	AGTTTGACCAAAATTCA	TtWRKY-A_2_peak_133435	TtWRKY-A_1_peak_121952	transcript:TraesCS2B02G012900.1	TtWRKY-A_1_peakname|TtWRKY-A_2_peakname	2	2B:6317168-6317969	Promoter (1-2kb)	TraesCS2B02G012900	-1261	|TraesCS2B01G012900.1_(v1)|tRNA-dihydrouridine(47) synthase [NAD(P)(+)]	2B:6317198-6317953	756	6317595	244	381.442	68.7337	377.626	2B:6317168-6317969	802	6317606	343	540.553	76.9889	536.68	6317600	779	293.5	460.998	72.8613	457.153
Merged-Un-87944944-2	AGTTTGACCAGATTTGA	MEME-1	396	412	+	14.6667	3.46e-07	0.00926	agtttgaccaaaattca	TtWRKY-A_2_peak_684286	TtWRKY-A_1_peak_627256	transcript:TraesCSU02G099400.1	TtWRKY-A_1_peakname|TtWRKY-A_2_peakname	2	Un:87944555-87945327	Promoter (1-2kb)	TraesCSU02G099400	-1238	|TraesCSU01G099400.1_(v1)|ATP-dependent Clp protease proteolytic subunit	Un:87944583-87945327	745	87944959	277	446.94	77.617	442.92	Un:87944555-87945312	758	87944957	351	555.558	78.3711	551.648	87944958	751.5	314	501.249	77.9941	497.284
Merged-3A-507456161-2	AGTTTGACCAGATTTGA	MEME-1	653	669	-	14.6349	3.49e-07	0.00935	ATTTTGACCAGTTTTGG	TtWRKY-A_2_peak_222032	TtWRKY-A_1_peak_203056	transcript:TraesCS3A02G277700.1	TtWRKY-A_1_peakname|TtWRKY-A_2_peakname	2	3A:507455510-507456822	Promoter (1-2kb)	TraesCS3A02G277700	-1039	|TraesCS3A01G277700.1_(v1)|ATP-dependent 6-phosphofructokinase	3A:507455520-507456822	1303	507456043	130	185.923	45.0102	182.786	3A:507455510-507456795	1286	507456095	181	259.21	50.4581	256.054	507456069	1294.5	155.5	222.566	47.7341	219.42
Merged-6A-596894144-2	AGTTTGACCAGATTTGA	MEME-1	232	248	-	14.5873	3.56e-07	0.0095	AGTTTGACCATGGTTGC	TtWRKY-A_2_peak_528283	TtWRKY-A_1_peak_483906	transcript:TraesCS6A02G373800.1	TtWRKY-A_1_peakname|TtWRKY-A_2_peakname	2	6A:596893909-596894387	Promoter (<=1kb)	TraesCS6A02G373800	-320	|TraesCS6A01G373800.1_(v1)|3(2),5-bisphosphate nucleotidase HAL2	6A:596893909-596894327	419	596894142	21	13.9752	6.62842	11.9788	6A:596893953-596894387	435	596894132	37	23.7668	7.69733	21.69	596894137	427	29	18.871	7.16287	16.8344
Merged-3A-672214938-2	AGTTTGACCAGATTTGA	MEME-1	336	352	+	14.5873	3.56e-07	0.0095	agtttgaccaagtttaA	TtWRKY-A_2_peak_232709	TtWRKY-A_1_peak_212862	transcript:TraesCS3A02G429400.1	TtWRKY-A_1_peakname|TtWRKY-A_2_peakname	2	3A:672214623-672215263	Promoter (1-2kb)	TraesCS3A02G429400	-1473	|TraesCS3A01G429400.1_(v1)|Sulfotransferase	3A:672214623-672215223	601	672214960	128	127.389	20.7468	124.501	3A:672214645-672215263	619	672214958	162	163.741	22.3323	160.884	672214959	610	145	145.565	21.5395	142.692
Merged-5B-590185990-2	AGTTTGACCAGATTTGA	MEME-1	455	471	-	14.5873	3.56e-07	0.0095	AGTTTGACCAAGTTTAA	TtWRKY-A_2_peak_479487	TtWRKY-A_1_peak_439285	transcript:TraesCS5B02G416000.1	TtWRKY-A_1_peakname|TtWRKY-A_2_peakname	2	5B:590185581-590186426	Promoter (1-2kb)	TraesCS5B02G416000	-1126	|TraesCS5B01G416000.1_(v1)|transmembrane protein, putative (DUF1068)	5B:590185602-590186426	825	590186025	228	304.972	45.272	301.407	5B:590185581-590186354	774	590186019	310	413.68	47.7617	410.115	590186022	799.5	269	359.326	46.5168	355.761
Merged-2A-739692384-2	AGTTTGACCAGATTTGA	MEME-1	1334	1350	+	14.5714	3.57e-07	0.00953	GGTTTGACCGGGTTTGG	TtWRKY-A_2_peak_130048	TtWRKY-A_1_peak_118817	transcript:TraesCS2A02G515400.1	TtWRKY-A_1_peakname|TtWRKY-A_2_peakname	2	2A:739691281-739693492	Promoter (1-2kb)	TraesCS2A02G515400	-1150	|TraesCS2A01G515400.1_(v1)|Leucine-rich repeat receptor-like protein kinase family protein	2A:739691366-739693398	2033	739692677	478	911.029	147.955	905.957	2A:739691281-739693492	2212	739692652	743	1374.09	150.706	1368.85	739692664	2122.5	610.5	1142.56	149.331	1137.4
Merged-Un-41984909-2	AGTTTGACCAGATTTGA	MEME-1	252	268	+	14.5556	3.6e-07	0.00961	aatttgaccaaatttaa	TtWRKY-A_2_peak_682521	TtWRKY-A_1_peak_625616	transcript:TraesCSU02G053000.1	TtWRKY-A_1_peakname|TtWRKY-A_2_peakname	2	Un:41984636-41985262	Promoter (1-2kb)	TraesCSU02G053000	-1184	|TraesCSU01G053000.1_(v1)|FBD-associated F-box protein	Un:41984637-41985102	466	41984846	115	176.573	49.692	173.473	Un:41984636-41985262	627	41984878	166	258.01	59.4751	254.857	41984862	546.5	140.5	217.292	54.5836	214.165
Merged-7A-696815910-2	AGTTTGACCAGATTTGA	MEME-1	287	303	-	14.4921	3.68e-07	0.00981	AGTTTGATCATAGTTTA	TtWRKY-A_2_peak_624579	TtWRKY-A_1_peak_572469	transcript:TraesCS7A02G509200.2	TtWRKY-A_1_peakname|TtWRKY-A_2_peakname	2	7A:696815563-696816261	Promoter (1-2kb)	TraesCS7A02G509200	-1776	|TraesCS7A01G509200.2_(v1)|Aldehyde oxidase, putative	7A:696815580-696816237	658	696815962	297	464.531	72.7179	460.458	7A:696815563-696816261	699	696815964	458	740.392	88.4437	736.093	696815963	678.5	377.5	602.462	80.5808	598.275
Merged-7B-652976141-2	AGTTTGACCAGATTTGA	MEME-1	1258	1274	-	14.4762	3.7e-07	0.00986	AATTTGACCAAAATTGG	TtWRKY-A_2_peak_673151	TtWRKY-A_1_peak_616834	transcript:TraesCS7B02G386800.1	TtWRKY-A_1_peakname|TtWRKY-A_2_peakname	2	7B:652975285-652976988	Promoter (1-2kb)	TraesCS7B02G386800	-1428	|TraesCS7B01G386800.1_(v1)|Defensin	7B:652975311-652976983	1673	652975755	242	391.738	75.0587	387.889	7B:652975285-652976988	1704	652975751	310	493.591	77.2493	489.83	652975753	1688.5	276	442.664	76.154	438.86
Merged-5B-648356641-1	AGTTTGACCAGATTTGA	MEME-1	50	66	+	14.4603	3.71e-07	0.00989	agtttgaccaagtttgc		TtWRKY-A_1_peak_442893	transcript:TraesCS5B02G476000.1	TtWRKY-A_1_peakname	1	5B:648356491-648356791	Promoter (1-2kb)	TraesCS5B02G476000	-1885	|TraesCS5B01G476000.1_(v1)|Alpha-amylase	5B:648356491-648356791	301	648356585	31	31.9729	13.7081	29.7039	NA	NA	NA	NA	NA	NA	NA	648356585	301	31	31.9729	13.7081	29.7039
Merged-2A-697376991-2	AGTTTGACCAGATTTGA	MEME-1	220	236	-	14.3492	3.88e-07	0.0102	ACTTTGACAAGAGTTGA	TtWRKY-A_2_peak_126882	TtWRKY-A_1_peak_115927	transcript:TraesCS2A02G448500.1	TtWRKY-A_1_peakname|TtWRKY-A_2_peakname	2	2A:697376675-697377345	Promoter (<=1kb)	TraesCS2A02G448500	-660	|TraesCS2A01G448500.1_(v1)|Basic helix loop helix (BHLH) family transcription factor	2A:697376675-697377255	581	697377036	127	173.057	40.1779	169.972	2A:697376689-697377345	657	697377023	162	211.45	39.2826	208.436	697377030	619	144.5	192.254	39.7302	189.204
Merged-5A-699522578-2	AGTTTGACCAGATTTGA	MEME-1	452	468	+	14.3492	3.88e-07	0.0102	ACTTTGACAAGAGTTGA	TtWRKY-A_2_peak_436304	TtWRKY-A_1_peak_399626	transcript:TraesCS5A02G543600.1	TtWRKY-A_1_peakname|TtWRKY-A_2_peakname	2	5A:699522176-699522998	Promoter (1-2kb)	TraesCS5A02G543600	-1594	|TraesCS5A01G543600.1_(v1)|Germin-like protein	5A:699522176-699522941	766	699522541	124	165.303	38.0043	162.25	5A:699522200-699522998	799	699522511	153	196.121	37.1136	193.155	699522526	782.5	138.5	180.712	37.559	177.702
Merged-6D-5846236-2	AGTTTGACCAGATTTGA	MEME-1	361	377	+	14.3175	3.93e-07	0.0102	ACTTTGACCATATTTCA	TtWRKY-A_2_peak_578158	TtWRKY-A_1_peak_529959	transcript:TraesCS6D02G013900.1	TtWRKY-A_1_peakname|TtWRKY-A_2_peakname	2	6D:5845965-5846445	Promoter (<=1kb)	TraesCS6D02G013900	-350	|TraesCS6D01G013900.1_(v1)|F-box family protein	6D:5845965-5846435	471	5846325	13	9.72581	5.99731	7.83927	6D:5846101-5846445	345	5846343	18	12.943	6.76663	11.0469	5846334	408	15.5	11.3344	6.38197	9.44308
Merged-4A-482139705-2	AGTTTGACCAGATTTGA	MEME-1	349	365	+	14.2698	3.98e-07	0.0102	agtttgaccaaatttac	TtWRKY-A_2_peak_326058	TtWRKY-A_1_peak_298544	transcript:TraesCS4A02G197900.2	TtWRKY-A_1_peakname|TtWRKY-A_2_peakname	2	4A:482139383-482140011	Promoter (<=1kb)	TraesCS4A02G197900	-260	|TraesCS4A01G197900.2_(v1)|Rho GTPase-activating protein	4A:482139383-482140010	628	482139735	74	82.9902	22.5969	80.3311	4A:482139419-482140011	593	482139737	120	141.979	29.1607	139.201	482139736	610.5	97	112.485	25.8788	109.766
Merged-1B-484296836-2	AGTTTGACCAGATTTGA	MEME-1	354	370	-	14.2698	3.98e-07	0.0102	AGTTTGACCAAATTTAC	TtWRKY-A_2_peak_68270	TtWRKY-A_1_peak_62349	transcript:TraesCS1B02G276500.1	TtWRKY-A_1_peakname|TtWRKY-A_2_peakname	2	1B:484296322-484297348	Promoter (<=1kb)	TraesCS1B02G276500	-327	|TraesCS1B01G276500.1_(v1)|Wound-induced protease inhibitor	1B:484296368-484297307	940	484296688	222	326.576	57.1971	322.94	1B:484296322-484297348	1027	484296703	332	500.537	67.4529	496.758	484296696	983.5	277	413.557	62.325	409.849
Merged-4A-13749848-2	AGTTTGACCAGATTTGA	MEME-1	360	376	-	14.2698	3.98e-07	0.0102	AGTTTGACCAAATTTAC	TtWRKY-A_2_peak_295967	TtWRKY-A_1_peak_271181	transcript:TraesCS4A02G020100.1	TtWRKY-A_1_peakname|TtWRKY-A_2_peakname	2	4A:13749502-13750192	Promoter (<=1kb)	TraesCS4A02G020100	-597	|TraesCS4A01G020100.1_(v1)|Major facilitator superfamily protein	4A:13749502-13750189	688	13749877	202	282.98	49.3288	279.491	4A:13749511-13750192	682	13749870	251	341.735	48.3405	338.353	13749874	685	226.5	312.358	48.8347	308.922
Merged-6A-592478803-2	AGTTTGACCAGATTTGA	MEME-1	568	584	-	14.2698	3.98e-07	0.0102	AGCTTGACCATTTTTGA	TtWRKY-A_2_peak_527918	TtWRKY-A_1_peak_483564	transcript:TraesCS6A02G363100.2	TtWRKY-A_1_peakname|TtWRKY-A_2_peakname	2	6A:592478461-592479132	Promoter (<=1kb)	TraesCS6A02G363100	-146	|TraesCS6A01G363100.2_(v1)|Embryogenesis transmembrane protein-like	6A:592478499-592479123	625	592478778	51	50.6723	16.062	48.2309	6A:592478461-592479132	672	592478779	58	53.0631	14.655	50.7169	592478778	648.5	54.5	51.8677	15.3585	49.4739
Merged-3B-804007205-2	AGTTTGACCAGATTTGA	MEME-1	772	788	+	14.2698	3.98e-07	0.0102	agtttgaccaaatttaC	TtWRKY-A_2_peak_292793	TtWRKY-A_1_peak_268303	transcript:TraesCS3B02G573000.1	TtWRKY-A_1_peakname|TtWRKY-A_2_peakname	2	3B:804006660-804007753	Promoter (1-2kb)	TraesCS3B02G573000	-1589	|TraesCS3B01G573000.1_(v1)|E3 ubiquitin-protein ligase	3B:804006685-804007725	1041	804007341	353	604.57	98.3633	600.132	3B:804006660-804007753	1094	804007336	427	709.976	94.8008	705.736	804007338	1067.5	390	657.273	96.582	652.934
Merged-5A-667129461-2	AGTTTGACCAGATTTGA	MEME-1	190	206	+	14.254	3.99e-07	0.0102	TGtttgaccacgtttaa	TtWRKY-A_2_peak_433776	TtWRKY-A_1_peak_397300	transcript:TraesCS5A02G502200.1	TtWRKY-A_1_peakname|TtWRKY-A_2_peakname	2	5A:667129105-667129797	Promoter (<=1kb)	TraesCS5A02G502200	-928	|TraesCS5A01G502200.1_(v1)|Benzyl alcohol O-benzoyltransferase	5A:667129158-667129785	628	667129310	65	63.2139	16.8114	60.6798	5A:667129105-667129797	693	667129390	83	79.0788	17.3532	76.5767	667129350	660.5	74	71.1463	17.0823	68.6282
Merged-Un-278720241-1	AGTTTGACCAGATTTGA	MEME-1	191	207	-	14.2222	4.04e-07	0.0102	GGTTTGACCAGGGGTGG		TtWRKY-A_1_peak_629709	transcript:TraesCSU02G184300.1	TtWRKY-A_1_peakname	1	Un:278720082-278720400	Promoter (1-2kb)	TraesCSU02G184300	-1602	|TraesCS4B01G040500.1_(v1)|Dirigent protein	Un:278720082-278720400	319	278720179	9	3.06779	2.56489	1.49742	NA	NA	NA	NA	NA	NA	NA	278720179	319	9	3.06779	2.56489	1.49742
Merged-7A-722590404-2	AGTTTGACCAGATTTGA	MEME-1	1111	1127	+	14.1746	4.1e-07	0.0104	TGTTTGACTAGCTTTGA	TtWRKY-A_2_peak_626564	TtWRKY-A_1_peak_574334	transcript:TraesCS7A02G547400.1	TtWRKY-A_1_peakname|TtWRKY-A_2_peakname	2	7A:722589720-722591127	Promoter (1-2kb)	TraesCS7A02G547400	-1650	|TraesCS7A01G547400.1_(v1)|DUF241 domain protein	7A:722589720-722591127	1408	722590525	197	295.109	57.78	291.577	7A:722589722-722591047	1326	722590529	209	291.055	49.0429	287.809	722590527	1367	203	293.082	53.4115	289.693
Merged-1A-351887612-2	AGTTTGACCAGATTTGA	MEME-1	395	411	-	14.1587	4.12e-07	0.0104	TGTTTGACCAAATGTTA	TtWRKY-A_2_peak_21674	TtWRKY-A_1_peak_19633	transcript:TraesCS1A02G194900.1	TtWRKY-A_1_peakname|TtWRKY-A_2_peakname	2	1A:351887302-351887894	Promoter (1-2kb)	TraesCS1A02G194900	-1018	|TraesCS1A01G194900.1_(v1)|Cinnamoyl-CoA reductase-like protein	1A:351887302-351887868	567	351887710	42	38.6907	13.282	36.3537	1A:351887385-351887894	510	351887704	78	80.2612	19.6228	77.753	351887707	538.5	60	59.4759	16.4524	57.0534
Merged-2B-34102876-2	AGTTTGACCAGATTTGA	MEME-1	474	490	-	14.1111	4.2e-07	0.0106	ACTTTGACCAAGTTTGA	TtWRKY-A_2_peak_135745	TtWRKY-A_1_peak_124073	transcript:TraesCS2B02G067500.1	TtWRKY-A_1_peakname|TtWRKY-A_2_peakname	2	2B:34102168-34103599	Promoter (1-2kb)	TraesCS2B02G067500	-1319	|TraesCS2B01G067500.1_(v1)|Dirigent protein	2B:34102191-34103599	1409	34102650	477	918.463	152.511	913.378	2B:34102168-34103546	1379	34102649	577	1082.33	148.729	1077.45	34102650	1394	527	1000.4	150.62	995.414
Merged-6A-19827071-3	AGTTTGACCAGATTTGA	MEME-1	275	291	+	14.0952	4.22e-07	0.0107	GGATTGACCACATTTGG	TtWRKY-A_2_peak_489932	TtWRKY-A_1_peak_448907,TtWRKY-A_1_peak_448906	transcript:TraesCS6A02G038800.1	TtWRKY-A_1_peakname|TtWRKY-A_2_peakname	3	6A:19826008-19827946	Promoter (1-2kb)	TraesCS6A02G038800	-1888	|TraesCS6A01G038800.1_(v1)|F-box family protein	NA	NA	NA	NA	NA	NA	NA	6A:19826009-19827946	1938	19826850	76	72.8469	17.1437	70.3788	19826850	1938	76	72.8469	17.1437	70.3788
Merged-6D-471569579-2	AGTTTGACCAGATTTGA	MEME-1	367	383	+	14.0635	4.27e-07	0.0108	TGGTTGACCAGATTTGC	TtWRKY-A_2_peak_578673	TtWRKY-A_1_peak_530414	transcript:TraesCS6D02G403400.3	TtWRKY-A_1_peakname|TtWRKY-A_2_peakname	2	6D:471569346-471569791	Promoter (<=1kb)	TraesCS6D02G403400	-433	|TraesCS6D01G403400.1_(v1)|tRNA-2-methylthio-N(6)-dimethylallyladenosine synthase	6D:471569346-471569778	433	471569588	39	30.6501	10.2596	28.3953	6D:471569401-471569791	391	471569531	47	34.2006	9.72294	32.0067	471569560	412	43	32.4254	9.99127	30.201
Merged-1A-495335203-2	AGTTTGACCAGATTTGA	MEME-1	250	266	-	14.0159	4.35e-07	0.011	TGTTTGACCATCGTTGG	TtWRKY-A_2_peak_30102	TtWRKY-A_1_peak_27226	transcript:TraesCS1A02G300700.1	TtWRKY-A_1_peakname|TtWRKY-A_2_peakname	2	1A:495334961-495335445	Promoter (<=1kb)	TraesCS1A02G300700	-562	|TraesCS1A01G300700.1_(v1)|Ubiquitin carboxyl-terminal hydrolase-related protein	1A:495334961-495335445	485	495335204	32	25.4447	9.72772	23.2549	1A:495335019-495335389	371	495335221	35	24.5786	8.49976	22.4915	495335212	428	33.5	25.0116	9.11374	22.8732
Merged-5B-419614362-2	AGTTTGACCAGATTTGA	MEME-1	317	333	-	14.0159	4.35e-07	0.011	TGTTTGACCATTTTTTA	TtWRKY-A_2_peak_466984	TtWRKY-A_1_peak_427713	transcript:TraesCS5B02G238900.1	TtWRKY-A_1_peakname|TtWRKY-A_2_peakname	2	5B:419614084-419614641	Promoter (1-2kb)	TraesCS5B02G238900	-1190	|TraesCS5B01G238900.1_(v1)|Chaperone DnaJ	5B:419614110-419614641	532	419614406	54	60.1839	19.8358	57.6708	5B:419614084-419614613	530	419614381	59	60.1589	17.6602	57.7652	419614394	531	56.5	60.1714	18.748	57.718
Merged-2B-477603607-2	AGTTTGACCAGATTTGA	MEME-1	193	209	+	13.9841	4.41e-07	0.0111	TGTTTGAACAGAATTGA	TtWRKY-A_2_peak_166122	TtWRKY-A_1_peak_151822	transcript:TraesCS2B02G334200.1	TtWRKY-A_1_peakname|TtWRKY-A_2_peakname	2	2B:477603442-477603776	Promoter (1-2kb)	TraesCS2B02G334200	-1656	|TraesCS2B01G334200.1_(v1)|extracellular ligand-gated ion channel protein (DUF3537)	2B:477603442-477603762	321	477603570	23	16.1134	7.29683	14.0713	2B:477603448-477603776	329	477603633	25	15.213	6.38432	13.2703	477603602	325	24	15.6632	6.84058	13.6708
Merged-6B-38886918-2	AGTTTGACCAGATTTGA	MEME-1	321	337	-	13.9365	4.48e-07	0.0112	AGTTTGACGATAGTTTG	TtWRKY-A_2_peak_532130	TtWRKY-A_1_peak_487533	transcript:TraesCS6B02G058500.1	TtWRKY-A_1_peakname|TtWRKY-A_2_peakname	2	6B:38886552-38887291	Promoter (1-2kb)	TraesCS6B02G058500	-1420	|TraesCS6B01G058600.1_(v1)|Pentatricopeptide repeat-containing protein	6B:38886552-38887267	716	38886887	221	353.115	70.4447	349.391	6B:38886563-38887291	729	38886888	273	424.736	70.0849	421.144	38886888	722.5	247	388.925	70.2648	385.267
Merged-3B-17089145-2	AGTTTGACCAGATTTGA	MEME-1	532	548	-	13.9365	4.48e-07	0.0112	TGTTTGACCAAGTTTTA	TtWRKY-A_2_peak_239592	TtWRKY-A_1_peak_219192	transcript:TraesCS3B02G035100.1	TtWRKY-A_1_peakname|TtWRKY-A_2_peakname	2	3B:17088727-17089556	Promoter (1-2kb)	TraesCS3B02G035100	-1467	|TraesCS3B01G035100.1_(v1)|NBS-LRR disease resistance protein-like protein	3B:17088770-17089528	759	17089135	214	369.474	84.3463	365.697	3B:17088727-17089556	830	17089140	277	471.957	89.826	468.248	17089138	794.5	245.5	420.716	87.0862	416.973
Merged-5A-35624951-2	AGTTTGACCAGATTTGA	MEME-1	261	277	+	13.9206	4.53e-07	0.0114	actttgaccaaatttaa	TtWRKY-A_2_peak_392418	TtWRKY-A_1_peak_359510	transcript:TraesCS5A02G038300.1	TtWRKY-A_1_peakname|TtWRKY-A_2_peakname	2	5A:35624720-35625184	Promoter (1-2kb)	TraesCS5A02G038300	-1912	|TraesCS5A01G038300.1_(v1)|Auxin response factor	5A:35624727-35625174	448	35624999	53	47.639	13.8504	45.2205	5A:35624720-35625184	465	35624977	60	53.4458	14.1688	51.0973	35624988	456.5	56.5	50.5424	14.0096	48.1589
Merged-4B-64614355-2	AGTTTGACCAGATTTGA	MEME-1	371	387	-	13.8889	4.59e-07	0.0115	AGTTTGAGCATAGTTTG	TtWRKY-A_2_peak_349067	TtWRKY-A_1_peak_319610	transcript:TraesCS4B02G070300.1	TtWRKY-A_1_peakname|TtWRKY-A_2_peakname	2	4B:64613905-64614807	Promoter (1-2kb)	TraesCS4B02G070300	-1760	|TraesCS4A01G245100.1_(v1)|Dormancy-associated protein/auxin-repressed protein	4B:64613905-64614781	877	64614306	379	642.588	97.4659	638.058	4B:64613929-64614807	879	64614306	525	893.221	106.547	888.639	64614306	878	452	767.904	102.006	763.348
Merged-4B-552020683-2	AGTTTGACCAGATTTGA	MEME-1	503	519	-	13.8889	4.59e-07	0.0115	AGTTTGAGCATAGTTTG	TtWRKY-A_2_peak_380442	TtWRKY-A_1_peak_348449	transcript:TraesCS4B02G274300.1	TtWRKY-A_1_peakname|TtWRKY-A_2_peakname	2	4B:552020209-552021147	Promoter (1-2kb)	TraesCS4B02G274300	-1235	|TraesCS4B01G274300.1_(v1)|Photosynthetic NDH subcomplex B 2	4B:552020280-552021096	817	552020694	303	485.149	77.9727	481.016	4B:552020209-552021147	939	552020697	467	808.031	109.296	803.602	552020696	878	385	646.59	93.6343	642.309
Merged-2A-739692384-2	AGTTTGACCAGATTTGA	MEME-1	1353	1369	+	13.873	4.61e-07	0.0115	ATGTTGACCAGATTTGA	TtWRKY-A_2_peak_130048	TtWRKY-A_1_peak_118817	transcript:TraesCS2A02G515400.1	TtWRKY-A_1_peakname|TtWRKY-A_2_peakname	2	2A:739691281-739693492	Promoter (1-2kb)	TraesCS2A02G515400	-1150	|TraesCS2A01G515400.1_(v1)|Leucine-rich repeat receptor-like protein kinase family protein	2A:739691366-739693398	2033	739692677	478	911.029	147.955	905.957	2A:739691281-739693492	2212	739692652	743	1374.09	150.706	1368.85	739692664	2122.5	610.5	1142.56	149.331	1137.4
Merged-2B-573672629-1	AGTTTGACCAGATTTGA	MEME-1	500	516	-	13.8254	4.71e-07	0.0118	AGTTTGACTAGGTTTGC		TtWRKY-A_1_peak_158173	transcript:TraesCS2B02G405600.1	TtWRKY-A_1_peakname	1	2B:573672359-573672900	Promoter (<=1kb)	TraesCS2B02G405600	-623	|TraesCS2B01G405600.1_(v1)|NAD(P)H-quinone oxidoreductase subunit M	2B:573672359-573672900	542	573672657	10	4.95252	3.5885	3.25492	NA	NA	NA	NA	NA	NA	NA	573672657	542	10	4.95252	3.5885	3.25492
Merged-2B-781772901-2	AGTTTGACCAGATTTGA	MEME-1	314	330	+	13.7937	4.8e-07	0.012	actttgaccaaatttgc	TtWRKY-A_2_peak_186548	TtWRKY-A_1_peak_170606	transcript:TraesCS2B02G598700.1	TtWRKY-A_1_peakname|TtWRKY-A_2_peakname	2	2B:781772444-781773500	Promoter (<=1kb)	TraesCS2B02G598700	-68	|TraesCS2B01G598700.1_(v1)|Mediator of rna polymerase ii transcription subunit 15a	2B:781772453-781773209	757	781772770	131	178.845	40.7726	175.736	2B:781772444-781773500	1057	781772750	161	211.968	40.0079	208.952	781772760	907	146	195.406	40.3903	192.344
Merged-6A-100364873-2	AGTTTGACCAGATTTGA	MEME-1	452	468	+	13.6825	5.03e-07	0.0123	ggtttgaccggttttgg	TtWRKY-A_2_peak_495429	TtWRKY-A_1_peak_453993	transcript:TraesCS6A02G127400.1	TtWRKY-A_1_peakname|TtWRKY-A_2_peakname	2	6A:100364233-100365500	Promoter (1-2kb)	TraesCS6A02G127400	-1424	|TraesCS6A01G127400.1_(v1)|Leucine-rich repeat receptor-like protein kinase family protein	6A:100364233-100365464	1232	100365095	233	311.992	45.6078	308.404	6A:100364296-100365500	1205	100365093	322	432.946	49.041	429.333	100365094	1218.5	277.5	372.469	47.3244	368.868
Merged-2B-777373593-2	AGTTTGACCAGATTTGA	MEME-1	462	478	-	13.6667	5.06e-07	0.0123	GATTTGACCACAGTTTG	TtWRKY-A_2_peak_186286	TtWRKY-A_1_peak_170365	transcript:TraesCS2B02G592400.1	TtWRKY-A_1_peakname|TtWRKY-A_2_peakname	2	2B:777373057-777374126	Promoter (1-2kb)	TraesCS2B02G592400	-1843	|TraesCS2B01G592400.1_(v1)|Cytochrome P450	2B:777373088-777374126	1039	777373583	556	1030.87	141.878	1025.63	2B:777373057-777374101	1045	777373599	757	1404.35	152.916	1399.08	777373591	1042	656.5	1217.61	147.397	1212.36
Merged-Un-39208421-2	AGTTTGACCAGATTTGA	MEME-1	542	558	+	13.6667	5.06e-07	0.0123	gatttgaccacagtttg	TtWRKY-A_2_peak_682383	TtWRKY-A_1_peak_625496	transcript:TraesCSU02G049000.1	TtWRKY-A_1_peakname|TtWRKY-A_2_peakname	2	Un:39208069-39208736	Promoter (<=1kb)	TraesCSU02G049000	-826	|TraesCSU01G049000.1_(v1)|Cytochrome P450 family protein, expressed	Un:39208146-39208736	591	39208522	196	316.552	69.327	312.949	Un:39208069-39208736	668	39208476	255	406.558	73.3405	403.012	39208499	629.5	225.5	361.555	71.3337	357.981
Merged-6B-15399403-2	AGTTTGACCAGATTTGA	MEME-1	622	638	+	13.6667	5.06e-07	0.0123	gatttgaccacagtttg	TtWRKY-A_2_peak_530417	TtWRKY-A_1_peak_485914	transcript:TraesCS6B02G025600.1	TtWRKY-A_1_peakname|TtWRKY-A_2_peakname	2	6B:15398865-15399923	Promoter (1-2kb)	TraesCS6B02G025600	-1320	|TraesCS6B01G025600.1_(v1)|Mitochondrial transcription termination factor-like	6B:15398865-15399875	1011	15399491	302	553.863	112.778	549.549	6B:15398950-15399923	974	15399498	439	817.157	134.102	812.711	15399494	992.5	370.5	685.51	123.44	681.13
Merged-4A-34677248-2	AGTTTGACCAGATTTGA	MEME-1	463	479	+	13.6667	5.06e-07	0.0123	attttgaccagaattta	TtWRKY-A_2_peak_297376	TtWRKY-A_1_peak_272484	transcript:TraesCS4A02G041300.1	TtWRKY-A_1_peakname|TtWRKY-A_2_peakname	2	4A:34676767-34677777	Promoter (<=1kb)	TraesCS4A02G041300	-518	|TraesCS4A01G041300.1_(v1)|F-box protein PP2	4A:34676826-34677625	800	34677212	257	330.052	41.8601	326.404	4A:34676767-34677777	1011	34677224	406	546.553	50.9839	542.666	34677218	905.5	331.5	438.303	46.422	434.535
Merged-2D-642988073-2	AGTTTGACCAGATTTGA	MEME-1	504	520	+	13.6667	5.06e-07	0.0123	agtttgaccaagtttag	TtWRKY-A_2_peak_188210	TtWRKY-A_1_peak_172110	transcript:TraesCS2D02G581300.1	TtWRKY-A_1_peakname|TtWRKY-A_2_peakname	2	2D:642987716-642988421	Promoter (<=1kb)	TraesCS2D02G581300	-301	|TraesCS2D01G581300.1_(v1)|RNA-binding region RNP-1	2D:642987716-642988421	706	642988197	133	212.087	57.4029	208.85	2D:642987743-642988412	670	642988205	183	291.809	65.5294	288.561	642988201	688	158	251.948	61.4661	248.706
Merged-5A-687654240-2	AGTTTGACCAGATTTGA	MEME-1	258	274	-	13.6667	5.06e-07	0.0123	AGTTTGACCAAGTTTAG	TtWRKY-A_2_peak_435287	TtWRKY-A_1_peak_398667	transcript:TraesCS5A02G526900.1	TtWRKY-A_1_peakname|TtWRKY-A_2_peakname	2	5A:687653828-687654683	Promoter (<=1kb)	TraesCS5A02G526900	-766	|TraesCS5A01G526900.1_(v1)|Chalcone synthase	5A:687653830-687654620	791	687654088	44	26.0047	7.23724	23.8082	5A:687653828-687654683	856	687654097	56	31.1552	7.04904	28.9918	687654092	823.5	50	28.58	7.14314	26.4
Merged-6B-697541347-2	AGTTTGACCAGATTTGA	MEME-1	290	306	-	13.6667	5.06e-07	0.0123	AGTTTGACCAAGTTTAG	TtWRKY-A_2_peak_576714	TtWRKY-A_1_peak_528629	transcript:TraesCS6B02G429700.1	TtWRKY-A_1_peakname|TtWRKY-A_2_peakname	2	6B:697540981-697541737	Promoter (<=1kb)	TraesCS6B02G429700	-476	|TraesCS6B01G429700.1_(v1)|Alpha/beta-Hydrolases superfamily protein	6B:697540995-697541737	743	697541302	153	195.759	36.9582	192.585	6B:697540981-697541678	698	697541291	227	296.935	42.7815	293.672	697541296	720.5	190	246.347	39.8698	243.129
Merged-7B-123674564-2	AGTTTGACCAGATTTGA	MEME-1	428	444	-	13.6667	5.06e-07	0.0123	AGTTTGACCAAGTTTAG	TtWRKY-A_2_peak_636914	TtWRKY-A_1_peak_583772	transcript:TraesCS7B02G106900.1	TtWRKY-A_1_peakname|TtWRKY-A_2_peakname	2	7B:123674151-123674997	Promoter (<=1kb)	TraesCS7B02G106900	-759	|TraesCS7B01G106900.1_(v1)|Potassium channel	7B:123674186-123674997	812	123674583	208	270.312	41.3181	266.865	7B:123674151-123674924	774	123674584	309	411.928	47.6081	408.368	123674584	793	258.5	341.12	44.4631	337.616
Merged-5B-532239039-2	AGTTTGACCAGATTTGA	MEME-1	458	474	-	13.6667	5.06e-07	0.0123	AGTTTGACCAAGTTTAG	TtWRKY-A_2_peak_475274	TtWRKY-A_1_peak_435365	transcript:TraesCS5B02G352500.1	TtWRKY-A_1_peakname|TtWRKY-A_2_peakname	2	5B:532238644-532239443	Promoter (1-2kb)	TraesCS5B02G352500	-1235	|TraesCS5B01G352500.1_(v1)|Serine/threonine-protein kinase	5B:532238654-532239415	762	532238972	151	186.326	33.9395	183.187	5B:532238644-532239443	800	532238966	198	240.447	34.7651	237.345	532238969	781	174.5	213.387	34.3523	210.266
Merged-7A-730723680-2	AGTTTGACCAGATTTGA	MEME-1	619	635	-	13.6667	5.06e-07	0.0123	AGTTTGACCAAGTTTAG	TtWRKY-A_2_peak_627342	TtWRKY-A_1_peak_575045	transcript:TraesCS7A02G558400.1	TtWRKY-A_1_peakname|TtWRKY-A_2_peakname	2	7A:730723179-730724203	Promoter (<=1kb)	TraesCS7A02G558400	-513	|TraesCS7A01G558400.1_(v1)|UDP-glycosyltransferase	7A:730723189-730724151	963	730723816	281	418.954	62.9667	415.019	7A:730723179-730724203	1025	730723813	375	555.164	65.6868	551.255	730723814	994	328	487.059	64.3268	483.137
Merged-5B-655616246-2	AGTTTGACCAGATTTGA	MEME-1	685	701	-	13.6667	5.06e-07	0.0123	AGTTTGACCAAGTTTAG	TtWRKY-A_2_peak_483826	TtWRKY-A_1_peak_443271	transcript:TraesCS5B02G484000.1	TtWRKY-A_1_peakname|TtWRKY-A_2_peakname	2	5B:655615692-655616757	Promoter (1-2kb)	TraesCS5B02G484000	-1481	|TraesCS5B01G484000.1_(v1)|LURP-one-like protein	5B:655615692-655616757	1066	655616212	374	632.011	96.1834	627.506	5B:655615806-655616731	926	655616226	490	819.319	99.4575	814.868	655616219	996	432	725.665	97.8204	721.187
Merged-2B-541904966-2	AGTTTGACCAGATTTGA	MEME-1	365	381	+	13.619	5.11e-07	0.0124	aggttgaccatagtttg	TtWRKY-A_2_peak_170799	TtWRKY-A_1_peak_156100	transcript:TraesCS2B02G378800.1	TtWRKY-A_1_peakname|TtWRKY-A_2_peakname	2	2B:541904549-541905383	Promoter (1-2kb)	TraesCS2B02G378800	-1885	|TraesCS2B01G378800.1_(v1)|Leucine-rich repeat protein kinase family protein	2B:541904585-541905348	764	541905029	437	703.767	86.59	699.097	2B:541904549-541905383	835	541905033	621	1010.72	95.5234	1005.95	541905031	799.5	529	857.244	91.0567	852.524
Merged-2B-568028715-2	AGTTTGACCAGATTTGA	MEME-1	290	306	-	13.619	5.11e-07	0.0124	AGTTGGACCATAGTTTG	TtWRKY-A_2_peak_172653	TtWRKY-A_1_peak_157828	transcript:TraesCS2B02G399700.1	TtWRKY-A_1_peakname|TtWRKY-A_2_peakname	2	2B:568028371-568029049	Promoter (1-2kb)	TraesCS2B02G399700	-1570	|TraesCS2B01G399700.1_(v1)|NAC domain protein,	2B:568028392-568029049	658	568028765	331	599.422	112.738	594.996	2B:568028371-568029049	679	568028781	448	810.148	123.684	805.715	568028773	668.5	389.5	704.785	118.211	700.356
Merged-4B-670799359-2	AGTTTGACCAGATTTGA	MEME-1	337	353	+	13.619	5.11e-07	0.0124	TGTTTGACCAAATTTTC	TtWRKY-A_2_peak_389408	TtWRKY-A_1_peak_356773	transcript:TraesCS4B02G396300.1	TtWRKY-A_1_peakname|TtWRKY-A_2_peakname	2	4B:670798990-670799708	Promoter (<=1kb)	TraesCS4B02G396300	-165	|TraesCS4B01G396300.1_(v1)|Cytochrome P450 family protein, expressed	4B:670798990-670799708	719	670799317	212	328.195	64.1752	324.553	4B:670799033-670799708	676	670799328	258	382.7	60.8168	379.212	670799322	697.5	235	355.447	62.496	351.882
Merged-1A-15428445-2	AGTTTGACCAGATTTGA	MEME-1	261	277	-	13.619	5.11e-07	0.0124	ACTTTGACCACATGTTA	TtWRKY-A_2_peak_867	TtWRKY-A_1_peak_812	transcript:TraesCS1A02G033000.1	TtWRKY-A_1_peakname|TtWRKY-A_2_peakname	2	1A:15428247-15428633	Promoter (1-2kb)	TraesCS1A02G033000	-1779	|TraesCS1A01G033000.1_(v1)|WD40 repeat-like protein	1A:15428291-15428610	320	15428365	25	11.2139	4.6115	9.28243	1A:15428247-15428633	387	15428396	37	17.0061	5.2063	15.0311	15428380	353.5	31	14.11	4.9089	12.1568
Merged-1A-7275905-2	AGTTTGACCAGATTTGA	MEME-1	318	334	+	13.6032	5.14e-07	0.0125	GGTTTGATCATATTTGG	TtWRKY-A_2_peak_304	TtWRKY-A_1_peak_270	transcript:TraesCS1A02G012900.1	TtWRKY-A_1_peakname|TtWRKY-A_2_peakname	2	1A:7275632-7276183	Promoter (<=1kb)	TraesCS1A02G012900	-953	|TraesCS1A01G012900.1_(v1)|Fatty acid oxidation complex subunit alpha	1A:7275669-7276137	469	7275933	66	74.3409	21.8572	71.7341	1A:7275632-7276183	552	7275941	86	94.7125	22.936	92.1321	7275937	510.5	76	84.5267	22.3966	81.9331
Merged-3D-325978875-2	AGTTTGACCAGATTTGA	MEME-1	246	262	+	13.5714	5.19e-07	0.0126	agtttgatcatagtttg	TtWRKY-A_2_peak_294539	TtWRKY-A_1_peak_269882	transcript:TraesCS3D02G235500.1	TtWRKY-A_1_peakname|TtWRKY-A_2_peakname	2	3D:325978675-325979097	Promoter (1-2kb)	TraesCS3D02G235500	-1061	|TraesCS3D01G235500.1_(v1)|MBOAT (membrane bound O-acyl transferase) family protein	3D:325978680-325979050	371	325978911	10	6.75191	4.71218	4.97189	3D:325978675-325979097	423	325978994	15	9.9425	5.69821	8.12015	325978952	397	12.5	8.34721	5.20519	6.54602
Merged-2B-510791149-2	AGTTTGACCAGATTTGA	MEME-1	418	434	-	13.5714	5.19e-07	0.0126	AGTTTGATCATAGTTTG	TtWRKY-A_2_peak_168610	TtWRKY-A_1_peak_154107	transcript:TraesCS2B02G357800.1	TtWRKY-A_1_peakname|TtWRKY-A_2_peakname	2	2B:510790764-510791552	Promoter (1-2kb)	TraesCS2B02G357800	-1617	|TraesCS2B01G357800.1_(v1)|4-diphosphocytidyl-2-C-methyl-D-erythritol kinase	2B:510790764-510791513	750	510791152	389	633.196	87.0816	628.689	2B:510790770-510791552	783	510791155	568	985.393	115.257	980.659	510791154	766.5	478.5	809.294	101.169	804.674
Merged-6B-661469106-2	AGTTTGACCAGATTTGA	MEME-1	306	322	-	13.5714	5.19e-07	0.0126	AGTTTGATCATAGTTTG	TtWRKY-A_2_peak_573879	TtWRKY-A_1_peak_526026	transcript:TraesCS6B02G386600.1	TtWRKY-A_1_peakname|TtWRKY-A_2_peakname	2	6B:661468889-661469363	Promoter (1-2kb)	TraesCS6B02G386600	-1702	|TraesCS6B01G386600.1_(v1)|Zinc finger CCCH-type with G patch domain protein	6B:661468889-661469363	475	661469033	147	240.442	63.4002	237.101	6B:661468923-661469252	330	661469050	193	312.013	69.0908	308.71	661469042	402.5	170	276.228	66.2455	272.906
Merged-4A-149657936-2	AGTTTGACCAGATTTGA	MEME-1	365	381	+	13.5714	5.19e-07	0.0126	agtttgaccaattttgc	TtWRKY-A_2_peak_304485	TtWRKY-A_1_peak_278933	transcript:TraesCS4A02G121300.3	TtWRKY-A_1_peakname|TtWRKY-A_2_peakname	2	4A:149657595-149658278	Promoter (<=1kb)	TraesCS4A02G121300	-923	|TraesCS4A01G121300.3_(v1)|Histone-lysine N-methyltransferase	4A:149657595-149658264	670	149657954	202	299.312	56.6772	295.767	4A:149657608-149658278	671	149657957	267	391.947	59.6689	388.437	149657956	670.5	234.5	345.63	58.1731	342.102
Merged-3D-325978875-2	AGTTTGACCAGATTTGA	MEME-1	35	51	+	13.5556	5.22e-07	0.0126	agtttgaccacagtaga	TtWRKY-A_2_peak_294539	TtWRKY-A_1_peak_269882	transcript:TraesCS3D02G235500.1	TtWRKY-A_1_peakname|TtWRKY-A_2_peakname	2	3D:325978675-325979097	Promoter (1-2kb)	TraesCS3D02G235500	-1061	|TraesCS3D01G235500.1_(v1)|MBOAT (membrane bound O-acyl transferase) family protein	3D:325978680-325979050	371	325978911	10	6.75191	4.71218	4.97189	3D:325978675-325979097	423	325978994	15	9.9425	5.69821	8.12015	325978952	397	12.5	8.34721	5.20519	6.54602
Merged-5A-596551731-2	AGTTTGACCAGATTTGA	MEME-1	445	461	-	13.5238	5.27e-07	0.0128	AGTTTGATCAAAGTTTA	TtWRKY-A_2_peak_429060	TtWRKY-A_1_peak_392987	transcript:TraesCS5A02G404900.1	TtWRKY-A_1_peakname|TtWRKY-A_2_peakname	2	5A:596551393-596552076	Promoter (1-2kb)	TraesCS5A02G404900	-1104	|TraesCS5A01G404900.1_(v1)|3-hydroxy-3-methylglutaryl coenzyme A reductase	5A:596551393-596552053	661	596551690	253	410.333	76.5282	406.425	5A:596551404-596552076	673	596551684	332	532.467	80.2521	528.612	596551687	667	292.5	471.4	78.3902	467.519
Merged-5A-687695527-2	AGTTTGACCAGATTTGA	MEME-1	1290	1306	+	13.4762	5.36e-07	0.013	attttgaccatattttg	TtWRKY-A_2_peak_435291	TtWRKY-A_1_peak_398671	transcript:TraesCS5A02G527100.1	TtWRKY-A_1_peakname|TtWRKY-A_2_peakname	2	5A:687694706-687696332	Promoter (<=1kb)	TraesCS5A02G527100	-648	|TraesCS5A01G527100.1_(v1)|Palmitoyl protein thioesterase containing protein, expressed	5A:687694706-687696273	1568	687695155	262	462.564	96.6511	458.497	5A:687694800-687696332	1533	687695152	346	606.152	104.278	602.128	687695154	1550.5	304	534.358	100.465	530.312
Merged-2A-624043695-2	AGTTTGACCAGATTTGA	MEME-1	296	312	+	13.4286	5.47e-07	0.0132	ACTTTGACCGGGTTTGA	TtWRKY-A_2_peak_121607	TtWRKY-A_1_peak_111114	transcript:TraesCS2A02G380600.1	TtWRKY-A_1_peakname|TtWRKY-A_2_peakname	2	2A:624043344-624044083	Promoter (1-2kb)	TraesCS2A02G380600	-1234	|TraesCS2A01G380600.1_(v1)|Cytokinin riboside 5&apos;-monophosphate phosphoribohydrolase	2A:624043344-624043986	643	624043649	172	225.959	40.5139	222.671	2A:624043368-624044083	716	624043644	209	264.346	38.7275	261.174	624043646	679.5	190.5	245.153	39.6207	241.923
Merged-2B-564440895-2	AGTTTGACCAGATTTGA	MEME-1	358	374	+	13.4286	5.47e-07	0.0132	ACTTTGACCGGGTTTGA	TtWRKY-A_2_peak_172409	TtWRKY-A_1_peak_157589	transcript:TraesCS2B02G397600.2	TtWRKY-A_1_peakname|TtWRKY-A_2_peakname	2	2B:564440420-564441373	Promoter (<=1kb)	TraesCS2B02G397600	-807	|TraesCS2B01G397600.2_(v1)|Cytokinin riboside 5&apos;-monophosphate phosphoribohydrolase	2B:564440442-564441373	932	564440962	240	360.85	61.8139	357.101	2B:564440420-564441345	926	564440804	277	422.575	66.7373	418.989	564440883	929	258.5	391.712	64.2756	388.045
Merged-7A-167987762-2	AGTTTGACCAGATTTGA	MEME-1	394	410	+	13.4286	5.47e-07	0.0132	attttgaccaaatttta	TtWRKY-A_2_peak_590261	TtWRKY-A_1_peak_541196	transcript:TraesCS7A02G206000.1	TtWRKY-A_1_peakname|TtWRKY-A_2_peakname	2	7A:167987406-167988113	Promoter (<=1kb)	TraesCS7A02G206000	-372	|TraesCS7A01G206000.1_(v1)|3-ketoacyl-CoA synthase	7A:167987425-167988107	683	167987782	140	159.251	27.8749	156.223	7A:167987406-167988113	708	167987777	225	270.31	34.7079	267.122	167987780	695.5	182.5	214.78	31.2914	211.673
Merged-5A-693644025-2	AGTTTGACCAGATTTGA	MEME-1	440	456	-	13.4127	5.5e-07	0.0133	AATTTGAGCATATTTGA	TtWRKY-A_2_peak_435774	TtWRKY-A_1_peak_399127	transcript:TraesCS5A02G537100.1	TtWRKY-A_1_peakname|TtWRKY-A_2_peakname	2	5A:693643662-693644381	Promoter (1-2kb)	TraesCS5A02G537100	-1614	|TraesCS5A01G537100.1_(v1)|Nitrate transporter 1.1	5A:693643697-693644381	685	693644025	90	92.3576	20.319	89.6448	5A:693643662-693644361	700	693644034	126	133.384	23.4209	130.64	693644030	692.5	108	112.871	21.8699	110.142
Merged-7A-241658820-2	AGTTTGACCAGATTTGA	MEME-1	3	19	+	13.3333	5.64e-07	0.0136	AGTTTCACCACAATTGG	TtWRKY-A_2_peak_595046	TtWRKY-A_1_peak_545569	transcript:TraesCS7A02G254800.1	TtWRKY-A_1_peakname|TtWRKY-A_2_peakname	2	7A:241658584-241659069	Promoter (1-2kb)	TraesCS7A02G254800	-1940	|TraesCS7A01G254800.1_(v1)|Cyclin-dependent protein kinase inhibitor SMR3	7A:241658584-241659069	486	241658788	35	30.9803	11.6786	28.7225	7A:241658610-241659018	409	241658782	48	41.9468	12.8392	39.6847	241658785	447.5	41.5	36.4635	12.2589	34.2036
Merged-6B-167031423-2	AGTTTGACCAGATTTGA	MEME-1	335	351	-	13.254	5.84e-07	0.014	ACTTTGACCAGTGTTTG	TtWRKY-A_2_peak_541225	TtWRKY-A_1_peak_495998	transcript:TraesCS6B02G162200.1	TtWRKY-A_1_peakname|TtWRKY-A_2_peakname	2	6B:167031117-167031732	Promoter (<=1kb)	TraesCS6B02G162200	-487	|TraesCS6B01G162200.1_(v1)|Sugar transporter, putative	6B:167031136-167031707	572	167031466	86	88.9603	20.374	86.2671	6B:167031117-167031732	616	167031464	104	102.141	19.3637	99.5265	167031465	594	95	95.5507	19.8688	92.8968
Merged-5B-681620122-2	AGTTTGACCAGATTTGA	MEME-1	456	472	-	13.2222	5.93e-07	0.0142	AGTTTGACCATGGTTCG	TtWRKY-A_2_peak_485883	TtWRKY-A_1_peak_445169	transcript:TraesCS5B02G518500.1	TtWRKY-A_1_peakname|TtWRKY-A_2_peakname	2	5B:681619664-681620582	Promoter (1-2kb)	TraesCS5B02G518500	-1913	|TraesCS5B01G518500.1_(v1)|basic helix-loop-helix (bHLH) DNA-binding superfamily protein	5B:681619664-681620581	918	681620106	477	901.3	144.018	896.245	5B:681619664-681620582	919	681620104	655	1239.33	158.094	1234.23	681620105	918.5	566	1070.32	151.056	1065.24
Merged-6B-664221638-2	AGTTTGACCAGATTTGA	MEME-1	271	287	+	13.2222	5.93e-07	0.0142	AATTTGACCAGGTTTAG	TtWRKY-A_2_peak_574085	TtWRKY-A_1_peak_526228	transcript:TraesCS6B02G389200.1	TtWRKY-A_1_peakname|TtWRKY-A_2_peakname	2	6B:664221047-664222239	Promoter (<=1kb)	TraesCS6B02G389200	-612	|TraesCS6B01G389200.1_(v1)|Leucine aminopeptidase, putative	6B:664221047-664222188	1142	664221313	80	84.5668	20.7756	81.8983	6B:664221078-664222239	1162	664221320	100	101.558	20.4587	98.9461	664221316	1152	90	93.0624	20.6171	90.4222
Merged-1B-359912263-2	AGTTTGACCAGATTTGA	MEME-1	173	189	-	13.1905	5.99e-07	0.0144	AATTTGACTAGGTTTGG	TtWRKY-A_2_peak_59981	TtWRKY-A_1_peak_54764	transcript:TraesCS1B02G201100.1	TtWRKY-A_1_peakname|TtWRKY-A_2_peakname	2	1B:359912049-359912473	Promoter (1-2kb)	TraesCS1B02G201100	-1989	|TraesCS1B01G201100.1_(v1)|Response to low sulfur protein, putative	1B:359912097-359912473	377	359912243	37	26.5473	8.899	24.3427	1B:359912049-359912435	387	359912262	39	23.1634	7.07305	21.0945	359912252	382	38	24.8554	7.98602	22.7186
Merged-5B-690365453-2	AGTTTGACCAGATTTGA	MEME-1	466	482	-	13.1746	6.03e-07	0.0145	GATTTGACCAGCTTTGA	TtWRKY-A_2_peak_486597	TtWRKY-A_1_peak_445813	transcript:TraesCS5B02G533900.1	TtWRKY-A_1_peakname|TtWRKY-A_2_peakname	2	5B:690365134-690365823	Promoter (<=1kb)	TraesCS5B02G533900	-927	|TraesCS5B01G533900.1_(v1)|transmembrane protein, putative (DUF594)	5B:690365134-690365715	582	690365446	65	51.3907	11.9423	48.9427	5B:690365143-690365823	681	690365431	97	79.492	13.7608	76.9883	690365438	631.5	81	65.4413	12.8515	62.9655
Merged-7B-711473582-2	AGTTTGACCAGATTTGA	MEME-1	672	688	+	13.1429	6.11e-07	0.0146	AGTTTGACTACATGTTG	TtWRKY-A_2_peak_677603	TtWRKY-A_1_peak_621008	transcript:TraesCS7B02G449000.1	TtWRKY-A_1_peakname|TtWRKY-A_2_peakname	2	7B:711473197-711474047	Promoter (1-2kb)	TraesCS7B02G449000	-1880	|TraesCS7B01G449000.1_(v1)|3-ketoacyl-CoA synthase	7B:711473241-711474047	807	711473542	36	27.2612	9.4901	25.0477	7B:711473197-711473843	647	711473543	55	43.2026	11.3434	40.93	711473542	727	45.5	35.2319	10.4168	32.9888
Merged-3B-10965469-2	AGTTTGACCAGATTTGA	MEME-1	19	35	-	13.127	6.17e-07	0.0148	AGTTTGATCATGTTTGA	TtWRKY-A_2_peak_239127	TtWRKY-A_1_peak_218741	transcript:TraesCS3B02G025300.1	TtWRKY-A_1_peakname|TtWRKY-A_2_peakname	2	3B:10965082-10965901	Promoter (1-2kb)	TraesCS3B02G025300	-1660	|TraesCS3B01G025300.1_(v1)|Xyloglucan galactosyltransferase KATAMARI1-like protein	3B:10965090-10965806	717	10965326	47	31.0809	8.51354	28.8219	3B:10965082-10965901	820	10965326	44	22.7829	6.16536	20.7193	10965326	768.5	45.5	26.9319	7.33945	24.7706
Merged-5B-681620122-2	AGTTTGACCAGATTTGA	MEME-1	435	451	-	13.1111	6.21e-07	0.0149	TATTTGACCATAGTTTG	TtWRKY-A_2_peak_485883	TtWRKY-A_1_peak_445169	transcript:TraesCS5B02G518500.1	TtWRKY-A_1_peakname|TtWRKY-A_2_peakname	2	5B:681619664-681620582	Promoter (1-2kb)	TraesCS5B02G518500	-1913	|TraesCS5B01G518500.1_(v1)|basic helix-loop-helix (bHLH) DNA-binding superfamily protein	5B:681619664-681620581	918	681620106	477	901.3	144.018	896.245	5B:681619664-681620582	919	681620104	655	1239.33	158.094	1234.23	681620105	918.5	566	1070.32	151.056	1065.24
Merged-7B-484891527-2	AGTTTGACCAGATTTGA	MEME-1	489	505	+	13.0794	6.29e-07	0.015	actttgaccaaagttaa	TtWRKY-A_2_peak_661341	TtWRKY-A_1_peak_606029	transcript:TraesCS7B02G264400.1	TtWRKY-A_1_peakname|TtWRKY-A_2_peakname	2	7B:484890800-484892255	Promoter (<=1kb)	TraesCS7B02G264400	-699	|TraesCS7B01G264400.1_(v1)|Cytokinin oxidase/dehydrogenase	7B:484890813-484892255	1443	484891258	230	308.48	45.6673	304.904	7B:484890800-484892243	1444	484891275	290	378.92	44.6902	375.442	484891266	1443.5	260	343.7	45.1788	340.173
Merged-3B-749149485-2	AGTTTGACCAGATTTGA	MEME-1	523	539	+	13.0794	6.29e-07	0.015	actttgaccaaagttaa	TtWRKY-A_2_peak_288547	TtWRKY-A_1_peak_264332	transcript:TraesCS3B02G504900.1	TtWRKY-A_1_peakname|TtWRKY-A_2_peakname	2	3B:749149058-749149910	Promoter (<=1kb)	TraesCS3B02G504900	-546	|TraesCS3B01G504900.1_(v1)|B3 domain-containing protein	3B:749149058-749149910	853	749149499	203	310.602	61.4636	307.019	3B:749149094-749149881	788	749149424	293	403.439	51.3615	399.9	749149462	820.5	248	357.021	56.4126	353.459
Merged-6A-200448979-2	AGTTTGACCAGATTTGA	MEME-1	553	569	+	13.0794	6.29e-07	0.015	actttgaccaaagttaa	TtWRKY-A_2_peak_502331	TtWRKY-A_1_peak_460238	transcript:TraesCS6A02G178600.1	TtWRKY-A_1_peakname|TtWRKY-A_2_peakname	2	6A:200448540-200449391	Promoter (1-2kb)	TraesCS6A02G178600	-1158	|TraesCS6A01G178600.1_(v1)|Cadmium tolerant 1	6A:200448540-200449376	837	200449073	154	203.287	39.7558	200.084	6A:200448610-200449391	782	200448955	209	294.757	50.6094	291.501	200449014	809.5	181.5	249.022	45.1826	245.792
Merged-2A-431660179-2	AGTTTGACCAGATTTGA	MEME-1	229	245	-	13.0794	6.29e-07	0.015	ACTTTGACCAAAGTTAA	TtWRKY-A_2_peak_108745	TtWRKY-A_1_peak_99378	transcript:TraesCS2A02G268600.2	TtWRKY-A_1_peakname|TtWRKY-A_2_peakname	2	2A:431659801-431660555	Promoter (1-2kb)	TraesCS2A02G268600	-1390	|TraesCS2A01G268600.2_(v1)|flocculation protein	2A:431659821-431660542	722	431660202	214	300.448	50.3496	296.898	2A:431659801-431660555	755	431660195	298	420.868	55.1405	417.285	431660198	738.5	256	360.658	52.745	357.091
Merged-2B-326287711-2	AGTTTGACCAGATTTGA	MEME-1	374	390	-	13.0794	6.29e-07	0.015	ACTTTGACCAAAGTTAA	TtWRKY-A_2_peak_156260	TtWRKY-A_1_peak_142951	transcript:TraesCS2B02G260200.1	TtWRKY-A_1_peakname|TtWRKY-A_2_peakname	2	2B:326287306-326288143	Promoter (<=1kb)	TraesCS2B02G260200	-667	|TraesCS2B01G260200.1_(v1)|Tetratricopeptide repeat protein 1	2B:326287306-326288053	748	326287691	225	355.893	69.0733	352.16	2B:326287344-326288143	800	326287694	301	474.54	74.5826	470.825	326287692	774	263	415.216	71.828	411.493
Merged-7B-637694332-2	AGTTTGACCAGATTTGA	MEME-1	212	228	-	13.0635	6.32e-07	0.0151	TATTTGACCAAAGTTTA	TtWRKY-A_2_peak_672054	TtWRKY-A_1_peak_615802	transcript:TraesCS7B02G371700.1	TtWRKY-A_1_peakname|TtWRKY-A_2_peakname	2	7B:637694059-637694599	Promoter (1-2kb)	TraesCS7B02G371700	-1552	|TraesCS7B01G371700.1_(v1)|Chalcone synthase	7B:637694086-637694586	501	637694335	55	45.1433	12.136	42.7456	7B:637694059-637694599	541	637694290	74	62.8641	13.8312	60.454	637694312	521	64.5	54.0037	12.9836	51.5998
Merged-4A-564169328-2	AGTTTGACCAGATTTGA	MEME-1	27	43	+	13.0317	6.38e-07	0.0153	TGTTTGAACACATTTTA	TtWRKY-A_2_peak_331753	TtWRKY-A_1_peak_303725	transcript:TraesCS4A02G252200.1	TtWRKY-A_1_peakname|TtWRKY-A_2_peakname	2	4A:564168993-564169698	Promoter (1-2kb)	TraesCS4A02G252200	-1663	|TraesCS4A01G252200.1_(v1)|DNA double-strand break repair rad50 ATPase	4A:564169012-564169611	600	564169290	45	39.2712	12.5418	36.9273	4A:564168993-564169698	706	564169288	76	71.8002	16.7107	69.3382	564169289	653	60.5	55.5357	14.6263	53.1328
Merged-1A-114543561-2	AGTTTGACCAGATTTGA	MEME-1	326	342	-	13.0317	6.38e-07	0.0153	TGTTTGACTGGATTTTA	TtWRKY-A_2_peak_7470	TtWRKY-A_1_peak_6849	transcript:TraesCS1A02G112500.1	TtWRKY-A_1_peakname|TtWRKY-A_2_peakname	2	1A:114543240-114543855	Promoter (1-2kb)	TraesCS1A02G112500	-1048	|TraesCS1A01G112500.1_(v1)|Ribosomal protein	1A:114543240-114543855	616	114543555	70	80.4494	23.1621	77.805	1A:114543308-114543842	535	114543595	83	87.4267	20.8648	84.8823	114543575	575.5	76.5	83.9381	22.0134	81.3436
Merged-1A-531689273-2	AGTTTGACCAGATTTGA	MEME-1	608	624	+	13.0159	6.4e-07	0.0153	tgtttgaccaagttttg	TtWRKY-A_2_peak_32618	TtWRKY-A_1_peak_29534	transcript:TraesCS1A02G342900.3	TtWRKY-A_1_peakname|TtWRKY-A_2_peakname	2	1A:531688762-531689798	Promoter (<=1kb)	TraesCS1A02G342900	-794	|TraesCS1A01G342900.3_(v1)|ABC(ATP-binding) family transporter	1A:531688764-531689768	1005	531689380	283	521.723	111.416	517.491	1A:531688762-531689798	1037	531689380	374	684.561	121.168	680.371	531689380	1021	328.5	603.142	116.292	598.931
Merged-1B-585312841-2	AGTTTGACCAGATTTGA	MEME-1	687	703	+	13.0159	6.4e-07	0.0153	tgtttgaccaagttttg	TtWRKY-A_2_peak_75203	TtWRKY-A_1_peak_68669	transcript:TraesCS1B02G356100.3	TtWRKY-A_1_peakname|TtWRKY-A_2_peakname	2	1B:585312305-585313377	Promoter (<=1kb)	TraesCS1B02G356100	-541	|TraesCS1B01G356100.3_(v1)|ABC(ATP-binding) family transporter	1B:585312305-585313377	1073	585312978	153	189.615	34.3861	186.464	1B:585312332-585313353	1022	585312997	216	270.052	37.9096	266.864	585312988	1047.5	184.5	229.833	36.1478	226.664
Merged-3B-565274821-2	AGTTTGACCAGATTTGA	MEME-1	289	305	-	13	6.44e-07	0.0154	AGTTTGACCAAATTCAA	TtWRKY-A_2_peak_276198	TtWRKY-A_1_peak_252956	transcript:TraesCS3B02G355000.1	TtWRKY-A_1_peakname|TtWRKY-A_2_peakname	2	3B:565274508-565275128	Promoter (<=1kb)	TraesCS3B02G355000	-243	|TraesCS3B01G355000.1_(v1)|Pentatricopeptide repeat-containing protein	3B:565274554-565275094	541	565274805	78	62.5067	12.7054	59.9763	3B:565274508-565275128	621	565274807	133	117.398	16.5714	114.717	565274806	581	105.5	89.9523	14.6384	87.3466
Merged-1B-658188763-2	AGTTTGACCAGATTTGA	MEME-1	374	390	+	12.9841	6.47e-07	0.0154	GGTTTAACCAGAGTTTG	TtWRKY-A_2_peak_80720	TtWRKY-A_1_peak_73716	transcript:TraesCS1B02G433500.1	TtWRKY-A_1_peakname|TtWRKY-A_2_peakname	2	1B:658188177-658189112	Promoter (<=1kb)	TraesCS1B02G433500	-780	|TraesCS1B01G433500.1_(v1)|DNA-directed RNA polymerase subunit alpha	1B:658188657-658189107	451	658188939	20	12.9959	6.32713	11.0205	1B:658188177-658189112	936	658188995	21	9.5866	4.45635	7.7744	658188967	693.5	20.5	11.2912	5.39174	9.39745
Merged-7A-15526608-2	AGTTTGACCAGATTTGA	MEME-1	778	794	-	12.9683	6.51e-07	0.0155	AGTTTAACCATAGTTTG	TtWRKY-A_2_peak_579767	TtWRKY-A_1_peak_531459	transcript:TraesCS7A02G034900.1	TtWRKY-A_1_peakname|TtWRKY-A_2_peakname	2	7A:15526100-15527117	Promoter (<=1kb)	TraesCS7A02G034900	-738	|TraesCS7A01G034900.1_(v1)|Lipoxygenase	7A:15526100-15527117	1018	15526869	45	45.7935	15.8991	43.3928	7A:15526100-15527117	1018	15526218	61	50.2809	12.5588	47.954	15526544	1018	53	48.0372	14.2289	45.6734
Merged-5A-558305816-2	AGTTTGACCAGATTTGA	MEME-1	132	148	+	12.9365	6.6e-07	0.0155	AGTTTGACCGGTATTGG	TtWRKY-A_2_peak_426501	TtWRKY-A_1_peak_390692	transcript:TraesCS5A02G355900.1	TtWRKY-A_1_peakname|TtWRKY-A_2_peakname	2	5A:558305408-558306201	Promoter (<=1kb)	TraesCS5A02G355900	-251	|TraesCS5A01G355900.1_(v1)|Sulfotransferase	5A:558305484-558306201	718	558305675	35	28.5282	10.401	26.299	5A:558305408-558306172	765	558305688	68	63.4235	15.8555	61.0099	558305682	741.5	51.5	45.9759	13.1282	43.6544
Merged-3A-537506510-2	AGTTTGACCAGATTTGA	MEME-1	162	178	+	12.9365	6.6e-07	0.0155	agtttgaTCATATTTAA	TtWRKY-A_2_peak_223889	TtWRKY-A_1_peak_204746	transcript:TraesCS3A02G303200.1	TtWRKY-A_1_peakname|TtWRKY-A_2_peakname	2	3A:537506219-537506791	Promoter (<=1kb)	TraesCS3A02G303200	-881	|TraesCS3A01G303200.1_(v1)|Alpha-1,4-glucan-protein synthase [UDP-forming]	3A:537506292-537506791	500	537506456	44	39.5211	13.0012	37.1753	3A:537506219-537506740	522	537506458	62	55.8178	14.5546	53.4535	537506457	511	53	47.6694	13.7779	45.3144
Merged-4A-576577003-2	AGTTTGACCAGATTTGA	MEME-1	299	315	+	12.9206	6.64e-07	0.0155	agtttgaccatatttgt	TtWRKY-A_2_peak_332608	TtWRKY-A_1_peak_304521	transcript:TraesCS4A02G264100.1	TtWRKY-A_1_peakname|TtWRKY-A_2_peakname	2	4A:576576730-576577269	Promoter (<=1kb)	TraesCS4A02G264100	-535	|TraesCS4A01G264100.1_(v1)|Zinc finger homeodomain protein	4A:576576730-576577254	525	576577025	70	53.2213	11.4188	50.7589	4A:576576760-576577269	510	576577018	88	59.8382	10.0298	57.4472	576577022	517.5	79	56.5297	10.7243	54.1031
Merged-7A-682181850-2	AGTTTGACCAGATTTGA	MEME-1	390	406	+	12.9206	6.64e-07	0.0155	agtttgaccatatttgt	TtWRKY-A_2_peak_623436	TtWRKY-A_1_peak_571400	transcript:TraesCS7A02G493900.1	TtWRKY-A_1_peakname|TtWRKY-A_2_peakname	2	7A:682181456-682182250	Promoter (<=1kb)	TraesCS7A02G493900	-363	|TraesCS7A01G493900.1_(v1)|Aldolase-type TIM barrel family protein	7A:682181456-682182250	795	682181846	273	451.474	82.554	447.44	7A:682181462-682182235	774	682181848	349	567.075	84.3491	563.139	682181847	784.5	311	509.274	83.4515	505.289
Merged-1A-24131847-2	AGTTTGACCAGATTTGA	MEME-1	763	779	+	12.8889	6.72e-07	0.0155	tttttgaccaaatttgg	TtWRKY-A_2_peak_1164	TtWRKY-A_1_peak_1081	transcript:TraesCS1A02G043400.1	TtWRKY-A_1_peakname|TtWRKY-A_2_peakname	2	1A:24131179-24132483	Promoter (<=1kb)	TraesCS1A02G043400	-849	|TraesCS1A01G043400.1_(v1)|Ankyrin repeat protein-like	1A:24131285-24132441	1157	24132164	173	250.391	51.0327	247.014	1A:24131179-24132483	1305	24132165	251	369.433	59.1731	365.98	24132164	1231	212	309.912	55.1029	306.497
Merged-2B-777373593-2	AGTTTGACCAGATTTGA	MEME-1	571	587	-	12.8413	6.83e-07	0.0157	GATTTGACCATAGTTTA	TtWRKY-A_2_peak_186286	TtWRKY-A_1_peak_170365	transcript:TraesCS2B02G592400.1	TtWRKY-A_1_peakname|TtWRKY-A_2_peakname	2	2B:777373057-777374126	Promoter (1-2kb)	TraesCS2B02G592400	-1843	|TraesCS2B01G592400.1_(v1)|Cytochrome P450	2B:777373088-777374126	1039	777373583	556	1030.87	141.878	1025.63	2B:777373057-777374101	1045	777373599	757	1404.35	152.916	1399.08	777373591	1042	656.5	1217.61	147.397	1212.36
Merged-5A-445202793-2	AGTTTGACCAGATTTGA	MEME-1	823	839	-	12.8413	6.83e-07	0.0157	AGTTTGATCGGAGTTTA	TtWRKY-A_2_peak_419238	TtWRKY-A_1_peak_384080	transcript:TraesCS5A02G229700.1	TtWRKY-A_1_peakname|TtWRKY-A_2_peakname	2	5A:445201944-445203632	Promoter (<=1kb)	TraesCS5A02G229700	-464	|TraesCS5A01G229700.1_(v1)|Sulfate transporter 1	5A:445201944-445203632	1689	445202513	149	183.048	33.4929	179.922	5A:445201984-445203615	1632	445202511	184	217.906	32.3193	214.872	445202512	1660.5	166.5	200.477	32.9061	197.397
Merged-7A-485500011-2	AGTTTGACCAGATTTGA	MEME-1	115	131	-	12.7937	6.93e-07	0.0159	ATTTTGACTAGATTTTA	TtWRKY-A_2_peak_610432	TtWRKY-A_1_peak_559583	transcript:TraesCS7A02G332000.1	TtWRKY-A_1_peakname|TtWRKY-A_2_peakname	2	7A:485499815-485500243	Promoter (<=1kb)	TraesCS7A02G332000	-960	|TraesCS7A01G332000.1_(v1)|Phosphatidylinositol 4-kinase gamma 4	7A:485499815-485500121	307	485499955	12	5.53571	3.66479	3.81199	7A:485499865-485500243	379	485500089	21	10.6591	4.94949	8.81752	485500022	343	16.5	8.09741	4.30714	6.31475
Merged-3A-529143938-2	AGTTTGACCAGATTTGA	MEME-1	649	665	+	12.7778	6.96e-07	0.0159	agtttgaccaattttaG	TtWRKY-A_2_peak_223336	TtWRKY-A_1_peak_204239	transcript:TraesCS3A02G295000.2	TtWRKY-A_1_peakname|TtWRKY-A_2_peakname	2	3A:529143430-529144435	Promoter (<=1kb)	TraesCS3A02G295000	-593	|TraesCS3A01G295000.2_(v1)|Coenzyme Q-binding protein COQ10, mitochondrial	3A:529143430-529144435	1006	529144085	125	166.345	37.9628	163.288	3A:529143476-529144411	936	529144083	199	276.612	48.1995	273.406	529144084	971	162	221.478	43.0812	218.347
Merged-5A-491963715-2	AGTTTGACCAGATTTGA	MEME-1	263	279	-	12.7619	6.99e-07	0.016	AGTTTGACTGGATTTAG	TtWRKY-A_2_peak_421713	TtWRKY-A_1_peak_386286	transcript:TraesCS5A02G284100.1	TtWRKY-A_1_peakname|TtWRKY-A_2_peakname	2	5A:491963441-491963990	Promoter (<=1kb)	TraesCS5A02G284100	-579	|TraesCS5A01G284100.1_(v1)|F-box domain containing protein	5A:491963441-491963990	550	491963719	86	95.0038	23.0707	92.2773	5A:491963448-491963984	537	491963717	117	128.583	24.8552	125.857	491963718	543.5	101.5	111.793	23.9629	109.067
Merged-7B-672777020-2	AGTTTGACCAGATTTGA	MEME-1	586	602	-	12.7619	6.99e-07	0.016	GGTTTGACTAGAATTTA	TtWRKY-A_2_peak_674672	TtWRKY-A_1_peak_618257	transcript:TraesCS7B02G404600.1	TtWRKY-A_1_peakname|TtWRKY-A_2_peakname	2	7B:672776660-672777370	Promoter (<=1kb)	TraesCS7B02G404600	-901	|TraesCS7B01G404600.1_(v1)|Glutamine dumper, putative	7B:672776743-672777308	566	672776960	24	16.7884	7.40707	14.7332	7B:672776660-672777370	711	672776845	22	12.2158	5.52143	10.3362	672776902	638.5	23	14.5021	6.46425	12.5347
Merged-4A-203469335-2	AGTTTGACCAGATTTGA	MEME-1	921	937	-	12.746	7.03e-07	0.0161	ATTTTGACCGCATTTGG	TtWRKY-A_2_peak_308102	TtWRKY-A_1_peak_282187	transcript:TraesCS4A02G138300.1	TtWRKY-A_1_peakname|TtWRKY-A_2_peakname	2	4A:203468485-203470210	Promoter (1-2kb)	TraesCS4A02G138300	-1913	|TraesCS4A01G138300.1_(v1)|Salt-inducible protein	4A:203468485-203470111	1627	203469433	82	95.2705	25.0072	92.542	4A:203468535-203470210	1676	203469416	107	121.668	26.0277	118.97	203469424	1651.5	94.5	108.469	25.5175	105.756
Merged-2B-7817640-2	AGTTTGACCAGATTTGA	MEME-1	29	45	+	12.6825	7.16e-07	0.0164	aGTTTGAACAGAATTTG	TtWRKY-A_2_peak_133562	TtWRKY-A_1_peak_122060	transcript:TraesCS2B02G016800.1	TtWRKY-A_1_peakname|TtWRKY-A_2_peakname	2	2B:7817279-7817959	Promoter (1-2kb)	TraesCS2B02G016800	-1373	|TraesCS2B01G016800.1_(v1)|Cytochrome P450	2B:7817389-7817959	571	7817645	51	49.072	15.2512	46.6421	2B:7817279-7817936	658	7817646	79	79.2087	18.7851	76.7062	7817646	614.5	65	64.1403	17.0181	61.6741
Merged-2A-393123749-2	AGTTTGACCAGATTTGA	MEME-1	348	364	+	12.6825	7.16e-07	0.0164	AGTTTGACCATATAtca	TtWRKY-A_2_peak_106343	TtWRKY-A_1_peak_97195	transcript:TraesCS2A02G256400.1	TtWRKY-A_1_peakname|TtWRKY-A_2_peakname	2	2A:393123396-393124109	Promoter (<=1kb)	TraesCS2A02G256400	-476	|TraesCS2A01G256400.1_(v1)|S-adenosylmethionine synthase	2A:393123398-393124096	699	393123650	141	196.73	43.8615	193.552	2A:393123396-393124109	714	393123636	188	263.301	48.3432	260.133	393123643	706.5	164.5	230.016	46.1024	226.843
Merged-2B-8253303-2	AGTTTGACCAGATTTGA	MEME-1	645	661	+	12.6825	7.16e-07	0.0164	AGTTTGAACAGAATTTG	TtWRKY-A_2_peak_133606	TtWRKY-A_1_peak_122102	transcript:TraesCS2B02G017700.1	TtWRKY-A_1_peakname|TtWRKY-A_2_peakname	2	2B:8252792-8253798	Promoter (1-2kb)	TraesCS2B02G017700	-1211	|TraesCS2B01G017700.1_(v1)|Cytochrome P450	2B:8252792-8253798	1007	8253177	235	381.507	74.8872	377.691	2B:8252937-8253687	751	8253171	302	482.646	77.5026	478.911	8253174	879	268.5	432.077	76.1949	428.301
Merged-1A-558129685-2	AGTTTGACCAGATTTGA	MEME-1	189	205	+	12.6508	7.24e-07	0.0165	AATTTCACCAGatttta	TtWRKY-A_2_peak_34427	TtWRKY-A_1_peak_31200	transcript:TraesCS1A02G390800.1	TtWRKY-A_1_peakname|TtWRKY-A_2_peakname	2	1A:558129265-558130113	Promoter (<=1kb)	TraesCS1A02G390800	-741	|TraesCS1A01G390800.1_(v1)|Tropinone reductase-like protein	1A:558129275-558130089	815	558129638	169	242.971	49.8596	239.622	1A:558129265-558130113	849	558129656	207	288.078	48.8413	284.84	558129647	832	188	265.524	49.3505	262.231
Merged-6A-30453506-2	AGTTTGACCAGATTTGA	MEME-1	350	366	-	12.6349	7.29e-07	0.0166	TGTTTGACGACAGTTTG	TtWRKY-A_2_peak_490392	TtWRKY-A_1_peak_449348	transcript:TraesCS6A02G057800.1	TtWRKY-A_1_peakname|TtWRKY-A_2_peakname	2	6A:30453094-30453926	Promoter (1-2kb)	TraesCS6A02G057800	-1571	|TraesCS6A01G057800.1_(v1)|F-box family protein	6A:30453095-30453909	815	30453452	381	646.826	97.9789	642.286	6A:30453094-30453926	833	30453451	536	916.66	108.775	912.039	30453452	824	458.5	781.743	103.377	777.163
Merged-3A-80434701-2	AGTTTGACCAGATTTGA	MEME-1	1337	1353	-	12.6349	7.29e-07	0.0166	TGTTTGACGACAGTTTG	TtWRKY-A_2_peak_193689	TtWRKY-A_1_peak_177191	transcript:TraesCS3A02G113300.1	TtWRKY-A_1_peakname|TtWRKY-A_2_peakname	2	3A:80433845-80435550	Promoter (1-2kb)	TraesCS3A02G113300	-1234	|TraesCS3A01G113300.1_(v1)|NAC domain protein	3A:80433878-80435531	1654	80434635	303	461.329	67.879	457.266	3A:80433845-80435550	1706	80434742	437	675.158	76.5181	670.987	80434688	1680	370	568.244	72.1985	564.126
Merged-5B-15053693-2	AGTTTGACCAGATTTGA	MEME-1	108	124	+	12.6032	7.36e-07	0.0167	TGTTTGACCATATATTA	TtWRKY-A_2_peak_438124	TtWRKY-A_1_peak_401293	transcript:TraesCS5B02G015700.1	TtWRKY-A_1_peakname|TtWRKY-A_2_peakname	2	5B:15053506-15053890	Promoter (<=1kb)	TraesCS5B02G015700	-506	|TraesCS5B01G015700.1_(v1)|Thaumatin-like protein	5B:15053506-15053859	354	15053666	21	13.9752	6.62842	11.9788	5B:15053517-15053890	374	15053680	37	30.1458	10.6036	27.9934	15053673	364	29	22.0605	8.61601	19.9861
Merged-2A-759734385-2	AGTTTGACCAGATTTGA	MEME-1	314	330	-	12.5714	7.43e-07	0.0167	GGTTTGACTATATTTTG	TtWRKY-A_2_peak_131566	TtWRKY-A_1_peak_120221	transcript:TraesCS2A02G554900.1	TtWRKY-A_1_peakname|TtWRKY-A_2_peakname	2	2A:759734051-759734721	Promoter (<=1kb)	TraesCS2A02G554900	-599	|TraesCS2A01G554900.1_(v1)|Dihydrolipoyllysine-residue succinyltransferase component of 2-oxoglutarate dehydrogenase complex	2A:759734074-759734721	648	759734355	114	136.559	29.4963	133.629	2A:759734051-759734697	647	759734374	157	187.934	32.0047	184.995	759734364	647.5	135.5	162.246	30.7505	159.312
Merged-6A-100797170-2	AGTTTGACCAGATTTGA	MEME-1	203	219	+	12.5397	7.49e-07	0.0168	TCTTTGACCAGATTTTC	TtWRKY-A_2_peak_495468	TtWRKY-A_1_peak_454030	transcript:TraesCS6A02G129000.1	TtWRKY-A_1_peakname|TtWRKY-A_2_peakname	2	6A:100796928-100797408	Promoter (<=1kb)	TraesCS6A02G129000	-346	|TraesCS6A01G129000.1_(v1)|Leucine-rich repeat receptor-like protein kinase family protein	6A:100796928-100797406	479	100797136	61	41.9105	9.52731	39.5432	6A:100796940-100797408	469	100797138	68	41.2469	8.16719	38.9903	100797137	474	64.5	41.5787	8.84725	39.2668
Merged-6A-100755089-2	AGTTTGACCAGATTTGA	MEME-1	241	257	+	12.5397	7.49e-07	0.0168	TCTTTGACCAGATTTTC	TtWRKY-A_2_peak_495464	TtWRKY-A_1_peak_454027	transcript:TraesCS6A02G128400.1	TtWRKY-A_1_peakname|TtWRKY-A_2_peakname	2	6A:100754782-100755375	Promoter (<=1kb)	TraesCS6A02G128400	-328	|TraesCS6A01G128400.1_(v1)|Leucine-rich repeat receptor-like protein kinase family protein	6A:100754845-100755357	513	100755039	58	44.587	11.1262	42.1959	6A:100754782-100755375	594	100755027	113	103.638	17.3086	101.016	100755033	553.5	85.5	74.1125	14.2174	71.606
Merged-6D-83524882-2	AGTTTGACCAGATTTGA	MEME-1	350	366	+	12.5397	7.49e-07	0.0168	TCTTTGACCAGATTTTC	TtWRKY-A_2_peak_578336	TtWRKY-A_1_peak_530111	transcript:TraesCS6D02G117900.1	TtWRKY-A_1_peakname|TtWRKY-A_2_peakname	2	6D:83524533-83525253	Promoter (<=1kb)	TraesCS6D02G117900	-373	|TraesCS6D01G117900.1_(v1)|Leucine-rich repeat receptor-like protein kinase family protein	6D:83524533-83525167	635	83524887	75	84.5059	22.8982	81.8382	6D:83524578-83525253	676	83524890	102	114.032	24.8227	111.367	83524888	655.5	88.5	99.269	23.8605	96.6026
Merged-2B-536813461-1	AGTTTGACCAGATTTGA	MEME-1	63	79	+	12.4762	7.69e-07	0.0172	GGTTTGACCGAATTTTA		TtWRKY-A_1_peak_155804	transcript:TraesCS2B02G375300.1	TtWRKY-A_1_peakname	1	2B:536813258-536813665	Promoter (1-2kb)	TraesCS2B02G375300	-1349	|TraesCS2B01G375300.1_(v1)|DNA-3-methyladenine glycosylase, putative	2B:536813258-536813665	408	536813327	16	6.76598	3.79586	4.98175	NA	NA	NA	NA	NA	NA	NA	536813327	408	16	6.76598	3.79586	4.98175
Merged-2B-131312434-2	AGTTTGACCAGATTTGA	MEME-1	337	353	-	12.3968	7.91e-07	0.0177	TGTTTGACCAAAGGTTG	TtWRKY-A_2_peak_142920	TtWRKY-A_1_peak_130706	transcript:TraesCS2B02G157500.1	TtWRKY-A_1_peakname|TtWRKY-A_2_peakname	2	2B:131312152-131312720	Promoter (1-2kb)	TraesCS2B02G157500	-1999	|TraesCS2B01G157500.1_(v1)|Structural constituent of ribosome, putative	2B:131312152-131312720	569	131312403	80	86.3098	21.5781	83.6314	2B:131312169-131312695	527	131312495	114	124.4	24.3427	121.692	131312449	548	97	105.355	22.9604	102.662
Merged-3B-748610899-3	AGTTTGACCAGATTTGA	MEME-1	652	668	-	12.381	7.95e-07	0.0177	AGATTGACCAGATTTTC	TtWRKY-A_2_peak_288525	TtWRKY-A_1_peak_264311,TtWRKY-A_1_peak_264310	transcript:TraesCS3B02G504200.1	TtWRKY-A_1_peakname|TtWRKY-A_2_peakname	3	3B:748610017-748611760	Promoter (<=1kb)	TraesCS3B02G504200	-609	|TraesCS3B01G504200.1_(v1)|DNA (Cytosine-5-)-methyltransferase	NA	NA	NA	NA	NA	NA	NA	3B:748610037-748611723	1687	748610387	279	414.694	62.3406	411.127	748610387	1687	279	414.694	62.3406	411.127
Merged-2B-93108878-1	AGTTTGACCAGATTTGA	MEME-1	92	108	-	12.3333	8.08e-07	0.018	ACTTTGACTACAGTTTA		TtWRKY-A_1_peak_128264	transcript:TraesCS2B02G124500.1	TtWRKY-A_1_peakname	1	2B:93108713-93109044	Promoter (<=1kb)	TraesCS2B02G124500	-302	|TraesCS2B01G124500.1_(v1)|Peroxidase	2B:93108713-93109044	332	93108820	24	6.38792	2.92847	4.62262	NA	NA	NA	NA	NA	NA	NA	93108820	332	24	6.38792	2.92847	4.62262
Merged-1B-482456851-2	AGTTTGACCAGATTTGA	MEME-1	586	602	-	12.3333	8.08e-07	0.018	AGTTTGACGAAATTTAA	TtWRKY-A_2_peak_68151	TtWRKY-A_1_peak_62240	transcript:TraesCS1B02G275100.1	TtWRKY-A_1_peakname|TtWRKY-A_2_peakname	2	1B:482456329-482457293	Promoter (1-2kb)	TraesCS1B02G275100	-1728	|TraesCS1B01G275100.1_(v1)|Receptor-like kinase	1B:482456329-482457215	887	482456918	101	124.684	30.2208	121.808	1B:482456568-482457293	726	482456914	136	166.654	32.5251	163.787	482456916	806.5	118.5	145.669	31.3729	142.798
Merged-3D-10802233-2	AGTTTGACCAGATTTGA	MEME-1	421	437	+	12.3016	8.19e-07	0.0182	agtttcaccatagtttg	TtWRKY-A_2_peak_294338	TtWRKY-A_1_peak_269698	transcript:TraesCS3D02G029900.1	TtWRKY-A_1_peakname|TtWRKY-A_2_peakname	2	3D:10801990-10802477	Promoter (1-2kb)	TraesCS3D02G029900	-1761	|TraesCS3D01G029900.1_(v1)|Expansin	3D:10801990-10802476	487	10802201	54	66.7824	23.5609	64.223	3D:10801990-10802477	488	10802205	83	105.694	29.9156	103.063	10802203	487.5	68.5	86.2382	26.7383	83.643
Merged-7B-84699104-2	AGTTTGACCAGATTTGA	MEME-1	289	305	-	12.3016	8.19e-07	0.0182	AGTTTCACCATAGTTTG	TtWRKY-A_2_peak_634061	TtWRKY-A_1_peak_581169	transcript:TraesCS7B02G075400.1	TtWRKY-A_1_peakname|TtWRKY-A_2_peakname	2	7B:84698693-84699500	Promoter (1-2kb)	TraesCS7B02G075400	-1885	|TraesCS7B01G075400.1_(v1)|Glycosyltransferase	7B:84698735-84699500	766	84699081	450	861.726	147.128	856.738	7B:84698693-84699489	797	84699078	534	993.569	141.914	988.821	84699080	781.5	492	927.648	144.521	922.779
Merged-6B-164355962-2	AGTTTGACCAGATTTGA	MEME-1	281	297	+	12.2857	8.28e-07	0.0184	agtttgaccaaatataa	TtWRKY-A_2_peak_541035	TtWRKY-A_1_peak_495833	transcript:TraesCS6B02G160400.1	TtWRKY-A_1_peakname|TtWRKY-A_2_peakname	2	6B:164355639-164356284	Promoter (1-2kb)	TraesCS6B02G160400	-1450	|TraesCS6B01G160400.1_(v1)|Lipoxygenase	6B:164355639-164356278	640	164355925	202	248.551	36.0052	245.181	6B:164355648-164356284	637	164355929	240	281.094	33.0189	277.876	164355927	638.5	221	264.822	34.5121	261.529
Merged-3D-13140058-2	AGTTTGACCAGATTTGA	MEME-1	120	136	-	12.254	8.36e-07	0.0185	TGTTTGACCATTGTTTG	TtWRKY-A_2_peak_294343	TtWRKY-A_1_peak_269704	transcript:TraesCS3D02G036100.1	TtWRKY-A_1_peakname|TtWRKY-A_2_peakname	2	3D:13139861-13140251	Promoter (1-2kb)	TraesCS3D02G036100	-1971	|TraesCS3D01G036100.1_(v1)|Mannose-6-phosphate isomerase	3D:13139861-13140250	390	13140001	31	31.9729	13.7081	29.7039	3D:13139872-13140251	380	13139961	28	24.2467	10.328	22.1636	13139981	385	29.5	28.1098	12.0181	25.9337
Merged-3B-76120186-2	AGTTTGACCAGATTTGA	MEME-1	458	474	-	12.254	8.36e-07	0.0185	TGTTTGACCATTGTTTG	TtWRKY-A_2_peak_243613	TtWRKY-A_1_peak_223003	transcript:TraesCS3B02G110300.1	TtWRKY-A_1_peakname|TtWRKY-A_2_peakname	2	3B:76119769-76120601	Promoter (1-2kb)	TraesCS3B02G110300	-1033	|TraesCS3B01G110300.1_(v1)|Receptor-like kinase LIP2	3B:76119769-76120595	827	76120195	406	731.394	118.77	726.666	3B:76119780-76120601	822	76120212	598	1097.58	139.889	1092.68	76120204	824.5	502	914.487	129.329	909.673
Merged-2A-100780914-2	AGTTTGACCAGATTTGA	MEME-1	258	274	+	12.2381	8.4e-07	0.0186	tgtttgaccgtatttaA	TtWRKY-A_2_peak_89187	TtWRKY-A_1_peak_81523	transcript:TraesCS2A02G152600.1	TtWRKY-A_1_peakname|TtWRKY-A_2_peakname	2	2A:100780588-100781294	Promoter (<=1kb)	TraesCS2A02G152600	-607	|TraesCS2A01G152600.1_(v1)|cyclin-dependent kinase inhibitor	2A:100780607-100781170	564	100780857	70	73.7898	19.823	71.1864	2A:100780588-100781294	707	100780856	87	87.9827	19.5928	85.4347	100780856	635.5	78.5	80.8863	19.7079	78.3106
Merged-5A-48369687-2	AGTTTGACCAGATTTGA	MEME-1	314	330	-	12.1746	8.54e-07	0.0189	TTTTTGACCACATTTTG	TtWRKY-A_2_peak_393324	TtWRKY-A_1_peak_360321	transcript:TraesCS5A02G053300.1	TtWRKY-A_1_peakname|TtWRKY-A_2_peakname	2	5A:48369413-48369971	Promoter (<=1kb)	TraesCS5A02G053300	-175	|TraesCS5A01G053300.1_(v1)|F-box family protein	5A:48369413-48369971	559	48369730	40	38.9612	14.171	36.6204	5A:48369453-48369911	459	48369716	53	51.0247	15.4703	48.6929	48369723	509	46.5	44.993	14.8207	42.6566
Merged-1B-671392157-2	AGTTTGACCAGATTTGA	MEME-1	423	439	-	12.1587	8.6e-07	0.019	AGTTTGATCAAGTTTGA	TtWRKY-A_2_peak_81573	TtWRKY-A_1_peak_74505	transcript:TraesCS1B02G457100.1	TtWRKY-A_1_peakname|TtWRKY-A_2_peakname	2	1B:671391757-671392562	Promoter (<=1kb)	TraesCS1B02G457100	-480	|TraesCS1B01G457100.1_(v1)|Pyrroline-5-carboxylate reductase	1B:671391757-671392562	806	671392137	387	696.919	116.901	692.264	1B:671391757-671392552	796	671392067	437	808.764	131.625	804.334	671392102	801	412	752.841	124.263	748.299
Merged-7B-681794339-2	AGTTTGACCAGATTTGA	MEME-1	234	250	-	12.127	8.67e-07	0.0191	AATTTGATCAAATTTGA	TtWRKY-A_2_peak_675326	TtWRKY-A_1_peak_618868	transcript:TraesCS7B02G413700.1	TtWRKY-A_1_peakname|TtWRKY-A_2_peakname	2	7B:681794108-681794554	Promoter (<=1kb)	TraesCS7B02G413700	-117	|TraesCS7B01G413700.1_(v1)|Phospholipase D Z	7B:681794145-681794550	406	681794312	33	25.9236	9.67876	23.7282	7B:681794108-681794554	447	681794311	46	35.8871	10.6858	33.678	681794312	426.5	39.5	30.9053	10.1823	28.7031
Merged-3B-621537907-2	AGTTTGACCAGATTTGA	MEME-1	348	364	-	12.127	8.67e-07	0.0191	AATTTGATCAAATTTGA	TtWRKY-A_2_peak_279605	TtWRKY-A_1_peak_256072	transcript:TraesCS3B02G394500.1	TtWRKY-A_1_peakname|TtWRKY-A_2_peakname	2	3B:621537485-621538336	Promoter (1-2kb)	TraesCS3B02G394500	-1727	|TraesCS3B01G394500.1_(v1)|Avr9/Cf-9 rapidly elicited protein 137	3B:621537485-621538336	852	621537830	175	214.98	34.7942	211.732	3B:621537489-621538318	830	621537829	233	283.282	35.9365	280.058	621537830	841	204	249.131	35.3653	245.895
Merged-6A-608795450-2	AGTTTGACCAGATTTGA	MEME-1	203	219	+	12.0952	8.76e-07	0.0193	aatttgaacatatttga	TtWRKY-A_2_peak_529140	TtWRKY-A_1_peak_484710	transcript:TraesCS6A02G396900.1	TtWRKY-A_1_peakname|TtWRKY-A_2_peakname	2	6A:608795186-608795722	Promoter (1-2kb)	TraesCS6A02G396900	-1942	|TraesCS6A01G396900.1_(v1)|F-box family protein	6A:608795192-608795700	509	608795472	45	34.3136	10.2712	32.0186	6A:608795186-608795722	537	608795472	78	65.7054	13.8012	63.2779	608795472	523	61.5	50.0095	12.0362	47.6482
Merged-1A-297875894-2	AGTTTGACCAGATTTGA	MEME-1	210	226	+	12.0952	8.76e-07	0.0193	AGATTGACCATATGTGA	TtWRKY-A_2_peak_18495	TtWRKY-A_1_peak_16784	transcript:TraesCS1A02G164900.1	TtWRKY-A_1_peakname|TtWRKY-A_2_peakname	2	1A:297875445-297876492	Promoter (1-2kb)	TraesCS1A02G164900	-1037	|TraesCS1A01G164900.1_(v1)|Alpha-galactosidase	1A:297875503-297876138	636	297875834	104	123.026	27.9716	120.158	1A:297875445-297876492	1048	297875984	159	194.492	33.702	191.532	297875909	842	131.5	158.759	30.8368	155.845
Merged-1A-36175985-2	AGTTTGACCAGATTTGA	MEME-1	263	279	+	12.0952	8.76e-07	0.0193	aatttgaacatatttga	TtWRKY-A_2_peak_1996	TtWRKY-A_1_peak_1842	transcript:TraesCS1A02G054500.1	TtWRKY-A_1_peakname|TtWRKY-A_2_peakname	2	1A:36175612-36176373	Promoter (1-2kb)	TraesCS1A02G054500	-1334	|TraesCS1A01G054500.1_(v1)|Pentatricopeptide repeat-containing protein	1A:36175612-36176337	726	36176025	124	143.098	27.9108	140.139	1A:36175621-36176373	753	36175984	160	180.353	28.1265	177.439	36176004	739.5	142	161.726	28.0187	158.789
Merged-7B-683924224-2	AGTTTGACCAGATTTGA	MEME-1	446	462	-	12.0952	8.76e-07	0.0193	AATTTGAACATATTTGA	TtWRKY-A_2_peak_675558	TtWRKY-A_1_peak_619095	transcript:TraesCS7B02G416200.1	TtWRKY-A_1_peakname|TtWRKY-A_2_peakname	2	7B:683923875-683924572	Promoter (<=1kb)	TraesCS7B02G416200	-492	|TraesCS7B01G416200.1_(v1)|DNA-3-methyladenine glycosylase, putative	7B:683923880-683924572	693	683924191	73	77.1277	20.1759	74.5035	7B:683923875-683924572	698	683924222	120	135.365	26.3929	132.613	683924206	695.5	96.5	106.246	23.2844	103.558
Merged-5B-466643343-2	AGTTTGACCAGATTTGA	MEME-1	212	228	-	12.0794	8.8e-07	0.0194	TACTTGACCATATTTGA	TtWRKY-A_2_peak_470463	TtWRKY-A_1_peak_430940	transcript:TraesCS5B02G281300.1	TtWRKY-A_1_peakname|TtWRKY-A_2_peakname	2	5B:466642315-466644371	Promoter (1-2kb)	TraesCS5B02G281300	-1216	|TraesCS5B01G281300.1_(v1)|Chymotrypsin inhibitor	5B:466642331-466644355	2025	466643908	201	321.224	68.1952	317.606	5B:466642315-466644371	2057	466643915	256	402.543	70.7944	399.006	466643912	2041	228.5	361.884	69.4948	358.306
Merged-7B-708677212-2	AGTTTGACCAGATTTGA	MEME-1	359	375	-	12.0794	8.8e-07	0.0194	GCTTTGACCAAATTTTA	TtWRKY-A_2_peak_677501	TtWRKY-A_1_peak_620909	transcript:TraesCS7B02G444200.1	TtWRKY-A_1_peakname|TtWRKY-A_2_peakname	2	7B:708676757-708677632	Promoter (<=1kb)	TraesCS7B02G444200	-891	|TraesCS7B01G444200.1_(v1)|Defensin	7B:708676757-708677632	876	708677300	258	401.417	68.9967	397.538	7B:708676846-708677613	768	708677297	325	486.357	65.7658	482.613	708677298	822	291.5	443.887	67.3812	440.075
Merged-3A-10164577-2	AGTTTGACCAGATTTGA	MEME-1	315	331	-	12.0476	8.89e-07	0.0195	GGTTTGACCACTTTTGC	TtWRKY-A_2_peak_188935	TtWRKY-A_1_peak_172784	transcript:TraesCS3A02G014800.1	TtWRKY-A_1_peakname|TtWRKY-A_2_peakname	2	3A:10164240-10164941	Promoter (1-2kb)	TraesCS3A02G014800	-1535	|TraesCS3A01G014800.1_(v1)|Fatty acyl-CoA reductase	3A:10164240-10164941	702	10164551	95	126.101	34.198	123.218	3A:10164251-10164876	626	10164582	127	167.484	37.4188	164.614	10164566	664	111	146.792	35.8084	143.916
Merged-3A-52351957-2	AGTTTGACCAGATTTGA	MEME-1	322	338	+	12.0317	8.92e-07	0.0196	acATTGACCAGATTTTA	TtWRKY-A_2_peak_192036	TtWRKY-A_1_peak_175689	transcript:TraesCS3A02G080700.1	TtWRKY-A_1_peakname|TtWRKY-A_2_peakname	2	3A:52351652-52352264	Promoter (<=1kb)	TraesCS3A02G080700	-259	|TraesCS3A01G080700.1_(v1)|Zinc-finger domain of monoamine-oxidase A repressor R1 protein	3A:52351652-52352252	601	52351950	88	89.5267	19.8725	86.8295	3A:52351660-52352264	605	52351951	134	141.433	23.5843	138.657	52351950	603	111	115.48	21.7284	112.743
Merged-1A-73332584-1	AGTTTGACCAGATTTGA	MEME-1	182	198	-	11.9683	9.15e-07	0.02	TCTTTGACCAGTTTTTA	TtWRKY-A_2_peak_4636		transcript:TraesCS1A02G087000.1	TtWRKY-A_2_peakname	1	1A:73332406-73332763	Promoter (<=1kb)	TraesCS1A02G087000	-655	|TraesCS1A01G087000.1_(v1)|F-box protein family-like	NA	NA	NA	NA	NA	NA	NA	1A:73332406-73332763	358	73332599	17	4.71164	2.76434	3.08434	73332599	358	17	4.71164	2.76434	3.08434
Merged-2D-648208589-2	AGTTTGACCAGATTTGA	MEME-1	336	352	+	11.9524	9.18e-07	0.02	agtttgaccaaatttgt	TtWRKY-A_2_peak_188261	TtWRKY-A_1_peak_172157	transcript:TraesCS2D02G594300.1	TtWRKY-A_1_peakname|TtWRKY-A_2_peakname	2	2D:648208389-648208778	Promoter (<=1kb)	TraesCS2D02G594300	-1000	|TraesCS2D01G594300.1_(v1)|SART-1 protein	2D:648208413-648208778	366	648208662	62	79.975	26.9879	77.3338	2D:648208389-648208778	390	648208641	76	94.1345	27.4226	91.557	648208652	378	69	87.0547	27.2052	84.4454
Merged-2B-18144484-2	AGTTTGACCAGATTTGA	MEME-1	349	365	+	11.9524	9.18e-07	0.02	agtttgaccaaatttgt	TtWRKY-A_2_peak_134316	TtWRKY-A_1_peak_122749	transcript:TraesCS2B02G039700.1	TtWRKY-A_1_peakname|TtWRKY-A_2_peakname	2	2B:18144121-18144873	Promoter (1-2kb)	TraesCS2B02G039700	-1623	|TraesCS2B01G039700.1_(v1)|Disease resistance protein RPP13	2B:18144121-18144822	702	18144476	265	364.391	50.162	360.631	2B:18144121-18144873	753	18144472	353	482.042	51.9131	478.309	18144474	727.5	309	423.216	51.0376	419.47
Merged-2B-49901803-2	AGTTTGACCAGATTTGA	MEME-1	524	540	+	11.9524	9.18e-07	0.02	GGTTTGAACAGATTTAA	TtWRKY-A_2_peak_137316	TtWRKY-A_1_peak_125520	transcript:TraesCS2B02G088300.1	TtWRKY-A_1_peakname|TtWRKY-A_2_peakname	2	2B:49901521-49902070	Promoter (<=1kb)	TraesCS2B02G088300	-241	|TraesCS2B01G088300.1_(v1)|Leucine-rich repeat receptor-like protein kinase family protein	2B:49901595-49902070	476	49901771	46	35.445	10.4944	33.1388	2B:49901521-49902028	508	49901772	75	62.0511	13.2771	59.6459	49901772	492	60.5	48.748	11.8857	46.3924
Merged-2A-445772146-2	AGTTTGACCAGATTTGA	MEME-1	439	455	-	11.9524	9.18e-07	0.02	AGTTTGACCAAATTTGT	TtWRKY-A_2_peak_109737	TtWRKY-A_1_peak_100264	transcript:TraesCS2A02G272400.3	TtWRKY-A_1_peakname|TtWRKY-A_2_peakname	2	2A:445771196-445773074	Promoter (1-2kb)	TraesCS2A02G272400	-1805	|TraesCS2A01G272400.3_(v1)|Protein kinase family protein	2A:445771246-445773068	1823	445771640	153	232.065	54.525	228.754	2A:445771196-445773074	1879	445771652	232	360.726	66.7513	357.294	445771646	1851	192.5	296.396	60.6382	293.024
Merged-5A-401510111-2	AGTTTGACCAGATTTGA	MEME-1	451	467	-	11.9524	9.18e-07	0.02	AGTTTGACCAAATTTGT	TtWRKY-A_2_peak_416470	TtWRKY-A_1_peak_381513	transcript:TraesCS5A02G197600.1	TtWRKY-A_1_peakname|TtWRKY-A_2_peakname	2	5A:401509708-401510493	Promoter (<=1kb)	TraesCS5A02G197600	-406	|TraesCS5A01G197600.1_(v1)|F-box like protein	5A:401509778-401510493	716	401510165	86	100.129	25.5164	97.3756	5A:401509708-401510467	760	401510168	118	137.097	27.9429	134.338	401510166	738	102	118.613	26.7296	115.857
Merged-7A-675870631-2	AGTTTGACCAGATTTGA	MEME-1	566	582	-	11.9524	9.18e-07	0.02	AGTTTGACCAAATTTGT	TtWRKY-A_2_peak_622943	TtWRKY-A_1_peak_570931	transcript:TraesCS7A02G484900.1	TtWRKY-A_1_peakname|TtWRKY-A_2_peakname	2	7A:675870113-675871124	Promoter (<=1kb)	TraesCS7A02G484900	-891	|TraesCS7A01G484900.1_(v1)|Defensin	7A:675870195-675871124	930	675870568	255	446.151	93.4552	442.133	7A:675870113-675871092	980	675870561	384	687.196	114.513	683.002	675870564	955	319.5	566.673	103.984	562.567
Merged-7A-675907440-2	AGTTTGACCAGATTTGA	MEME-1	664	680	-	11.9524	9.18e-07	0.02	AGTTTGACCAAATTTGT	TtWRKY-A_2_peak_622946	TtWRKY-A_1_peak_570936	transcript:TraesCS7A02G485000.1	TtWRKY-A_1_peakname|TtWRKY-A_2_peakname	2	7A:675906890-675907950	Promoter (1-2kb)	TraesCS7A02G485000	-1038	|TraesCS7A01G485000.1_(v1)|Defensin-like protein	7A:675906890-675907894	1005	675907441	295	445.837	66.0927	441.82	7A:675907026-675907950	925	675907435	386	550.581	59.4334	546.684	675907438	965	340.5	498.209	62.763	494.252
[truncated: 19,059 more rows]
