# Supplementary material for: The transcription factor TaWRKY58 coordinates growth and drought sensitivity in wheat by repressing TaLRR and TaBCS1
Source: PLoS Genet. 2026 Apr 24;22(4):e1012124. doi: 10.1371/journal.pgen.1012124 (PMC13132433; doi:10.1371/journal.pgen.1012124)
Supplement: S4 Table — (XLSX) [file pgen.1012124.s014.xlsx]

## Sheet: Sheet1
S4 Table. Gene Ontology (GO) terms significantly enriched among genes harboring motif1 in their promoters.
ID	ONTOLOGY	Description	GeneRatio	BgRatio	pvalue	p.adjust	qvalue	geneID	Count
GO:0000054	BP	ribosomal subunit export from nucleus	1/5180	27/59896	0.913083	0.98124	0.974071	TraesCS2A02G147400	1
GO:0000070	BP	mitotic sister chromatid segregation	1/5180	17/59896	0.785174	0.942679	0.935791	TraesCS1B02G124800	1
GO:0000183	BP	rDNA heterochromatin formation	1/5180	2/59896	0.165488	0.790531	0.784755	TraesCS6A02G208400	1
GO:0000212	BP	meiotic spindle organization	1/5180	9/59896	0.556979	0.889245	0.882748	TraesCS1B02G124800	1
GO:0000256	BP	allantoin catabolic process	1/5180	17/59896	0.785174	0.942679	0.935791	TraesCS2B02G292700	1
GO:0000280	BP	nuclear division	1/5180	9/59896	0.556979	0.889245	0.882748	TraesCS6A02G089500	1
GO:0000281	BP	mitotic cytokinesis	1/5180	6/59896	0.418849	0.844641	0.838469	TraesCS7A02G065800	1
GO:0000291	BP	obsolete nuclear-transcribed mRNA catabolic process, exonucleolytic	1/5180	9/59896	0.556979	0.889245	0.882748	TraesCS6B02G349400	1
GO:0000304	BP	response to singlet oxygen	1/5180	9/59896	0.556979	0.889245	0.882748	TraesCS7B02G342600	1
GO:0000372	BP	Group I intron splicing	1/5180	3/59896	0.237662	0.790531	0.784755	TraesCS2B02G346500	1
GO:0000375	BP	RNA splicing, via transesterification reactions	1/5180	14/59896	0.718182	0.930003	0.923208	TraesCS6B02G275200	1
GO:0000395	BP	mRNA 5'-splice site recognition	1/5180	13/59896	0.691496	0.927908	0.921128	TraesCS6B02G231100	1
GO:0000479	BP	endonucleolytic cleavage of tricistronic rRNA transcript (SSU-rRNA, 5.8S rRNA, LSU-rRNA)	1/5180	17/59896	0.785174	0.942679	0.935791	TraesCS4A02G133700	1
GO:0000488	BP	maturation of LSU-rRNA from tetracistronic rRNA transcript (SSU-rRNA, LSU-rRNA, 4.5S-rRNA, 5S-rRNA)	1/5180	3/59896	0.237662	0.790531	0.784755	TraesCS4A02G036500	1
GO:0000489	BP	maturation of SSU-rRNA from tetracistronic rRNA transcript (SSU-rRNA, LSU-rRNA, 4.5S-rRNA, 5S-rRNA)	1/5180	3/59896	0.237662	0.790531	0.784755	TraesCS4A02G036500	1
GO:0000495	BP	box H/ACA sno(s)RNA 3'-end processing	1/5180	5/59896	0.363826	0.844641	0.838469	TraesCS2A02G151800	1
GO:0000706	BP	meiotic DNA double-strand break processing	1/5180	9/59896	0.556979	0.889245	0.882748	TraesCS4A02G105600	1
GO:0000719	BP	photoreactive repair	1/5180	9/59896	0.556979	0.889245	0.882748	TraesCS7B02G238500	1
GO:0000722	BP	telomere maintenance via recombination	1/5180	9/59896	0.556979	0.889245	0.882748	TraesCS5B02G085000	1
GO:0000731	BP	DNA synthesis involved in DNA repair	1/5180	4/59896	0.303595	0.832895	0.82681	TraesCS2B02G010000	1
GO:0000819	BP	sister chromatid segregation	1/5180	15/59896	0.74256	0.933701	0.926879	TraesCS7A02G157900	1
GO:0000905	BP	sporocarp development involved in asexual reproduction	1/5180	4/59896	0.303595	0.832895	0.82681	TraesCS1A02G143000	1
GO:0000919	BP	cell plate assembly	1/5180	15/59896	0.74256	0.933701	0.926879	TraesCS5B02G530100	1
GO:0000956	BP	nuclear-transcribed mRNA catabolic process	1/5180	11/59896	0.630305	0.921948	0.915212	TraesCS3B02G205600	1
GO:0000965	BP	mitochondrial RNA 3'-end processing	1/5180	12/59896	0.662283	0.922671	0.91593	TraesCS5A02G384500	1
GO:0000967	BP	rRNA 5'-end processing	1/5180	18/59896	0.803758	0.945609	0.9387	TraesCS3A02G383100	1
GO:0000972	BP	transcription-dependent tethering of RNA polymerase II gene DNA at nuclear periphery	1/5180	12/59896	0.662283	0.922671	0.91593	TraesCS1A02G033000	1
GO:0001514	BP	selenocysteine incorporation	1/5180	8/59896	0.515032	0.889245	0.882748	TraesCS1B02G441500	1
GO:0001558	BP	regulation of cell growth	1/5180	40/59896	0.973201	0.997632	0.990343	TraesCS7B02G069800	1
GO:0001561	BP	fatty acid alpha-oxidation	1/5180	14/59896	0.718182	0.930003	0.923208	TraesCS4A02G090200	1
GO:0001649	BP	osteoblast differentiation	1/5180	7/59896	0.469114	0.869129	0.862779	TraesCS6B02G336700	1
GO:0001676	BP	long-chain fatty acid metabolic process	1/5180	12/59896	0.662283	0.922671	0.91593	TraesCS7A02G141800	1
GO:0001714	BP	endodermal cell fate specification	1/5180	3/59896	0.237662	0.790531	0.784755	TraesCS2A02G200700	1
GO:0001755	BP	neural crest cell migration	1/5180	3/59896	0.237662	0.790531	0.784755	TraesCS6B02G134000	1
GO:0001780	BP	neutrophil homeostasis	1/5180	3/59896	0.237662	0.790531	0.784755	TraesCS1A02G396000	1
GO:0001824	BP	blastocyst development	1/5180	10/59896	0.595299	0.910546	0.903894	TraesCS7B02G356300	1
GO:0001887	BP	selenium compound metabolic process	1/5180	18/59896	0.803758	0.945609	0.9387	TraesCS2A02G058800	1
GO:0001889	BP	liver development	1/5180	11/59896	0.630305	0.921948	0.915212	TraesCS2A02G404700	1
GO:0001896	BP	autolysis	1/5180	4/59896	0.303595	0.832895	0.82681	TraesCS1A02G143000	1
GO:0001933	BP	negative regulation of protein phosphorylation	1/5180	6/59896	0.418849	0.844641	0.838469	TraesCS2B02G597300	1
GO:0001934	BP	positive regulation of protein phosphorylation	1/5180	13/59896	0.691496	0.927908	0.921128	TraesCS1B02G398800	1
GO:0001947	BP	heart looping	1/5180	7/59896	0.469114	0.869129	0.862779	TraesCS3B02G485800	1
GO:0002092	BP	positive regulation of receptor internalization	1/5180	11/59896	0.630305	0.921948	0.915212	TraesCS4A02G169300	1
GO:0002188	BP	translation reinitiation	1/5180	13/59896	0.691496	0.927908	0.921128	TraesCS3B02G123000	1
GO:0002753	BP	cytoplasmic pattern recognition receptor signaling pathway	1/5180	9/59896	0.556979	0.889245	0.882748	TraesCS4B02G038200	1
GO:0002938	BP	tRNA guanine ribose methylation	1/5180	3/59896	0.237662	0.790531	0.784755	TraesCS2B02G208800	1
GO:0003085	BP	negative regulation of systemic arterial blood pressure	1/5180	21/59896	0.85041	0.961055	0.954033	TraesCS7B02G420100	1
GO:0003333	BP	amino acid transmembrane transport	1/5180	28/59896	0.920603	0.982685	0.975505	TraesCS4B02G111100	1
GO:0003400	BP	regulation of COPII vesicle coating	1/5180	23/59896	0.875174	0.968568	0.961492	TraesCS7A02G454100	1
GO:0006007	BP	glucose catabolic process	1/5180	9/59896	0.556979	0.889245	0.882748	TraesCS4B02G172700	1
GO:0006013	BP	mannose metabolic process	1/5180	24/59896	0.885973	0.969814	0.962728	TraesCS2A02G451000	1
GO:0006047	BP	UDP-N-acetylglucosamine metabolic process	1/5180	9/59896	0.556979	0.889245	0.882748	TraesCS2B02G442900	1
GO:0006076	BP	(1->3)-beta-D-glucan catabolic process	1/5180	18/59896	0.803758	0.945609	0.9387	TraesCS3B02G528400	1
GO:0006083	BP	acetate metabolic process	1/5180	7/59896	0.469114	0.869129	0.862779	TraesCS6A02G390600	1
GO:0006104	BP	succinyl-CoA metabolic process	1/5180	12/59896	0.662283	0.922671	0.91593	TraesCS3A02G110300	1
GO:0006109	BP	regulation of carbohydrate metabolic process	1/5180	37/59896	0.96484	0.994332	0.987067	TraesCS7B02G445300	1
GO:0006114	BP	glycerol biosynthetic process	1/5180	5/59896	0.363826	0.844641	0.838469	TraesCS7B02G017100	1
GO:0006127	BP	glycerophosphate shuttle	1/5180	3/59896	0.237662	0.790531	0.784755	TraesCS2B02G084200	1
GO:0006145	BP	purine nucleobase catabolic process	1/5180	20/59896	0.836243	0.960382	0.953365	TraesCS2B02G292700	1
GO:0006152	BP	purine nucleoside catabolic process	1/5180	14/59896	0.718182	0.930003	0.923208	TraesCS4A02G358800	1
GO:0006210	BP	thymine catabolic process	1/5180	6/59896	0.418849	0.844641	0.838469	TraesCS2B02G501200	1
GO:0006222	BP	UMP biosynthetic process	1/5180	6/59896	0.418849	0.844641	0.838469	TraesCS3D02G493700	1
GO:0006223	BP	uracil salvage	1/5180	3/59896	0.237662	0.790531	0.784755	TraesCS1A02G281700	1
GO:0006226	BP	dUMP biosynthetic process	1/5180	22/59896	0.863352	0.963015	0.955979	TraesCS5B02G013800	1
GO:0006264	BP	mitochondrial DNA replication	1/5180	22/59896	0.863352	0.963015	0.955979	TraesCS3B02G536700	1
GO:0006273	BP	lagging strand elongation	1/5180	9/59896	0.556979	0.889245	0.882748	TraesCS3A02G380100	1
GO:0006297	BP	nucleotide-excision repair, DNA gap filling	1/5180	9/59896	0.556979	0.889245	0.882748	TraesCS2A02G431800	1
GO:0006307	BP	DNA alkylation repair	1/5180	7/59896	0.469114	0.869129	0.862779	TraesCS4A02G047100	1
GO:0006315	BP	homing of group II introns	1/5180	7/59896	0.469114	0.869129	0.862779	TraesCS7B02G403300	1
GO:0006353	BP	DNA-templated transcription termination	1/5180	64/59896	0.996949	0.999967	0.992661	TraesCS6A02G343900	1
GO:0006390	BP	mitochondrial transcription	1/5180	15/59896	0.74256	0.933701	0.926879	TraesCS6A02G343900	1
GO:0006399	BP	tRNA metabolic process	1/5180	18/59896	0.803758	0.945609	0.9387	TraesCS3B02G196200	1
GO:0006415	BP	translational termination	1/5180	32/59896	0.944717	0.991706	0.98446	TraesCS2B02G238500	1
GO:0006421	BP	asparaginyl-tRNA aminoacylation	1/5180	9/59896	0.556979	0.889245	0.882748	TraesCS1A02G102600	1
GO:0006422	BP	aspartyl-tRNA aminoacylation	1/5180	12/59896	0.662283	0.922671	0.91593	TraesCS7B02G222700	1
GO:0006425	BP	glutaminyl-tRNA aminoacylation	1/5180	7/59896	0.469114	0.869129	0.862779	TraesCS7B02G392800	1
GO:0006428	BP	isoleucyl-tRNA aminoacylation	1/5180	9/59896	0.556979	0.889245	0.882748	TraesCS5A02G467900	1
GO:0006434	BP	seryl-tRNA aminoacylation	1/5180	6/59896	0.418849	0.844641	0.838469	TraesCS4A02G040400	1
GO:0006436	BP	tryptophanyl-tRNA aminoacylation	1/5180	10/59896	0.595299	0.910546	0.903894	TraesCS4B02G020200	1
GO:0006437	BP	tyrosyl-tRNA aminoacylation	1/5180	18/59896	0.803758	0.945609	0.9387	TraesCS6B02G109700	1
GO:0006438	BP	valyl-tRNA aminoacylation	1/5180	11/59896	0.630305	0.921948	0.915212	TraesCS3A02G120200	1
GO:0006448	BP	regulation of translational elongation	1/5180	3/59896	0.237662	0.790531	0.784755	TraesCS2A02G349300	1
GO:0006450	BP	regulation of translational fidelity	1/5180	12/59896	0.662283	0.922671	0.91593	TraesCS1B02G451500	1
GO:0006458	BP	'de novo' protein folding	1/5180	3/59896	0.237662	0.790531	0.784755	TraesCS2B02G628600	1
GO:0006490	BP	obsolete oligosaccharide-lipid intermediate biosynthetic process	1/5180	15/59896	0.74256	0.933701	0.926879	TraesCS2B02G472000	1
GO:0006491	BP	N-glycan processing	1/5180	31/59896	0.939481	0.989663	0.982433	TraesCS4A02G066900	1
GO:0006509	BP	membrane protein ectodomain proteolysis	1/5180	3/59896	0.237662	0.790531	0.784755	TraesCS4B02G076800	1
GO:0006518	BP	peptide metabolic process	1/5180	18/59896	0.803758	0.945609	0.9387	TraesCS6B02G473000	1
GO:0006527	BP	arginine catabolic process	1/5180	14/59896	0.718182	0.930003	0.923208	TraesCS2A02G071000	1
GO:0006538	BP	glutamate catabolic process	1/5180	36/59896	0.961509	0.993823	0.986562	TraesCS4B02G231400	1
GO:0006545	BP	glycine biosynthetic process	1/5180	21/59896	0.85041	0.961055	0.954033	TraesCS2B02G336000	1
GO:0006546	BP	glycine catabolic process	1/5180	6/59896	0.418849	0.844641	0.838469	TraesCS3A02G250200	1
GO:0006556	BP	S-adenosylmethionine biosynthetic process	1/5180	22/59896	0.863352	0.963015	0.955979	TraesCS6A02G248000	1
GO:0006567	BP	threonine catabolic process	1/5180	19/59896	0.820735	0.95074	0.943794	TraesCS5D02G027400	1
GO:0006568	BP	tryptophan metabolic process	1/5180	7/59896	0.469114	0.869129	0.862779	TraesCS2A02G448500	1
GO:0006574	BP	valine catabolic process	1/5180	26/59896	0.904851	0.978929	0.971777	TraesCS2B02G501200	1
GO:0006581	BP	acetylcholine catabolic process	1/5180	7/59896	0.469114	0.869129	0.862779	TraesCS2B02G214000	1
GO:0006597	BP	spermine biosynthetic process	1/5180	15/59896	0.74256	0.933701	0.926879	TraesCS7A02G350100	1
GO:0006610	BP	ribosomal protein import into nucleus	1/5180	9/59896	0.556979	0.889245	0.882748	TraesCS4B02G038200	1
GO:0006620	BP	post-translational protein targeting to endoplasmic reticulum membrane	1/5180	16/59896	0.76483	0.937911	0.931058	TraesCS6A02G307400	1
GO:0006624	BP	vacuolar protein processing	1/5180	43/59896	0.979574	0.998353	0.991058	TraesCS2A02G386600	1
GO:0006625	BP	protein targeting to peroxisome	1/5180	21/59896	0.85041	0.961055	0.954033	TraesCS7A02G241500	1
GO:0006651	BP	diacylglycerol biosynthetic process	1/5180	12/59896	0.662283	0.922671	0.91593	TraesCS6A02G271800	1
GO:0006655	BP	phosphatidylglycerol biosynthetic process	1/5180	25/59896	0.895839	0.975412	0.968285	TraesCS7A02G107300	1
GO:0006656	BP	phosphatidylcholine biosynthetic process	1/5180	24/59896	0.885973	0.969814	0.962728	TraesCS1B02G211200	1
GO:0006661	BP	phosphatidylinositol biosynthetic process	1/5180	6/59896	0.418849	0.844641	0.838469	TraesCS2B02G492100	1
GO:0006666	BP	3-keto-sphinganine metabolic process	1/5180	4/59896	0.303595	0.832895	0.82681	TraesCS6B02G297300	1
GO:0006725	BP	obsolete cellular aromatic compound metabolic process	1/5180	14/59896	0.718182	0.930003	0.923208	TraesCS6B02G018700	1
GO:0006739	BP	NADP metabolic process	1/5180	22/59896	0.863352	0.963015	0.955979	TraesCS2B02G381500	1
GO:0006740	BP	NADPH regeneration	1/5180	3/59896	0.237662	0.790531	0.784755	TraesCS5A02G174000	1
GO:0006753	BP	nucleoside phosphate metabolic process	1/5180	16/59896	0.76483	0.937911	0.931058	TraesCS3A02G110300	1
GO:0006760	BP	folic acid-containing compound metabolic process	1/5180	2/59896	0.165488	0.790531	0.784755	TraesCS6B02G230200	1
GO:0006772	BP	thiamine metabolic process	1/5180	9/59896	0.556979	0.889245	0.882748	TraesCS3A02G449200	1
GO:0006779	BP	porphyrin-containing compound biosynthetic process	1/5180	3/59896	0.237662	0.790531	0.784755	TraesCS1A02G378600	1
GO:0006829	BP	zinc ion transport	1/5180	28/59896	0.920603	0.982685	0.975505	TraesCS3A02G527000	1
GO:0006839	BP	mitochondrial transport	1/5180	14/59896	0.718182	0.930003	0.923208	TraesCS5B02G243600	1
GO:0006851	BP	mitochondrial calcium ion transmembrane transport	1/5180	12/59896	0.662283	0.922671	0.91593	TraesCS3B02G433500	1
GO:0006874	BP	intracellular calcium ion homeostasis	1/5180	50/59896	0.989161	0.9996	0.992296	TraesCS7A02G105900	1
GO:0006878	BP	intracellular copper ion homeostasis	1/5180	13/59896	0.691496	0.927908	0.921128	TraesCS7B02G265400	1
GO:0006884	BP	cell volume homeostasis	1/5180	13/59896	0.691496	0.927908	0.921128	TraesCS5A02G366700	1
GO:0006911	BP	phagocytosis, engulfment	1/5180	3/59896	0.237662	0.790531	0.784755	TraesCS3A02G224500	1
GO:0006971	BP	hypotonic response	1/5180	4/59896	0.303595	0.832895	0.82681	TraesCS1A02G072600	1
GO:0007023	BP	post-chaperonin tubulin folding pathway	1/5180	14/59896	0.718182	0.930003	0.923208	TraesCS4A02G413500	1
GO:0007031	BP	peroxisome organization	1/5180	47/59896	0.985779	0.999136	0.991836	TraesCS2A02G479400	1
GO:0007032	BP	endosome organization	1/5180	21/59896	0.85041	0.961055	0.954033	TraesCS5B02G384200	1
GO:0007035	BP	vacuolar acidification	1/5180	36/59896	0.961509	0.993823	0.986562	TraesCS6B02G218100	1
GO:0007040	BP	lysosome organization	1/5180	3/59896	0.237662	0.790531	0.784755	TraesCS5B02G384200	1
GO:0007091	BP	metaphase/anaphase transition of mitotic cell cycle	1/5180	12/59896	0.662283	0.922671	0.91593	TraesCS1A02G120800	1
GO:0007112	BP	male meiosis cytokinesis	1/5180	8/59896	0.515032	0.889245	0.882748	TraesCS2A02G129100	1
GO:0007142	BP	male meiosis II	1/5180	12/59896	0.662283	0.922671	0.91593	TraesCS2A02G385300	1
GO:0007154	BP	cell communication	1/5180	13/59896	0.691496	0.927908	0.921128	TraesCS4A02G067900	1
GO:0007229	BP	integrin-mediated signaling pathway	1/5180	9/59896	0.556979	0.889245	0.882748	TraesCS1A02G071200	1
GO:0007249	BP	canonical NF-kappaB signal transduction	1/5180	4/59896	0.303595	0.832895	0.82681	TraesCS2A02G117500	1
GO:0007254	BP	JNK cascade	1/5180	1/59896	0.0864832	0.781831	0.776118	TraesCS2A02G117500	1
GO:0007259	BP	cell surface receptor signaling pathway via JAK-STAT	1/5180	3/59896	0.237662	0.790531	0.784755	TraesCS1B02G228000	1
GO:0007264	BP	small GTPase-mediated signal transduction	1/5180	38/59896	0.967882	0.994332	0.987067	TraesCS4A02G098400	1
GO:0007265	BP	Ras protein signal transduction	1/5180	8/59896	0.515032	0.889245	0.882748	TraesCS6B02G173500	1
GO:0007389	BP	pattern specification process	1/5180	22/59896	0.863352	0.963015	0.955979	TraesCS3A02G116900	1
GO:0007612	BP	learning	1/5180	7/59896	0.469114	0.869129	0.862779	TraesCS4A02G169300	1
GO:0007613	BP	memory	1/5180	7/59896	0.469114	0.869129	0.862779	TraesCS4A02G169300	1
GO:0007628	BP	adult walking behavior	1/5180	2/59896	0.165488	0.790531	0.784755	TraesCS2A02G404700	1
GO:0008045	BP	motor neuron axon guidance	1/5180	5/59896	0.363826	0.844641	0.838469	TraesCS6A02G251500	1
GO:0008089	BP	anterograde axonal transport	1/5180	6/59896	0.418849	0.844641	0.838469	TraesCS7A02G065800	1
GO:0008206	BP	bile acid metabolic process	1/5180	14/59896	0.718182	0.930003	0.923208	TraesCS2A02G404700	1
GO:0008333	BP	endosome to lysosome transport	1/5180	17/59896	0.785174	0.942679	0.935791	TraesCS5B02G384200	1
GO:0008340	BP	determination of adult lifespan	1/5180	6/59896	0.418849	0.844641	0.838469	TraesCS2B02G010000	1
GO:0008589	BP	regulation of smoothened signaling pathway	1/5180	3/59896	0.237662	0.790531	0.784755	TraesCS6B02G134000	1
GO:0008617	BP	guanosine metabolic process	1/5180	3/59896	0.237662	0.790531	0.784755	TraesCS3A02G384300	1
GO:0009052	BP	pentose-phosphate shunt, non-oxidative branch	1/5180	21/59896	0.85041	0.961055	0.954033	TraesCS4A02G019100	1
GO:0009090	BP	homoserine biosynthetic process	1/5180	15/59896	0.74256	0.933701	0.926879	TraesCS3A02G442100	1
GO:0009116	BP	nucleoside metabolic process	1/5180	15/59896	0.74256	0.933701	0.926879	TraesCS4A02G426900	1
GO:0009150	BP	purine ribonucleotide metabolic process	1/5180	15/59896	0.74256	0.933701	0.926879	TraesCS2B02G402900	1
GO:0009204	BP	deoxyribonucleoside triphosphate catabolic process	1/5180	3/59896	0.237662	0.790531	0.784755	TraesCS1B02G161200	1
GO:0009220	BP	pyrimidine ribonucleotide biosynthetic process	1/5180	3/59896	0.237662	0.790531	0.784755	TraesCS2A02G555100	1
GO:0009240	BP	isopentenyl diphosphate biosynthetic process	1/5180	6/59896	0.418849	0.844641	0.838469	TraesCS2B02G239200	1
GO:0009396	BP	folic acid-containing compound biosynthetic process	1/5180	2/59896	0.165488	0.790531	0.784755	TraesCS2A02G187700	1
GO:0009443	BP	pyridoxal 5'-phosphate salvage	1/5180	12/59896	0.662283	0.922671	0.91593	TraesCS4B02G359200	1
GO:0009446	BP	putrescine biosynthetic process	1/5180	14/59896	0.718182	0.930003	0.923208	TraesCS2A02G071000	1
GO:0009447	BP	putrescine catabolic process	1/5180	12/59896	0.662283	0.922671	0.91593	TraesCS4B02G282700	1
GO:0009448	BP	gamma-aminobutyric acid metabolic process	1/5180	8/59896	0.515032	0.889245	0.882748	TraesCS7A02G334200	1
GO:0009558	BP	embryo sac cellularization	1/5180	16/59896	0.76483	0.937911	0.931058	TraesCS5B02G013100	1
GO:0009583	BP	detection of light stimulus	1/5180	6/59896	0.418849	0.844641	0.838469	TraesCS6A02G203300	1
GO:0009612	BP	response to mechanical stimulus	1/5180	15/59896	0.74256	0.933701	0.926879	TraesCS3A02G391300	1
GO:0009629	BP	response to gravity	1/5180	5/59896	0.363826	0.844641	0.838469	TraesCS2D02G589500	1
GO:0009641	BP	shade avoidance	1/5180	16/59896	0.76483	0.937911	0.931058	TraesCS6A02G239300	1
GO:0009648	BP	photoperiodism	1/5180	42/59896	0.977638	0.998353	0.991058	TraesCS2B02G564200	1
GO:0009649	BP	entrainment of circadian clock	1/5180	32/59896	0.944717	0.991706	0.98446	TraesCS3A02G319000	1
GO:0009668	BP	plastid membrane organization	1/5180	9/59896	0.556979	0.889245	0.882748	TraesCS3A02G370100	1
GO:0009688	BP	abscisic acid biosynthetic process	1/5180	46/59896	0.984431	0.999136	0.991836	TraesCS5B02G476900	1
GO:0009689	BP	induction of phytoalexin biosynthetic process	1/5180	10/59896	0.595299	0.910546	0.903894	TraesCS1A02G021500	1
GO:0009743	BP	response to carbohydrate	1/5180	20/59896	0.836243	0.960382	0.953365	TraesCS3A02G413600	1
GO:0009805	BP	coumarin biosynthetic process	1/5180	13/59896	0.691496	0.927908	0.921128	TraesCS6B02G356000	1
GO:0009823	BP	cytokinin catabolic process	1/5180	3/59896	0.237662	0.790531	0.784755	TraesCS7B02G455000	1
GO:0009831	BP	plant-type cell wall modification involved in multidimensional cell growth	1/5180	19/59896	0.820735	0.95074	0.943794	TraesCS3A02G156500	1
GO:0009836	BP	fruit ripening, climacteric	1/5180	6/59896	0.418849	0.844641	0.838469	TraesCS2B02G100500	1
GO:0009871	BP	jasmonic acid and ethylene-dependent systemic resistance, ethylene mediated signaling pathway	1/5180	9/59896	0.556979	0.889245	0.882748	TraesCS5B02G403800	1
GO:0009892	BP	negative regulation of metabolic process	1/5180	4/59896	0.303595	0.832895	0.82681	TraesCS3B02G036000	1
GO:0009902	BP	chloroplast relocation	1/5180	31/59896	0.939481	0.989663	0.982433	TraesCS3A02G208700	1
GO:0009913	BP	epidermal cell differentiation	1/5180	11/59896	0.630305	0.921948	0.915212	TraesCS6A02G117100	1
GO:0009954	BP	proximal/distal pattern formation	1/5180	6/59896	0.418849	0.844641	0.838469	TraesCS3A02G380700	1
GO:0009955	BP	adaxial/abaxial pattern specification	1/5180	15/59896	0.74256	0.933701	0.926879	TraesCS3A02G379600	1
GO:0009966	BP	regulation of signal transduction	1/5180	24/59896	0.885973	0.969814	0.962728	TraesCS3A02G284800	1
GO:0010014	BP	meristem initiation	1/5180	21/59896	0.85041	0.961055	0.954033	TraesCS2B02G399700	1
GO:0010016	BP	shoot system morphogenesis	1/5180	24/59896	0.885973	0.969814	0.962728	TraesCS7B02G372700	1
GO:0010017	BP	red or far-red light signaling pathway	1/5180	24/59896	0.885973	0.969814	0.962728	TraesCS3B02G211100	1
GO:0010021	BP	amylopectin biosynthetic process	1/5180	13/59896	0.691496	0.927908	0.921128	TraesCS1A02G091500	1
GO:0010023	BP	proanthocyanidin biosynthetic process	1/5180	13/59896	0.691496	0.927908	0.921128	TraesCS4A02G085900	1
GO:0010026	BP	trichome differentiation	1/5180	36/59896	0.961509	0.993823	0.986562	TraesCS7B02G224100	1
GO:0010036	BP	response to boron-containing substance	1/5180	3/59896	0.237662	0.790531	0.784755	TraesCS6B02G443600	1
GO:0010067	BP	procambium histogenesis	1/5180	42/59896	0.977638	0.998353	0.991058	TraesCS5B02G517600	1
GO:0010070	BP	zygote asymmetric cell division	1/5180	17/59896	0.785174	0.942679	0.935791	TraesCS2A02G100500	1
GO:0010072	BP	primary shoot apical meristem specification	1/5180	16/59896	0.76483	0.937911	0.931058	TraesCS2B02G399700	1
GO:0010076	BP	maintenance of floral meristem identity	1/5180	13/59896	0.691496	0.927908	0.921128	TraesCS1B02G327300	1
GO:0010088	BP	phloem development	1/5180	27/59896	0.913083	0.98124	0.974071	TraesCS3B02G475600	1
GO:0010100	BP	negative regulation of photomorphogenesis	1/5180	18/59896	0.803758	0.945609	0.9387	TraesCS5A02G425300	1
GO:0010101	BP	post-embryonic root morphogenesis	1/5180	3/59896	0.237662	0.790531	0.784755	TraesCS4B02G050900	1
GO:0010105	BP	negative regulation of ethylene-activated signaling pathway	1/5180	50/59896	0.989161	0.9996	0.992296	TraesCS6B02G439600	1
GO:0010106	BP	cellular response to iron ion starvation	1/5180	11/59896	0.630305	0.921948	0.915212	TraesCS3B02G296100	1
GO:0010142	BP	farnesyl diphosphate biosynthetic process, mevalonate pathway	1/5180	9/59896	0.556979	0.889245	0.882748	TraesCS5A02G522100	1
GO:0010184	BP	cytokinin transport	1/5180	12/59896	0.662283	0.922671	0.91593	TraesCS5B02G244800	1
GO:0010186	BP	positive regulation of cellular defense response	1/5180	3/59896	0.237662	0.790531	0.784755	TraesCS4B02G001900	1
GO:0010207	BP	photosystem II assembly	1/5180	44/59896	0.981341	0.998545	0.991249	TraesCS2B02G260200	1
GO:0010222	BP	stem vascular tissue pattern formation	1/5180	25/59896	0.895839	0.975412	0.968285	TraesCS1A02G348700	1
GO:0010231	BP	maintenance of seed dormancy	1/5180	20/59896	0.836243	0.960382	0.953365	TraesCS7A02G325700	1
GO:0010233	BP	phloem transport	1/5180	16/59896	0.76483	0.937911	0.931058	TraesCS3B02G244200	1
GO:0010235	BP	guard mother cell cytokinesis	1/5180	7/59896	0.469114	0.869129	0.862779	TraesCS3B02G236700	1
GO:0010239	BP	chloroplast mRNA processing	1/5180	20/59896	0.836243	0.960382	0.953365	TraesCS7A02G285800	1
GO:0010244	BP	response to low fluence blue light stimulus by blue low-fluence system	1/5180	12/59896	0.662283	0.922671	0.91593	TraesCS6A02G203300	1
GO:0010247	BP	detection of phosphate ion	1/5180	8/59896	0.515032	0.889245	0.882748	TraesCS3A02G392500	1
GO:0010264	BP	myo-inositol hexakisphosphate biosynthetic process	1/5180	15/59896	0.74256	0.933701	0.926879	TraesCS3B02G388700	1
GO:0010266	BP	response to vitamin B1	1/5180	4/59896	0.303595	0.832895	0.82681	TraesCS4B02G023800	1
GO:0010272	BP	response to silver ion	1/5180	23/59896	0.875174	0.968568	0.961492	TraesCS3A02G217600	1
GO:0010275	BP	NAD(P)H dehydrogenase complex assembly	1/5180	7/59896	0.469114	0.869129	0.862779	TraesCS1A02G007500	1
GO:0010288	BP	response to lead ion	1/5180	17/59896	0.785174	0.942679	0.935791	TraesCS7B02G168500	1
GO:0010289	BP	homogalacturonan biosynthetic process	1/5180	12/59896	0.662283	0.922671	0.91593	TraesCS7B02G097000	1
GO:0010304	BP	PSII associated light-harvesting complex II catabolic process	1/5180	8/59896	0.515032	0.889245	0.882748	TraesCS3A02G151900	1
GO:0010321	BP	regulation of vegetative phase change	1/5180	13/59896	0.691496	0.927908	0.921128	TraesCS3B02G410500	1
GO:0010325	BP	raffinose family oligosaccharide biosynthetic process	1/5180	4/59896	0.303595	0.832895	0.82681	TraesCS4A02G225000	1
GO:0010336	BP	gibberellic acid homeostasis	1/5180	33/59896	0.949501	0.992606	0.985354	TraesCS1A02G257900	1
GO:0010343	BP	singlet oxygen-mediated programmed cell death	1/5180	18/59896	0.803758	0.945609	0.9387	TraesCS6A02G203300	1
GO:0010344	BP	seed oilbody biogenesis	1/5180	27/59896	0.913083	0.98124	0.974071	TraesCS1B02G312700	1
GO:0010363	BP	regulation of plant-type hypersensitive response	1/5180	3/59896	0.237662	0.790531	0.784755	TraesCS2B02G015500	1
GO:0010372	BP	positive regulation of gibberellin biosynthetic process	1/5180	4/59896	0.303595	0.832895	0.82681	TraesCS4A02G281500	1
GO:0010393	BP	galacturonan metabolic process	1/5180	17/59896	0.785174	0.942679	0.935791	TraesCS3A02G217600	1
GO:0010438	BP	cellular response to sulfur starvation	1/5180	13/59896	0.691496	0.927908	0.921128	TraesCS1A02G324000	1
GO:0010440	BP	stomatal lineage progression	1/5180	37/59896	0.96484	0.994332	0.987067	TraesCS4B02G212000	1
GO:0010458	BP	exit from mitosis	1/5180	6/59896	0.418849	0.844641	0.838469	TraesCS7A02G065800	1
GO:0010467	BP	gene expression	1/5180	6/59896	0.418849	0.844641	0.838469	TraesCS2A02G404700	1
GO:0010478	BP	chlororespiration	1/5180	3/59896	0.237662	0.790531	0.784755	TraesCS7A02G386300	1
GO:0010495	BP	siRNA-mediated long-distance post-transcriptional gene silencing	1/5180	3/59896	0.237662	0.790531	0.784755	TraesCS1B02G123600	1
GO:0010496	BP	intercellular transport	1/5180	10/59896	0.595299	0.910546	0.903894	TraesCS6A02G251900	1
GO:0010498	BP	proteasomal protein catabolic process	1/5180	21/59896	0.85041	0.961055	0.954033	TraesCS3A02G285600	1
GO:0010499	BP	proteasomal ubiquitin-independent protein catabolic process	1/5180	3/59896	0.237662	0.790531	0.784755	TraesCS7B02G127600	1
GO:0010501	BP	RNA secondary structure unwinding	1/5180	9/59896	0.556979	0.889245	0.882748	TraesCS5A02G163800	1
GO:0010541	BP	acropetal auxin transport	1/5180	15/59896	0.74256	0.933701	0.926879	TraesCS4A02G006900	1
GO:0010581	BP	regulation of starch biosynthetic process	1/5180	14/59896	0.718182	0.930003	0.923208	TraesCS1B02G076300	1
GO:0010617	BP	circadian regulation of calcium ion oscillation	1/5180	9/59896	0.556979	0.889245	0.882748	TraesCS6A02G203300	1
GO:0010744	BP	positive regulation of macrophage derived foam cell differentiation	1/5180	1/59896	0.0864832	0.781831	0.776118	TraesCS2A02G117500	1
GO:0010762	BP	regulation of fibroblast migration	1/5180	6/59896	0.418849	0.844641	0.838469	TraesCS1A02G071200	1
GO:0010766	BP	negative regulation of sodium ion transport	1/5180	3/59896	0.237662	0.790531	0.784755	TraesCS1B02G032500	1
GO:0010807	BP	regulation of synaptic vesicle priming	1/5180	8/59896	0.515032	0.889245	0.882748	TraesCS2B02G099700	1
GO:0010833	BP	telomere maintenance via telomere lengthening	1/5180	3/59896	0.237662	0.790531	0.784755	TraesCS5B02G196800	1
GO:0010878	BP	cholesterol storage	1/5180	1/59896	0.0864832	0.781831	0.776118	TraesCS2A02G404700	1
GO:0010884	BP	positive regulation of lipid storage	1/5180	1/59896	0.0864832	0.781831	0.776118	TraesCS2A02G117500	1
GO:0010888	BP	negative regulation of lipid storage	1/5180	7/59896	0.469114	0.869129	0.862779	TraesCS6A02G162900	1
GO:0010913	BP	regulation of sterigmatocystin biosynthetic process	1/5180	4/59896	0.303595	0.832895	0.82681	TraesCS1A02G143000	1
GO:0010914	BP	positive regulation of sterigmatocystin biosynthetic process	1/5180	4/59896	0.303595	0.832895	0.82681	TraesCS1A02G143000	1
GO:0010917	BP	negative regulation of mitochondrial membrane potential	1/5180	1/59896	0.0864832	0.781831	0.776118	TraesCS3A02G460600	1
GO:0010956	BP	negative regulation of calcidiol 1-monooxygenase activity	1/5180	1/59896	0.0864832	0.781831	0.776118	TraesCS2A02G117500	1
GO:0010957	BP	negative regulation of vitamin D biosynthetic process	1/5180	1/59896	0.0864832	0.781831	0.776118	TraesCS2A02G117500	1
GO:0010966	BP	regulation of phosphate transport	1/5180	26/59896	0.904851	0.978929	0.971777	TraesCS5A02G354800	1
GO:0010977	BP	negative regulation of neuron projection development	1/5180	3/59896	0.237662	0.790531	0.784755	TraesCS3A02G384300	1
GO:0015012	BP	heparan sulfate proteoglycan biosynthetic process	1/5180	5/59896	0.363826	0.844641	0.838469	TraesCS7A02G156100	1
GO:0015692	BP	lead ion transport	1/5180	11/59896	0.630305	0.921948	0.915212	TraesCS7B02G168500	1
GO:0015720	BP	allantoin transport	1/5180	14/59896	0.718182	0.930003	0.923208	TraesCS5A02G033200	1
GO:0015783	BP	GDP-fucose transmembrane transport	1/5180	11/59896	0.630305	0.921948	0.915212	TraesCS4A02G257100	1
GO:0015786	BP	UDP-glucose transmembrane transport	1/5180	25/59896	0.895839	0.975412	0.968285	TraesCS1A02G051800	1
GO:0015798	BP	myo-inositol transport	1/5180	6/59896	0.418849	0.844641	0.838469	TraesCS2B02G266000	1
GO:0015804	BP	neutral amino acid transport	1/5180	9/59896	0.556979	0.889245	0.882748	TraesCS6A02G254100	1
GO:0015808	BP	L-alanine transport	1/5180	6/59896	0.418849	0.844641	0.838469	TraesCS7A02G356639	1
GO:0015853	BP	adenine transport	1/5180	6/59896	0.418849	0.844641	0.838469	TraesCS1A02G059200	1
GO:0015854	BP	guanine transport	1/5180	6/59896	0.418849	0.844641	0.838469	TraesCS1A02G059200	1
GO:0015857	BP	uracil transport	1/5180	14/59896	0.718182	0.930003	0.923208	TraesCS5A02G033200	1
GO:0015866	BP	ADP transport	1/5180	12/59896	0.662283	0.922671	0.91593	TraesCS7A02G376600	1
GO:0015867	BP	ATP transport	1/5180	6/59896	0.418849	0.844641	0.838469	TraesCS7A02G376600	1
GO:0015884	BP	folic acid transport	1/5180	3/59896	0.237662	0.790531	0.784755	TraesCS6A02G208000	1
GO:0015908	BP	fatty acid transport	1/5180	28/59896	0.920603	0.982685	0.975505	TraesCS3A02G344000	1
GO:0015918	BP	sterol transport	1/5180	1/59896	0.0864832	0.781831	0.776118	TraesCS2A02G404700	1
GO:0015919	BP	peroxisomal membrane transport	1/5180	3/59896	0.237662	0.790531	0.784755	TraesCS7B02G316200	1
GO:0015938	BP	coenzyme A catabolic process	1/5180	9/59896	0.556979	0.889245	0.882748	TraesCS3A02G110300	1
GO:0015977	BP	carbon fixation	1/5180	27/59896	0.913083	0.98124	0.974071	TraesCS7A02G172900	1
GO:0016055	BP	Wnt signaling pathway	1/5180	12/59896	0.662283	0.922671	0.91593	TraesCS6B02G395600	1
GO:0016094	BP	polyprenol biosynthetic process	1/5180	13/59896	0.691496	0.927908	0.921128	TraesCS3A02G370100	1
GO:0016095	BP	polyprenol catabolic process	1/5180	3/59896	0.237662	0.790531	0.784755	TraesCS2A02G397300	1
GO:0016116	BP	carotenoid metabolic process	1/5180	3/59896	0.237662	0.790531	0.784755	TraesCS2B02G015500	1
GO:0016119	BP	carotene metabolic process	1/5180	6/59896	0.418849	0.844641	0.838469	TraesCS2A02G396200	1
GO:0016123	BP	xanthophyll biosynthetic process	1/5180	29/59896	0.927473	0.984824	0.977629	TraesCS2A02G396200	1
GO:0016137	BP	glycoside metabolic process	1/5180	12/59896	0.662283	0.922671	0.91593	TraesCS2A02G384500	1
GO:0016236	BP	macroautophagy	1/5180	38/59896	0.967882	0.994332	0.987067	TraesCS2A02G404700	1
GO:0016242	BP	negative regulation of macroautophagy	1/5180	8/59896	0.515032	0.889245	0.882748	TraesCS2A02G404700	1
GO:0016259	BP	selenocysteine metabolic process	1/5180	8/59896	0.515032	0.889245	0.882748	TraesCS1B02G441500	1
GO:0016444	BP	somatic cell DNA recombination	1/5180	10/59896	0.595299	0.910546	0.903894	TraesCS7A02G455900	1
GO:0016477	BP	cell migration	1/5180	14/59896	0.718182	0.930003	0.923208	TraesCS2B02G123100	1
GO:0016540	BP	protein autoprocessing	1/5180	15/59896	0.74256	0.933701	0.926879	TraesCS1B02G325800	1
GO:0016560	BP	protein import into peroxisome matrix, docking	1/5180	21/59896	0.85041	0.961055	0.954033	TraesCS7A02G241500	1
GO:0016579	BP	protein deubiquitination	1/5180	44/59896	0.981341	0.998545	0.991249	TraesCS3A02G122900	1
GO:0017004	BP	cytochrome complex assembly	1/5180	114/59896	0.999967	0.999967	0.992661	TraesCS4A02G155700	1
GO:0017038	BP	protein import	1/5180	7/59896	0.469114	0.869129	0.862779	TraesCS3A02G198400	1
GO:0017126	BP	nucleologenesis	1/5180	9/59896	0.556979	0.889245	0.882748	TraesCS7B02G356300	1
GO:0017157	BP	regulation of exocytosis	1/5180	17/59896	0.785174	0.942679	0.935791	TraesCS2B02G099700	1
GO:0018022	BP	peptidyl-lysine methylation	1/5180	21/59896	0.85041	0.961055	0.954033	TraesCS1A02G241600	1
GO:0018026	BP	peptidyl-lysine monomethylation	1/5180	10/59896	0.595299	0.910546	0.903894	TraesCS2A02G349300	1
GO:0018171	BP	peptidyl-cysteine oxidation	1/5180	18/59896	0.803758	0.945609	0.9387	TraesCS2B02G570400	1
GO:0018242	BP	protein O-linked glycosylation via serine	1/5180	3/59896	0.237662	0.790531	0.784755	TraesCS7B02G229100	1
GO:0018316	BP	peptide cross-linking via L-cystine	1/5180	3/59896	0.237662	0.790531	0.784755	TraesCS2B02G048200	1
GO:0019217	BP	regulation of fatty acid metabolic process	1/5180	3/59896	0.237662	0.790531	0.784755	TraesCS3A02G344000	1
GO:0019221	BP	cytokine-mediated signaling pathway	1/5180	3/59896	0.237662	0.790531	0.784755	TraesCS1B02G228000	1
GO:0019236	BP	response to pheromone	1/5180	4/59896	0.303595	0.832895	0.82681	TraesCS5A02G393300	1
GO:0019243	BP	methylglyoxal catabolic process to D-lactate via S-lactoyl-glutathione	1/5180	24/59896	0.885973	0.969814	0.962728	TraesCS1B02G150200	1
GO:0019264	BP	glycine biosynthetic process from serine	1/5180	12/59896	0.662283	0.922671	0.91593	TraesCS2B02G521700	1
GO:0019276	BP	UDP-N-acetylgalactosamine metabolic process	1/5180	3/59896	0.237662	0.790531	0.784755	TraesCS2B02G442900	1
GO:0019285	BP	glycine betaine biosynthetic process from choline	1/5180	9/59896	0.556979	0.889245	0.882748	TraesCS6A02G371100	1
GO:0019290	BP	siderophore biosynthetic process	1/5180	7/59896	0.469114	0.869129	0.862779	TraesCS2B02G333900	1
GO:0019310	BP	inositol catabolic process	1/5180	8/59896	0.515032	0.889245	0.882748	TraesCS7B02G206100	1
GO:0019321	BP	pentose metabolic process	1/5180	5/59896	0.363826	0.844641	0.838469	TraesCS6B02G179200	1
GO:0019346	BP	transsulfuration	1/5180	24/59896	0.885973	0.969814	0.962728	TraesCS2A02G058800	1
GO:0019365	BP	pyridine nucleotide salvage	1/5180	3/59896	0.237662	0.790531	0.784755	TraesCS6A02G216800	1
GO:0019367	BP	fatty acid elongation, saturated fatty acid	1/5180	6/59896	0.418849	0.844641	0.838469	TraesCS5B02G008100	1
GO:0019371	BP	cyclooxygenase pathway	1/5180	5/59896	0.363826	0.844641	0.838469	TraesCS4A02G090200	1
GO:0019374	BP	galactolipid metabolic process	1/5180	8/59896	0.515032	0.889245	0.882748	TraesCS4B02G221000	1
GO:0019375	BP	galactolipid biosynthetic process	1/5180	26/59896	0.904851	0.978929	0.971777	TraesCS6A02G256300	1
GO:0019395	BP	fatty acid oxidation	1/5180	4/59896	0.303595	0.832895	0.82681	TraesCS2A02G292400	1
GO:0019427	BP	acetyl-CoA biosynthetic process from acetate	1/5180	6/59896	0.418849	0.844641	0.838469	TraesCS6A02G390600	1
GO:0019430	BP	removal of superoxide radicals	1/5180	16/59896	0.76483	0.937911	0.931058	TraesCS7A02G225400	1
GO:0019439	BP	obsolete aromatic compound catabolic process	1/5180	6/59896	0.418849	0.844641	0.838469	TraesCS5B02G316500	1
GO:0019478	BP	D-amino acid catabolic process	1/5180	8/59896	0.515032	0.889245	0.882748	TraesCS3B02G196200	1
GO:0019538	BP	protein metabolic process	1/5180	2/59896	0.165488	0.790531	0.784755	TraesCS6A02G102700	1
GO:0019566	BP	arabinose metabolic process	1/5180	6/59896	0.418849	0.844641	0.838469	TraesCS7A02G417000	1
GO:0019605	BP	butyrate metabolic process	1/5180	4/59896	0.303595	0.832895	0.82681	TraesCS3B02G357200	1
GO:0019750	BP	chloroplast localization	1/5180	19/59896	0.820735	0.95074	0.943794	TraesCS6B02G309600	1
GO:0019827	BP	stem cell population maintenance	1/5180	36/59896	0.961509	0.993823	0.986562	TraesCS7A02G371200	1
GO:0019896	BP	axonal transport of mitochondrion	1/5180	9/59896	0.556979	0.889245	0.882748	TraesCS7A02G065800	1
GO:0022008	BP	neurogenesis	1/5180	27/59896	0.913083	0.98124	0.974071	TraesCS2A02G404700	1
GO:0022604	BP	regulation of cell morphogenesis	1/5180	10/59896	0.595299	0.910546	0.903894	TraesCS6A02G118500	1
GO:0030010	BP	establishment of cell polarity	1/5180	12/59896	0.662283	0.922671	0.91593	TraesCS5A02G258100	1
GO:0030031	BP	cell projection assembly	1/5180	6/59896	0.418849	0.844641	0.838469	TraesCS4B02G308000	1
GO:0030097	BP	hemopoiesis	1/5180	4/59896	0.303595	0.832895	0.82681	TraesCS7B02G101100	1
GO:0030149	BP	sphingolipid catabolic process	1/5180	3/59896	0.237662	0.790531	0.784755	TraesCS3B02G100600	1
GO:0030155	BP	regulation of cell adhesion	1/5180	5/59896	0.363826	0.844641	0.838469	TraesCS1A02G164400	1
GO:0030162	BP	regulation of proteolysis	1/5180	13/59896	0.691496	0.927908	0.921128	TraesCS6A02G045900	1
GO:0030166	BP	proteoglycan biosynthetic process	1/5180	4/59896	0.303595	0.832895	0.82681	TraesCS7A02G156100	1
GO:0030182	BP	neuron differentiation	1/5180	13/59896	0.691496	0.927908	0.921128	TraesCS4B02G110600	1
GO:0030200	BP	heparan sulfate proteoglycan catabolic process	1/5180	15/59896	0.74256	0.933701	0.926879	TraesCS2A02G291000	1
GO:0030206	BP	chondroitin sulfate biosynthetic process	1/5180	5/59896	0.363826	0.844641	0.838469	TraesCS7A02G156100	1
GO:0030258	BP	lipid modification	1/5180	3/59896	0.237662	0.790531	0.784755	TraesCS6A02G256300	1
GO:0030259	BP	lipid glycosylation	1/5180	31/59896	0.939481	0.989663	0.982433	TraesCS3B02G411500	1
GO:0030299	BP	intestinal cholesterol absorption	1/5180	3/59896	0.237662	0.790531	0.784755	TraesCS2A02G404700	1
GO:0030301	BP	cholesterol transport	1/5180	3/59896	0.237662	0.790531	0.784755	TraesCS2A02G404700	1
GO:0030307	BP	positive regulation of cell growth	1/5180	26/59896	0.904851	0.978929	0.971777	TraesCS6A02G117100	1
GO:0030330	BP	DNA damage response, signal transduction by p53 class mediator	1/5180	6/59896	0.418849	0.844641	0.838469	TraesCS2B02G149000	1
GO:0030334	BP	regulation of cell migration	1/5180	14/59896	0.718182	0.930003	0.923208	TraesCS1A02G071200	1
GO:0030336	BP	negative regulation of cell migration	1/5180	16/59896	0.76483	0.937911	0.931058	TraesCS5A02G213800	1
GO:0030435	BP	sporulation resulting in formation of a cellular spore	1/5180	13/59896	0.691496	0.927908	0.921128	TraesCS1A02G143000	1
GO:0030513	BP	positive regulation of BMP signaling pathway	1/5180	5/59896	0.363826	0.844641	0.838469	TraesCS6A02G251500	1
GO:0030576	BP	Cajal body organization	1/5180	9/59896	0.556979	0.889245	0.882748	TraesCS2B02G628600	1
GO:0030903	BP	notochord development	1/5180	3/59896	0.237662	0.790531	0.784755	TraesCS1B02G462000	1
GO:0030912	BP	response to deep water	1/5180	3/59896	0.237662	0.790531	0.784755	TraesCS6A02G335900	1
GO:0030951	BP	establishment or maintenance of microtubule cytoskeleton polarity	1/5180	3/59896	0.237662	0.790531	0.784755	TraesCS3B02G371500	1
GO:0030974	BP	thiamine pyrophosphate transmembrane transport	1/5180	3/59896	0.237662	0.790531	0.784755	TraesCS3D02G446800	1
GO:0031023	BP	microtubule organizing center organization	1/5180	6/59896	0.418849	0.844641	0.838469	TraesCS7B02G364500	1
GO:0031053	BP	primary miRNA processing	1/5180	37/59896	0.96484	0.994332	0.987067	TraesCS2B02G424200	1
GO:0031087	BP	deadenylation-independent decapping of nuclear-transcribed mRNA	1/5180	22/59896	0.863352	0.963015	0.955979	TraesCS4B02G117300	1
GO:0031110	BP	regulation of microtubule polymerization or depolymerization	1/5180	17/59896	0.785174	0.942679	0.935791	TraesCS4A02G272600	1
GO:0031117	BP	positive regulation of microtubule depolymerization	1/5180	6/59896	0.418849	0.844641	0.838469	TraesCS7A02G065800	1
GO:0031118	BP	rRNA pseudouridine synthesis	1/5180	11/59896	0.630305	0.921948	0.915212	TraesCS2A02G151800	1
GO:0031120	BP	snRNA pseudouridine synthesis	1/5180	14/59896	0.718182	0.930003	0.923208	TraesCS2A02G151800	1
GO:0031123	BP	RNA 3'-end processing	1/5180	35/59896	0.957862	0.993567	0.986307	TraesCS4B02G326000	1
GO:0031124	BP	mRNA 3'-end processing	1/5180	43/59896	0.979574	0.998353	0.991058	TraesCS7A02G424200	1
GO:0031125	BP	rRNA 3'-end processing	1/5180	3/59896	0.237662	0.790531	0.784755	TraesCS7A02G010800	1
GO:0031167	BP	rRNA methylation	1/5180	17/59896	0.785174	0.942679	0.935791	TraesCS7A02G430800	1
GO:0031214	BP	biomineral tissue development	1/5180	3/59896	0.237662	0.790531	0.784755	TraesCS1A02G074400	1
GO:0031452	BP	negative regulation of heterochromatin formation	1/5180	26/59896	0.904851	0.978929	0.971777	TraesCS4B02G212000	1
GO:0031508	BP	pericentric heterochromatin formation	1/5180	10/59896	0.595299	0.910546	0.903894	TraesCS1A02G429200	1
GO:0031509	BP	subtelomeric heterochromatin formation	1/5180	3/59896	0.237662	0.790531	0.784755	TraesCS5A02G197700	1
GO:0031525	BP	menthol biosynthetic process	1/5180	3/59896	0.237662	0.790531	0.784755	TraesCS2B02G371400	1
GO:0031534	BP	minus-end directed microtubule sliding	1/5180	3/59896	0.237662	0.790531	0.784755	TraesCS5A02G092900	1
GO:0031537	BP	regulation of anthocyanin metabolic process	1/5180	5/59896	0.363826	0.844641	0.838469	TraesCS1B02G312700	1
GO:0031540	BP	regulation of anthocyanin biosynthetic process	1/5180	22/59896	0.863352	0.963015	0.955979	TraesCS6B02G357900	1
GO:0031542	BP	positive regulation of anthocyanin biosynthetic process	1/5180	4/59896	0.303595	0.832895	0.82681	TraesCS2B02G597300	1
GO:0031579	BP	membrane raft organization	1/5180	1/59896	0.0864832	0.781831	0.776118	TraesCS2A02G404700	1
GO:0031591	BP	wybutosine biosynthetic process	1/5180	17/59896	0.785174	0.942679	0.935791	TraesCS5B02G260900	1
GO:0031627	BP	telomeric loop formation	1/5180	9/59896	0.556979	0.889245	0.882748	TraesCS3A02G408100	1
GO:0031647	BP	regulation of protein stability	1/5180	35/59896	0.957862	0.993567	0.986307	TraesCS6A02G162000	1
GO:0031648	BP	protein destabilization	1/5180	19/59896	0.820735	0.95074	0.943794	TraesCS4A02G101400	1
GO:0031667	BP	response to nutrient levels	1/5180	9/59896	0.556979	0.889245	0.882748	TraesCS2D02G539200	1
GO:0031848	BP	protection from non-homologous end joining at telomere	1/5180	9/59896	0.556979	0.889245	0.882748	TraesCS3A02G408100	1
GO:0031860	BP	telomeric 3' overhang formation	1/5180	9/59896	0.556979	0.889245	0.882748	TraesCS3A02G408100	1
GO:0031929	BP	TOR signaling	1/5180	18/59896	0.803758	0.945609	0.9387	TraesCS4A02G288600	1
GO:0032025	BP	response to cobalt ion	1/5180	6/59896	0.418849	0.844641	0.838469	TraesCS3D02G036100	1
GO:0032048	BP	cardiolipin metabolic process	1/5180	3/59896	0.237662	0.790531	0.784755	TraesCS3B02G485800	1
GO:0032367	BP	intracellular cholesterol transport	1/5180	6/59896	0.418849	0.844641	0.838469	TraesCS2A02G404700	1
GO:0032375	BP	negative regulation of cholesterol transport	1/5180	1/59896	0.0864832	0.781831	0.776118	TraesCS2A02G117500	1
GO:0032377	BP	regulation of intracellular lipid transport	1/5180	6/59896	0.418849	0.844641	0.838469	TraesCS5A02G438300	1
GO:0032383	BP	regulation of intracellular cholesterol transport	1/5180	6/59896	0.418849	0.844641	0.838469	TraesCS5A02G438300	1
GO:0032434	BP	regulation of proteasomal ubiquitin-dependent protein catabolic process	1/5180	11/59896	0.630305	0.921948	0.915212	TraesCS1B02G060100	1
GO:0032483	BP	regulation of Rab protein signal transduction	1/5180	8/59896	0.515032	0.889245	0.882748	TraesCS3B02G236700	1
GO:0032496	BP	response to lipopolysaccharide	1/5180	3/59896	0.237662	0.790531	0.784755	TraesCS6B02G275200	1
GO:0032504	BP	obsolete multicellular organism reproduction	1/5180	3/59896	0.237662	0.790531	0.784755	TraesCS4A02G290500	1
GO:0032506	BP	cytokinetic process	1/5180	6/59896	0.418849	0.844641	0.838469	TraesCS7A02G065800	1
GO:0032510	BP	endosome to lysosome transport via multivesicular body sorting pathway	1/5180	9/59896	0.556979	0.889245	0.882748	TraesCS3B02G608200	1
GO:0032515	BP	obsolete negative regulation of phosphoprotein phosphatase activity	1/5180	1/59896	0.0864832	0.781831	0.776118	TraesCS7A02G178100	1
GO:0032516	BP	obsolete positive regulation of phosphoprotein phosphatase activity	1/5180	1/59896	0.0864832	0.781831	0.776118	TraesCS7A02G178100	1
GO:0032527	BP	protein exit from endoplasmic reticulum	1/5180	12/59896	0.662283	0.922671	0.91593	TraesCS1B02G212700	1
GO:0032695	BP	negative regulation of interleukin-12 production	1/5180	1/59896	0.0864832	0.781831	0.776118	TraesCS2A02G117500	1
GO:0032873	BP	negative regulation of stress-activated MAPK cascade	1/5180	3/59896	0.237662	0.790531	0.784755	TraesCS6A02G119900	1
GO:0032878	BP	regulation of establishment or maintenance of cell polarity	1/5180	3/59896	0.237662	0.790531	0.784755	TraesCS3A02G351500	1
GO:0032918	BP	spermidine acetylation	1/5180	3/59896	0.237662	0.790531	0.784755	TraesCS4B02G317700	1
GO:0032948	BP	regulation of alpha-glucan metabolic process	1/5180	3/59896	0.237662	0.790531	0.784755	TraesCS5A02G501000	1
GO:0032956	BP	regulation of actin cytoskeleton organization	1/5180	24/59896	0.885973	0.969814	0.962728	TraesCS4A02G288600	1
GO:0032984	BP	protein-containing complex disassembly	1/5180	6/59896	0.418849	0.844641	0.838469	TraesCS2A02G320500	1
GO:0033014	BP	tetrapyrrole biosynthetic process	1/5180	3/59896	0.237662	0.790531	0.784755	TraesCS7D02G281200	1
GO:0033152	BP	immunoglobulin V(D)J recombination	1/5180	6/59896	0.418849	0.844641	0.838469	TraesCS2A02G431800	1
GO:0033211	BP	adiponectin-activated signaling pathway	1/5180	11/59896	0.630305	0.921948	0.915212	TraesCS2B02G006400	1
GO:0033234	BP	negative regulation of protein sumoylation	1/5180	3/59896	0.237662	0.790531	0.784755	TraesCS6B02G339400	1
GO:0033274	BP	response to vitamin B2	1/5180	3/59896	0.237662	0.790531	0.784755	TraesCS6B02G365200	1
GO:0033314	BP	mitotic DNA replication checkpoint signaling	1/5180	18/59896	0.803758	0.945609	0.9387	TraesCS4B02G099800	1
GO:0033344	BP	cholesterol efflux	1/5180	1/59896	0.0864832	0.781831	0.776118	TraesCS2A02G404700	1
GO:0033353	BP	S-adenosylmethionine cycle	1/5180	6/59896	0.418849	0.844641	0.838469	TraesCS2A02G493600	1
GO:0033355	BP	ascorbate glutathione cycle	1/5180	5/59896	0.363826	0.844641	0.838469	TraesCS1A02G045700	1
GO:0033385	BP	geranylgeranyl diphosphate metabolic process	1/5180	3/59896	0.237662	0.790531	0.784755	TraesCS3A02G181400	1
GO:0033491	BP	coniferin metabolic process	1/5180	12/59896	0.662283	0.922671	0.91593	TraesCS2A02G384500	1
GO:0033514	BP	L-lysine catabolic process to acetyl-CoA via L-pipecolate	1/5180	14/59896	0.718182	0.930003	0.923208	TraesCS5B02G297600	1
GO:0033521	BP	phytyl diphosphate biosynthetic process	1/5180	3/59896	0.237662	0.790531	0.784755	TraesCS3A02G181400	1
GO:0033540	BP	fatty acid beta-oxidation using acyl-CoA oxidase	1/5180	13/59896	0.691496	0.927908	0.921128	TraesCS7A02G141800	1
GO:0033591	BP	response to L-ascorbic acid	1/5180	9/59896	0.556979	0.889245	0.882748	TraesCS3D02G036100	1
GO:0033614	BP	chloroplast proton-transporting ATP synthase complex assembly	1/5180	9/59896	0.556979	0.889245	0.882748	TraesCS6A02G123900	1
GO:0033615	BP	mitochondrial proton-transporting ATP synthase complex assembly	1/5180	9/59896	0.556979	0.889245	0.882748	TraesCS2B02G359800	1
GO:0034058	BP	endosomal vesicle fusion	1/5180	18/59896	0.803758	0.945609	0.9387	TraesCS2A02G166700	1
GO:0034063	BP	stress granule assembly	1/5180	29/59896	0.927473	0.984824	0.977629	TraesCS6A02G236800	1
GO:0034097	BP	response to cytokine	1/5180	11/59896	0.630305	0.921948	0.915212	TraesCS2A02G117500	1
GO:0034265	BP	isopentenyl adenine biosynthetic process	1/5180	2/59896	0.165488	0.790531	0.784755	TraesCS1A02G376300	1
GO:0034355	BP	NAD salvage	1/5180	6/59896	0.418849	0.844641	0.838469	TraesCS5B02G517900	1
GO:0034472	BP	snRNA 3'-end processing	1/5180	4/59896	0.303595	0.832895	0.82681	TraesCS6A02G251900	1
GO:0034473	BP	U1 snRNA 3'-end processing	1/5180	12/59896	0.662283	0.922671	0.91593	TraesCS4A02G239300	1
GO:0034476	BP	U5 snRNA 3'-end processing	1/5180	12/59896	0.662283	0.922671	0.91593	TraesCS4A02G239300	1
GO:0034484	BP	raffinose catabolic process	1/5180	12/59896	0.662283	0.922671	0.91593	TraesCS2B02G357600	1
GO:0034486	BP	vacuolar transmembrane transport	1/5180	9/59896	0.556979	0.889245	0.882748	TraesCS4A02G145300	1
GO:0034553	BP	mitochondrial respiratory chain complex II assembly	1/5180	10/59896	0.595299	0.910546	0.903894	TraesCS7B02G013000	1
GO:0034614	BP	cellular response to reactive oxygen species	1/5180	14/59896	0.718182	0.930003	0.923208	TraesCS4A02G090200	1
GO:0034625	BP	fatty acid elongation, monounsaturated fatty acid	1/5180	6/59896	0.418849	0.844641	0.838469	TraesCS5B02G008100	1
GO:0034626	BP	fatty acid elongation, polyunsaturated fatty acid	1/5180	6/59896	0.418849	0.844641	0.838469	TraesCS5B02G008100	1
GO:0034635	BP	glutathione transport	1/5180	5/59896	0.363826	0.844641	0.838469	TraesCS5B02G107100	1
GO:0035024	BP	negative regulation of Rho protein signal transduction	1/5180	9/59896	0.556979	0.889245	0.882748	TraesCS5A02G213800	1
GO:0035136	BP	forelimb morphogenesis	1/5180	5/59896	0.363826	0.844641	0.838469	TraesCS6A02G251500	1
GO:0035264	BP	multicellular organism growth	1/5180	10/59896	0.595299	0.910546	0.903894	TraesCS6B02G134000	1
GO:0035307	BP	obsolete positive regulation of protein dephosphorylation	1/5180	1/59896	0.0864832	0.781831	0.776118	TraesCS7A02G178100	1
GO:0035372	BP	protein localization to microtubule	1/5180	12/59896	0.662283	0.922671	0.91593	TraesCS7A02G137100	1
GO:0035434	BP	copper ion transmembrane transport	1/5180	7/59896	0.469114	0.869129	0.862779	TraesCS7A02G239700	1
GO:0035437	BP	maintenance of protein localization in endoplasmic reticulum	1/5180	3/59896	0.237662	0.790531	0.784755	TraesCS4B02G049400	1
GO:0035563	BP	positive regulation of chromatin binding	1/5180	14/59896	0.718182	0.930003	0.923208	TraesCS2A02G140400	1
GO:0035617	BP	stress granule disassembly	1/5180	3/59896	0.237662	0.790531	0.784755	TraesCS5A02G201200	1
GO:0035694	BP	mitochondrial protein catabolic process	1/5180	6/59896	0.418849	0.844641	0.838469	TraesCS1B02G392400	1
GO:0035835	BP	indole alkaloid biosynthetic process	1/5180	1/59896	0.0864832	0.781831	0.776118	TraesCS3A02G077300	1
GO:0035864	BP	response to potassium ion	1/5180	7/59896	0.469114	0.869129	0.862779	TraesCS6A02G118500	1
GO:0035994	BP	response to muscle stretch	1/5180	1/59896	0.0864832	0.781831	0.776118	TraesCS2A02G117500	1
GO:0036104	BP	Kdo2-lipid A biosynthetic process	1/5180	3/59896	0.237662	0.790531	0.784755	TraesCS3B02G402100	1
GO:0036257	BP	multivesicular body organization	1/5180	8/59896	0.515032	0.889245	0.882748	TraesCS1A02G174400	1
GO:0036265	BP	RNA (guanine-N7)-methylation	1/5180	3/59896	0.237662	0.790531	0.784755	TraesCS5B02G389600	1
GO:0036444	BP	calcium import into the mitochondrion	1/5180	27/59896	0.913083	0.98124	0.974071	TraesCS6A02G231100	1
GO:0038018	BP	Wnt receptor catabolic process	1/5180	7/59896	0.469114	0.869129	0.862779	TraesCS6B02G395600	1
GO:0038061	BP	non-canonical NF-kappaB signal transduction	1/5180	1/59896	0.0864832	0.781831	0.776118	TraesCS2A02G117500	1
GO:0040009	BP	regulation of growth rate	1/5180	12/59896	0.662283	0.922671	0.91593	TraesCS2B02G010000	1
GO:0042052	BP	rhabdomere development	1/5180	2/59896	0.165488	0.790531	0.784755	TraesCS7B02G229100	1
GO:0042098	BP	T cell proliferation	1/5180	1/59896	0.0864832	0.781831	0.776118	TraesCS3A02G236700	1
GO:0042100	BP	B cell proliferation	1/5180	1/59896	0.0864832	0.781831	0.776118	TraesCS3A02G236700	1
GO:0042126	BP	nitrate metabolic process	1/5180	15/59896	0.74256	0.933701	0.926879	TraesCS5A02G365100	1
GO:0042149	BP	cellular response to glucose starvation	1/5180	11/59896	0.630305	0.921948	0.915212	TraesCS6A02G208400	1
GO:0042177	BP	negative regulation of protein catabolic process	1/5180	11/59896	0.630305	0.921948	0.915212	TraesCS3B02G513000	1
GO:0042179	BP	nicotine biosynthetic process	1/5180	16/59896	0.76483	0.937911	0.931058	TraesCS3B02G406900	1
GO:0042214	BP	terpene metabolic process	1/5180	3/59896	0.237662	0.790531	0.784755	TraesCS2B02G371400	1
GO:0042256	BP	cytosolic ribosome assembly	1/5180	14/59896	0.718182	0.930003	0.923208	TraesCS2A02G147400	1
GO:0042428	BP	serotonin metabolic process	1/5180	3/59896	0.237662	0.790531	0.784755	TraesCS1B02G312700	1
GO:0042438	BP	melanin biosynthetic process	1/5180	6/59896	0.418849	0.844641	0.838469	TraesCS4A02G020100	1
GO:0042476	BP	odontogenesis	1/5180	3/59896	0.237662	0.790531	0.784755	TraesCS6B02G336700	1
GO:0042759	BP	long-chain fatty acid biosynthetic process	1/5180	9/59896	0.556979	0.889245	0.882748	TraesCS4B02G214800	1
GO:0042762	BP	regulation of sulfur metabolic process	1/5180	6/59896	0.418849	0.844641	0.838469	TraesCS5A02G265700	1
GO:0042780	BP	tRNA 3'-end processing	1/5180	10/59896	0.595299	0.910546	0.903894	TraesCS6B02G211800	1
GO:0042823	BP	pyridoxal phosphate biosynthetic process	1/5180	12/59896	0.662283	0.922671	0.91593	TraesCS2B02G287600	1
GO:0042843	BP	D-xylose catabolic process	1/5180	13/59896	0.691496	0.927908	0.921128	TraesCS4A02G017400	1
GO:0042853	BP	L-alanine catabolic process	1/5180	15/59896	0.74256	0.933701	0.926879	TraesCS5B02G066600	1
GO:0042882	BP	L-arabinose transmembrane transport	1/5180	10/59896	0.595299	0.910546	0.903894	TraesCS5A02G226800	1
GO:0042987	BP	amyloid precursor protein catabolic process	1/5180	3/59896	0.237662	0.790531	0.784755	TraesCS4B02G076800	1
GO:0043007	BP	maintenance of rDNA	1/5180	9/59896	0.556979	0.889245	0.882748	TraesCS1B02G161400	1
GO:0043041	BP	amino acid activation for nonribosomal peptide biosynthetic process	1/5180	5/59896	0.363826	0.844641	0.838469	TraesCS7A02G011700	1
GO:0043086	BP	negative regulation of catalytic activity	1/5180	8/59896	0.515032	0.889245	0.882748	TraesCS2B02G260500	1
GO:0043087	BP	regulation of GTPase activity	1/5180	12/59896	0.662283	0.922671	0.91593	TraesCS5B02G179900	1
GO:0043090	BP	amino acid import	1/5180	33/59896	0.949501	0.992606	0.985354	TraesCS7A02G356639	1
GO:0043100	BP	pyrimidine nucleobase salvage	1/5180	20/59896	0.836243	0.960382	0.953365	TraesCS5A02G033200	1
GO:0043122	BP	regulation of canonical NF-kappaB signal transduction	1/5180	3/59896	0.237662	0.790531	0.784755	TraesCS6B02G275200	1
GO:0043123	BP	positive regulation of canonical NF-kappaB signal transduction	1/5180	3/59896	0.237662	0.790531	0.784755	TraesCS6A02G119900	1
GO:0043124	BP	negative regulation of canonical NF-kappaB signal transduction	1/5180	3/59896	0.237662	0.790531	0.784755	TraesCS6A02G119900	1
GO:0043144	BP	sno(s)RNA processing	1/5180	5/59896	0.363826	0.844641	0.838469	TraesCS3B02G585700	1
GO:0043171	BP	peptide catabolic process	1/5180	43/59896	0.979574	0.998353	0.991058	TraesCS4B02G020000	1
GO:0043327	BP	chemotaxis to cAMP	1/5180	3/59896	0.237662	0.790531	0.784755	TraesCS3A02G224500	1
GO:0043388	BP	positive regulation of DNA binding	1/5180	1/59896	0.0864832	0.781831	0.776118	TraesCS7A02G166800	1
GO:0043474	BP	pigment metabolic process involved in pigmentation	1/5180	6/59896	0.418849	0.844641	0.838469	TraesCS4A02G020100	1
GO:0043477	BP	pigment biosynthetic process involved in pigment accumulation	1/5180	10/59896	0.595299	0.910546	0.903894	TraesCS1A02G021500	1
GO:0043480	BP	pigment accumulation in tissues	1/5180	10/59896	0.595299	0.910546	0.903894	TraesCS1A02G021500	1
GO:0043535	BP	regulation of blood vessel endothelial cell migration	1/5180	21/59896	0.85041	0.961055	0.954033	TraesCS7B02G420100	1
GO:0043562	BP	cellular response to nitrogen levels	1/5180	36/59896	0.961509	0.993823	0.986562	TraesCS5B02G442500	1
GO:0043574	BP	peroxisomal transport	1/5180	3/59896	0.237662	0.790531	0.784755	TraesCS7B02G316200	1
GO:0043633	BP	polyadenylation-dependent RNA catabolic process	1/5180	12/59896	0.662283	0.922671	0.91593	TraesCS4B02G326000	1
GO:0043666	BP	obsolete regulation of phosphoprotein phosphatase activity	1/5180	12/59896	0.662283	0.922671	0.91593	TraesCS7A02G178100	1
GO:0043923	BP	positive regulation by host of viral transcription	1/5180	2/59896	0.165488	0.790531	0.784755	TraesCS2A02G501000	1
GO:0043953	BP	protein transport by the Tat complex	1/5180	16/59896	0.76483	0.937911	0.931058	TraesCS6B02G338600	1
GO:0044030	BP	obsolete regulation of DNA methylation	1/5180	55/59896	0.993107	0.999967	0.992661	TraesCS1A02G075100	1
GO:0044206	BP	UMP salvage	1/5180	18/59896	0.803758	0.945609	0.9387	TraesCS1A02G281700	1
GO:0044242	BP	cellular lipid catabolic process	1/5180	5/59896	0.363826	0.844641	0.838469	TraesCS7B02G177600	1
GO:0044283	BP	small molecule biosynthetic process	1/5180	6/59896	0.418849	0.844641	0.838469	TraesCS1B02G196000	1
GO:0044314	BP	protein K27-linked ubiquitination	1/5180	2/59896	0.165488	0.790531	0.784755	TraesCS5B02G007600	1
GO:0044347	BP	cell wall polysaccharide catabolic process	1/5180	8/59896	0.515032	0.889245	0.882748	TraesCS3B02G448700	1
GO:0045003	BP	double-strand break repair via synthesis-dependent strand annealing	1/5180	29/59896	0.927473	0.984824	0.977629	TraesCS6B02G351900	1
GO:0045017	BP	glycerolipid biosynthetic process	1/5180	3/59896	0.237662	0.790531	0.784755	TraesCS6A02G256300	1
GO:0045023	BP	G0 to G1 transition	1/5180	1/59896	0.0864832	0.781831	0.776118	TraesCS4B02G250600	1
GO:0045038	BP	protein import into chloroplast thylakoid membrane	1/5180	8/59896	0.515032	0.889245	0.882748	TraesCS3B02G089800	1
GO:0045053	BP	protein retention in Golgi apparatus	1/5180	17/59896	0.785174	0.942679	0.935791	TraesCS7B02G372700	1
GO:0045088	BP	regulation of innate immune response	1/5180	23/59896	0.875174	0.968568	0.961492	TraesCS5A02G401400	1
GO:0045089	BP	positive regulation of innate immune response	1/5180	14/59896	0.718182	0.930003	0.923208	TraesCS5B02G007600	1
GO:0045116	BP	protein neddylation	1/5180	24/59896	0.885973	0.969814	0.962728	TraesCS7B02G181600	1
GO:0045165	BP	cell fate commitment	1/5180	19/59896	0.820735	0.95074	0.943794	TraesCS7B02G229100	1
GO:0045176	BP	apical protein localization	1/5180	6/59896	0.418849	0.844641	0.838469	TraesCS5A02G223800	1
GO:0045332	BP	phospholipid translocation	1/5180	30/59896	0.933748	0.987082	0.97987	TraesCS4B02G174300	1
GO:0045444	BP	fat cell differentiation	1/5180	8/59896	0.515032	0.889245	0.882748	TraesCS6A02G024600	1
GO:0045461	BP	sterigmatocystin biosynthetic process	1/5180	4/59896	0.303595	0.832895	0.82681	TraesCS1A02G143000	1
GO:0045471	BP	response to ethanol	1/5180	4/59896	0.303595	0.832895	0.82681	TraesCS4B02G211700	1
GO:0045487	BP	gibberellin catabolic process	1/5180	46/59896	0.984431	0.999136	0.991836	TraesCS1A02G392500	1
GO:0045595	BP	regulation of cell differentiation	1/5180	22/59896	0.863352	0.963015	0.955979	TraesCS3B02G475600	1
GO:0045724	BP	positive regulation of cilium assembly	1/5180	3/59896	0.237662	0.790531	0.784755	TraesCS4B02G049400	1
GO:0045732	BP	positive regulation of protein catabolic process	1/5180	18/59896	0.803758	0.945609	0.9387	TraesCS3B02G171400	1
GO:0045747	BP	positive regulation of Notch signaling pathway	1/5180	6/59896	0.418849	0.844641	0.838469	TraesCS7B02G229100	1
GO:0045806	BP	negative regulation of endocytosis	1/5180	12/59896	0.662283	0.922671	0.91593	TraesCS1A02G419500	1
GO:0045815	BP	transcription initiation-coupled chromatin remodeling	1/5180	21/59896	0.85041	0.961055	0.954033	TraesCS1A02G429200	1
GO:0045823	BP	positive regulation of heart contraction	1/5180	3/59896	0.237662	0.790531	0.784755	TraesCS3B02G485800	1
GO:0045900	BP	negative regulation of translational elongation	1/5180	7/59896	0.469114	0.869129	0.862779	TraesCS7B02G111800	1
GO:0045921	BP	positive regulation of exocytosis	1/5180	3/59896	0.237662	0.790531	0.784755	TraesCS2B02G099700	1
GO:0045926	BP	negative regulation of growth	1/5180	15/59896	0.74256	0.933701	0.926879	TraesCS1A02G419500	1
GO:0045951	BP	positive regulation of mitotic recombination	1/5180	3/59896	0.237662	0.790531	0.784755	TraesCS1A02G088200	1
GO:0046015	BP	regulation of transcription by glucose	1/5180	2/59896	0.165488	0.790531	0.784755	TraesCS6A02G208400	1
GO:0046034	BP	ATP metabolic process	1/5180	14/59896	0.718182	0.930003	0.923208	TraesCS6B02G218100	1
GO:0046070	BP	dGTP metabolic process	1/5180	3/59896	0.237662	0.790531	0.784755	TraesCS3A02G384300	1
GO:0046081	BP	dUTP catabolic process	1/5180	22/59896	0.863352	0.963015	0.955979	TraesCS5B02G013800	1
GO:0046085	BP	adenosine metabolic process	1/5180	5/59896	0.363826	0.844641	0.838469	TraesCS2B02G249000	1
GO:0046104	BP	thymidine metabolic process	1/5180	3/59896	0.237662	0.790531	0.784755	TraesCS1A02G375900	1
GO:0046122	BP	purine deoxyribonucleoside metabolic process	1/5180	3/59896	0.237662	0.790531	0.784755	TraesCS3A02G384300	1
GO:0046148	BP	pigment biosynthetic process	1/5180	19/59896	0.820735	0.95074	0.943794	TraesCS2A02G468200	1
GO:0046167	BP	glycerol-3-phosphate biosynthetic process	1/5180	6/59896	0.418849	0.844641	0.838469	TraesCS2A02G515700	1
GO:0046168	BP	glycerol-3-phosphate catabolic process	1/5180	14/59896	0.718182	0.930003	0.923208	TraesCS3B02G521400	1
GO:0046177	BP	D-gluconate catabolic process	1/5180	12/59896	0.662283	0.922671	0.91593	TraesCS7A02G033600	1
GO:0046283	BP	anthocyanin-containing compound metabolic process	1/5180	18/59896	0.803758	0.945609	0.9387	TraesCS6A02G203300	1
GO:0046321	BP	positive regulation of fatty acid oxidation	1/5180	3/59896	0.237662	0.790531	0.784755	TraesCS5A02G202500	1
GO:0046380	BP	N-acetylneuraminate biosynthetic process	1/5180	6/59896	0.418849	0.844641	0.838469	TraesCS7A02G043900	1
GO:0046417	BP	chorismate metabolic process	1/5180	9/59896	0.556979	0.889245	0.882748	TraesCS6B02G175700	1
GO:0046425	BP	regulation of receptor signaling pathway via JAK-STAT	1/5180	4/59896	0.303595	0.832895	0.82681	TraesCS2B02G202600	1
GO:0046452	BP	dihydrofolate metabolic process	1/5180	6/59896	0.418849	0.844641	0.838469	TraesCS2B02G336000	1
GO:0046506	BP	sulfolipid biosynthetic process	1/5180	14/59896	0.718182	0.930003	0.923208	TraesCS4A02G090600	1
GO:0046512	BP	sphingosine biosynthetic process	1/5180	27/59896	0.913083	0.98124	0.974071	TraesCS1A02G180500	1
GO:0046653	BP	tetrahydrofolate metabolic process	1/5180	8/59896	0.515032	0.889245	0.882748	TraesCS2A02G187700	1
GO:0046654	BP	tetrahydrofolate biosynthetic process	1/5180	34/59896	0.953871	0.993082	0.985826	TraesCS2B02G336000	1
GO:0046705	BP	CDP biosynthetic process	1/5180	12/59896	0.662283	0.922671	0.91593	TraesCS3A02G137600	1
GO:0046713	BP	borate transport	1/5180	10/59896	0.595299	0.910546	0.903894	TraesCS3A02G126300	1
GO:0046718	BP	symbiont entry into host cell	1/5180	1/59896	0.0864832	0.781831	0.776118	TraesCS2A02G404700	1
GO:0046938	BP	phytochelatin biosynthetic process	1/5180	16/59896	0.76483	0.937911	0.931058	TraesCS7B02G168500	1
GO:0046951	BP	ketone body biosynthetic process	1/5180	6/59896	0.418849	0.844641	0.838469	TraesCS3B02G215100	1
GO:0048021	BP	regulation of melanin biosynthetic process	1/5180	6/59896	0.418849	0.844641	0.838469	TraesCS4A02G020100	1
GO:0048022	BP	negative regulation of melanin biosynthetic process	1/5180	6/59896	0.418849	0.844641	0.838469	TraesCS4A02G020100	1
GO:0048041	BP	focal adhesion assembly	1/5180	6/59896	0.418849	0.844641	0.838469	TraesCS1A02G071200	1
GO:0048193	BP	Golgi vesicle transport	1/5180	21/59896	0.85041	0.961055	0.954033	TraesCS4A02G246400	1
GO:0048219	BP	inter-Golgi cisterna vesicle-mediated transport	1/5180	3/59896	0.237662	0.790531	0.784755	TraesCS7A02G256000	1
GO:0048254	BP	snoRNA localization	1/5180	5/59896	0.363826	0.844641	0.838469	TraesCS3A02G350100	1
GO:0048268	BP	clathrin coat assembly	1/5180	40/59896	0.973201	0.997632	0.990343	TraesCS5B02G296700	1
GO:0048284	BP	organelle fusion	1/5180	6/59896	0.418849	0.844641	0.838469	TraesCS5B02G384200	1
GO:0048311	BP	mitochondrion distribution	1/5180	3/59896	0.237662	0.790531	0.784755	TraesCS5B02G075200	1
GO:0048312	BP	intracellular distribution of mitochondria	1/5180	3/59896	0.237662	0.790531	0.784755	TraesCS6B02G309600	1
GO:0048315	BP	conidium formation	1/5180	4/59896	0.303595	0.832895	0.82681	TraesCS1A02G143000	1
GO:0048363	BP	mucilage pectin metabolic process	1/5180	8/59896	0.515032	0.889245	0.882748	TraesCS2B02G250800	1
GO:0048440	BP	carpel development	1/5180	34/59896	0.953871	0.993082	0.985826	TraesCS7A02G126900	1
GO:0048497	BP	maintenance of floral organ identity	1/5180	6/59896	0.418849	0.844641	0.838469	TraesCS7B02G230200	1
GO:0048549	BP	positive regulation of pinocytosis	1/5180	3/59896	0.237662	0.790531	0.784755	TraesCS2A02G166700	1
GO:0048564	BP	photosystem I assembly	1/5180	29/59896	0.927473	0.984824	0.977629	TraesCS1B02G148700	1
GO:0048571	BP	long-day photoperiodism	1/5180	19/59896	0.820735	0.95074	0.943794	TraesCS2D02G375100	1
GO:0048589	BP	developmental growth	1/5180	32/59896	0.944717	0.991706	0.98446	TraesCS1A02G245000	1
GO:0048667	BP	cell morphogenesis involved in neuron differentiation	1/5180	3/59896	0.237662	0.790531	0.784755	TraesCS7B02G162700	1
GO:0048820	BP	hair follicle maturation	1/5180	3/59896	0.237662	0.790531	0.784755	TraesCS1A02G109500	1
GO:0048831	BP	regulation of shoot system development	1/5180	35/59896	0.957862	0.993567	0.986307	TraesCS6B02G116400	1
GO:0048854	BP	brain morphogenesis	1/5180	5/59896	0.363826	0.844641	0.838469	TraesCS4B02G399000	1
GO:0050435	BP	amyloid-beta metabolic process	1/5180	12/59896	0.662283	0.922671	0.91593	TraesCS4B02G076800	1
GO:0050482	BP	arachidonate secretion	1/5180	13/59896	0.691496	0.927908	0.921128	TraesCS4B02G043300	1
GO:0050665	BP	hydrogen peroxide biosynthetic process	1/5180	8/59896	0.515032	0.889245	0.882748	TraesCS1B02G265300	1
GO:0050708	BP	regulation of protein secretion	1/5180	12/59896	0.662283	0.922671	0.91593	TraesCS2B02G099700	1
GO:0050727	BP	regulation of inflammatory response	1/5180	38/59896	0.967882	0.994332	0.987067	TraesCS2A02G096300	1
GO:0050728	BP	negative regulation of inflammatory response	1/5180	2/59896	0.165488	0.790531	0.784755	TraesCS2A02G117500	1
GO:0050777	BP	negative regulation of immune response	1/5180	9/59896	0.556979	0.889245	0.882748	TraesCS5A02G443100	1
GO:0050790	BP	regulation of catalytic activity	1/5180	23/59896	0.875174	0.968568	0.961492	TraesCS7B02G478400	1
GO:0050804	BP	modulation of chemical synaptic transmission	1/5180	16/59896	0.76483	0.937911	0.931058	TraesCS6B02G065400	1
GO:0050853	BP	B cell receptor signaling pathway	1/5180	1/59896	0.0864832	0.781831	0.776118	TraesCS2A02G117500	1
GO:0050992	BP	dimethylallyl diphosphate biosynthetic process	1/5180	9/59896	0.556979	0.889245	0.882748	TraesCS2B02G239200	1
GO:0050994	BP	regulation of lipid catabolic process	1/5180	9/59896	0.556979	0.889245	0.882748	TraesCS3B02G086400	1
GO:0051013	BP	microtubule severing	1/5180	26/59896	0.904851	0.978929	0.971777	TraesCS7A02G065800	1
GO:0051090	BP	regulation of DNA-binding transcription factor activity	1/5180	7/59896	0.469114	0.869129	0.862779	TraesCS2A02G448500	1
GO:0051103	BP	DNA ligation involved in DNA repair	1/5180	6/59896	0.418849	0.844641	0.838469	TraesCS2A02G431800	1
GO:0051177	BP	meiotic sister chromatid cohesion	1/5180	20/59896	0.836243	0.960382	0.953365	TraesCS2A02G287700	1
GO:0051205	BP	protein insertion into membrane	1/5180	6/59896	0.418849	0.844641	0.838469	TraesCS3B02G089800	1
GO:0051237	BP	maintenance of RNA location	1/5180	13/59896	0.691496	0.927908	0.921128	TraesCS7B02G154300	1
GO:0051248	BP	negative regulation of protein metabolic process	1/5180	3/59896	0.237662	0.790531	0.784755	TraesCS2A02G117500	1
GO:0051258	BP	protein polymerization	1/5180	21/59896	0.85041	0.961055	0.954033	TraesCS4A02G038000	1
GO:0051290	BP	protein heterotetramerization	1/5180	12/59896	0.662283	0.922671	0.91593	TraesCS7A02G161000	1
GO:0051365	BP	cellular response to potassium ion starvation	1/5180	9/59896	0.556979	0.889245	0.882748	TraesCS6A02G214000	1
GO:0051382	BP	kinetochore assembly	1/5180	14/59896	0.718182	0.930003	0.923208	TraesCS2A02G324100	1
GO:0051445	BP	regulation of meiotic cell cycle	1/5180	6/59896	0.418849	0.844641	0.838469	TraesCS3A02G080000	1
GO:0051452	BP	intracellular pH reduction	1/5180	3/59896	0.237662	0.790531	0.784755	TraesCS2A02G438900	1
GO:0051484	BP	isopentenyl diphosphate biosynthetic process, methylerythritol 4-phosphate pathway involved in terpenoid biosynthetic process	1/5180	7/59896	0.469114	0.869129	0.862779	TraesCS3A02G001700	1
GO:0051503	BP	adenine nucleotide transport	1/5180	13/59896	0.691496	0.927908	0.921128	TraesCS4B02G211000	1
GO:0051512	BP	positive regulation of unidimensional cell growth	1/5180	21/59896	0.85041	0.961055	0.954033	TraesCS3A02G217600	1
GO:0051555	BP	flavonol biosynthetic process	1/5180	35/59896	0.957862	0.993567	0.986307	TraesCS7B02G075400	1
GO:0051559	BP	phlobaphene biosynthetic process	1/5180	10/59896	0.595299	0.910546	0.903894	TraesCS1A02G021500	1
GO:0051560	BP	mitochondrial calcium ion homeostasis	1/5180	30/59896	0.933748	0.987082	0.97987	TraesCS3B02G433500	1
GO:0051562	BP	negative regulation of mitochondrial calcium ion concentration	1/5180	6/59896	0.418849	0.844641	0.838469	TraesCS6A02G231100	1
GO:0051598	BP	meiotic recombination checkpoint signaling	1/5180	7/59896	0.469114	0.869129	0.862779	TraesCS2B02G356200	1
GO:0051601	BP	exocyst localization	1/5180	3/59896	0.237662	0.790531	0.784755	TraesCS6B02G333500	1
GO:0051647	BP	nucleus localization	1/5180	9/59896	0.556979	0.889245	0.882748	TraesCS5A02G092900	1
GO:0051649	BP	establishment of localization in cell	1/5180	1/59896	0.0864832	0.781831	0.776118	TraesCS2A02G404700	1
GO:0051764	BP	actin crosslink formation	1/5180	3/59896	0.237662	0.790531	0.784755	TraesCS4A02G272600	1
GO:0051788	BP	response to misfolded protein	1/5180	11/59896	0.630305	0.921948	0.915212	TraesCS6B02G357900	1
GO:0051895	BP	negative regulation of focal adhesion assembly	1/5180	6/59896	0.418849	0.844641	0.838469	TraesCS1A02G071200	1
GO:0051967	BP	negative regulation of synaptic transmission, glutamatergic	1/5180	7/59896	0.469114	0.869129	0.862779	TraesCS4A02G169300	1
GO:0051987	BP	positive regulation of attachment of spindle microtubules to kinetochore	1/5180	6/59896	0.418849	0.844641	0.838469	TraesCS1A02G071200	1
GO:0052096	BP	formation of syncytium involving giant cell for nutrient acquisition	1/5180	9/59896	0.556979	0.889245	0.882748	TraesCS6A02G089500	1
GO:0052386	BP	cell wall thickening	1/5180	6/59896	0.418849	0.844641	0.838469	TraesCS4A02G290500	1
GO:0052545	BP	callose localization	1/5180	16/59896	0.76483	0.937911	0.931058	TraesCS3B02G112300	1
GO:0052837	BP	thiazole biosynthetic process	1/5180	4/59896	0.303595	0.832895	0.82681	TraesCS7A02G376800	1
GO:0055007	BP	cardiac muscle cell differentiation	1/5180	3/59896	0.237662	0.790531	0.784755	TraesCS3B02G329100	1
GO:0055062	BP	phosphate ion homeostasis	1/5180	38/59896	0.967882	0.994332	0.987067	TraesCS2A02G411200	1
GO:0055063	BP	sulfate ion homeostasis	1/5180	4/59896	0.303595	0.832895	0.82681	TraesCS6A02G385500	1
GO:0055064	BP	chloride ion homeostasis	1/5180	9/59896	0.556979	0.889245	0.882748	TraesCS5A02G366700	1
GO:0055075	BP	potassium ion homeostasis	1/5180	46/59896	0.984431	0.999136	0.991836	TraesCS5A02G366700	1
GO:0055078	BP	sodium ion homeostasis	1/5180	28/59896	0.920603	0.982685	0.975505	TraesCS3B02G244200	1
GO:0055122	BP	response to very low light intensity stimulus	1/5180	3/59896	0.237662	0.790531	0.784755	TraesCS1B02G204300	1
GO:0055129	BP	L-proline biosynthetic process	1/5180	14/59896	0.718182	0.930003	0.923208	TraesCS3B02G538100	1
GO:0060055	BP	angiogenesis involved in wound healing	1/5180	21/59896	0.85041	0.961055	0.954033	TraesCS7B02G420100	1
GO:0060056	BP	mammary gland involution	1/5180	1/59896	0.0864832	0.781831	0.776118	TraesCS2A02G117500	1
GO:0060178	BP	regulation of exocyst localization	1/5180	30/59896	0.933748	0.987082	0.97987	TraesCS2A02G533100	1
GO:0060267	BP	positive regulation of respiratory burst	1/5180	6/59896	0.418849	0.844641	0.838469	TraesCS1B02G398800	1
GO:0060320	BP	rejection of self pollen	1/5180	15/59896	0.74256	0.933701	0.926879	TraesCS5A02G016500	1
GO:0060322	BP	head development	1/5180	3/59896	0.237662	0.790531	0.784755	TraesCS6B02G134000	1
GO:0060340	BP	positive regulation of type I interferon-mediated signaling pathway	1/5180	2/59896	0.165488	0.790531	0.784755	TraesCS5B02G007600	1
GO:0060384	BP	innervation	1/5180	5/59896	0.363826	0.844641	0.838469	TraesCS6A02G251500	1
GO:0060416	BP	response to growth hormone	1/5180	7/59896	0.469114	0.869129	0.862779	TraesCS3B02G329100	1
GO:0060537	BP	muscle tissue development	1/5180	2/59896	0.165488	0.790531	0.784755	TraesCS7B02G229100	1
GO:0060560	BP	developmental growth involved in morphogenesis	1/5180	8/59896	0.515032	0.889245	0.882748	TraesCS3A02G156500	1
GO:0060586	BP	multicellular organismal-level iron ion homeostasis	1/5180	11/59896	0.630305	0.921948	0.915212	TraesCS3B02G296100	1
GO:0060962	BP	regulation of ribosomal protein gene transcription by RNA polymerase II	1/5180	9/59896	0.556979	0.889245	0.882748	TraesCS3A02G461600	1
GO:0061061	BP	muscle structure development	1/5180	5/59896	0.363826	0.844641	0.838469	TraesCS6A02G251500	1
GO:0061387	BP	regulation of extent of cell growth	1/5180	3/59896	0.237662	0.790531	0.784755	TraesCS2B02G526200	1
GO:0061458	BP	reproductive system development	1/5180	3/59896	0.237662	0.790531	0.784755	TraesCS3B02G170600	1
GO:0061484	BP	hematopoietic stem cell homeostasis	1/5180	3/59896	0.237662	0.790531	0.784755	TraesCS5B02G167100	1
GO:0061668	BP	mitochondrial ribosome assembly	1/5180	15/59896	0.74256	0.933701	0.926879	TraesCS6A02G343900	1
GO:0061723	BP	glycophagy	1/5180	4/59896	0.303595	0.832895	0.82681	TraesCS1A02G278200	1
GO:0061753	BP	substrate localization to autophagosome	1/5180	1/59896	0.0864832	0.781831	0.776118	TraesCS1A02G278200	1
GO:0061820	BP	telomeric D-loop disassembly	1/5180	3/59896	0.237662	0.790531	0.784755	TraesCS2B02G010000	1
GO:0062052	BP	starch granule initiation	1/5180	3/59896	0.237662	0.790531	0.784755	TraesCS5A02G501000	1
GO:0062055	BP	photosynthetic state transition	1/5180	3/59896	0.237662	0.790531	0.784755	TraesCS1B02G312700	1
GO:0062208	BP	positive regulation of pattern recognition receptor signaling pathway	1/5180	8/59896	0.515032	0.889245	0.882748	TraesCS3A02G173300	1
GO:0065002	BP	intracellular protein transmembrane transport	1/5180	10/59896	0.595299	0.910546	0.903894	TraesCS6B02G338600	1
GO:0070050	BP	neuron cellular homeostasis	1/5180	5/59896	0.363826	0.844641	0.838469	TraesCS6B02G179200	1
GO:0070125	BP	mitochondrial translational elongation	1/5180	18/59896	0.803758	0.945609	0.9387	TraesCS7A02G336600	1
GO:0070126	BP	mitochondrial translational termination	1/5180	3/59896	0.237662	0.790531	0.784755	TraesCS4A02G080100	1
GO:0070143	BP	mitochondrial alanyl-tRNA aminoacylation	1/5180	19/59896	0.820735	0.95074	0.943794	TraesCS4B02G309000	1
GO:0070158	BP	mitochondrial seryl-tRNA aminoacylation	1/5180	9/59896	0.556979	0.889245	0.882748	TraesCS4A02G040400	1
GO:0070179	BP	D-serine biosynthetic process	1/5180	3/59896	0.237662	0.790531	0.784755	TraesCS2B02G429300	1
GO:0070192	BP	chromosome organization involved in meiotic cell cycle	1/5180	19/59896	0.820735	0.95074	0.943794	TraesCS5B02G085000	1
GO:0070208	BP	protein heterotrimerization	1/5180	11/59896	0.630305	0.921948	0.915212	TraesCS3B02G089800	1
GO:0070455	BP	positive regulation of heme biosynthetic process	1/5180	3/59896	0.237662	0.790531	0.784755	TraesCS7D02G281200	1
GO:0070458	BP	cellular detoxification of nitrogen compound	1/5180	6/59896	0.418849	0.844641	0.838469	TraesCS5A02G365100	1
GO:0070476	BP	rRNA (guanine-N7)-methylation	1/5180	6/59896	0.418849	0.844641	0.838469	TraesCS2A02G163100	1
GO:0070478	BP	nuclear-transcribed mRNA catabolic process, 3'-5' exonucleolytic nonsense-mediated decay	1/5180	8/59896	0.515032	0.889245	0.882748	TraesCS1B02G221400	1
GO:0070507	BP	regulation of microtubule cytoskeleton organization	1/5180	17/59896	0.785174	0.942679	0.935791	TraesCS6A02G118500	1
GO:0070601	BP	centromeric sister chromatid cohesion	1/5180	4/59896	0.303595	0.832895	0.82681	TraesCS3A02G397800	1
GO:0070676	BP	intralumenal vesicle formation	1/5180	15/59896	0.74256	0.933701	0.926879	TraesCS5A02G548400	1
GO:0070726	BP	cell wall assembly	1/5180	8/59896	0.515032	0.889245	0.882748	TraesCS7A02G427200	1
GO:0070901	BP	mitochondrial tRNA methylation	1/5180	3/59896	0.237662	0.790531	0.784755	TraesCS6B02G246300	1
GO:0070934	BP	CRD-mediated mRNA stabilization	1/5180	6/59896	0.418849	0.844641	0.838469	TraesCS2A02G390200	1
GO:0070935	BP	3'-UTR-mediated mRNA stabilization	1/5180	10/59896	0.595299	0.910546	0.903894	TraesCS3B02G580700	1
GO:0070944	BP	neutrophil-mediated killing of bacterium	1/5180	3/59896	0.237662	0.790531	0.784755	TraesCS1A02G396000	1
GO:0070966	BP	nuclear-transcribed mRNA catabolic process, no-go decay	1/5180	18/59896	0.803758	0.945609	0.9387	TraesCS2A02G444100	1
GO:0070979	BP	protein K11-linked ubiquitination	1/5180	28/59896	0.920603	0.982685	0.975505	TraesCS5B02G017800	1
GO:0070987	BP	error-free translesion synthesis	1/5180	7/59896	0.469114	0.869129	0.862779	TraesCS7B02G319400	1
GO:0071000	BP	response to magnetism	1/5180	6/59896	0.418849	0.844641	0.838469	TraesCS6A02G203300	1
GO:0071028	BP	nuclear mRNA surveillance	1/5180	24/59896	0.885973	0.969814	0.962728	TraesCS4A02G239300	1
GO:0071042	BP	nuclear polyadenylation-dependent mRNA catabolic process	1/5180	12/59896	0.662283	0.922671	0.91593	TraesCS4A02G239300	1
GO:0071217	BP	cellular response to external biotic stimulus	1/5180	23/59896	0.875174	0.968568	0.961492	TraesCS3A02G217600	1
GO:0071219	BP	cellular response to molecule of bacterial origin	1/5180	11/59896	0.630305	0.921948	0.915212	TraesCS5A02G443100	1
GO:0071222	BP	cellular response to lipopolysaccharide	1/5180	8/59896	0.515032	0.889245	0.882748	TraesCS2A02G117500	1
GO:0071277	BP	cellular response to calcium ion	1/5180	16/59896	0.76483	0.937911	0.931058	TraesCS3B02G329100	1
GO:0071284	BP	cellular response to lead ion	1/5180	11/59896	0.630305	0.921948	0.915212	TraesCS7B02G168500	1
GO:0071316	BP	cellular response to nicotine	1/5180	1/59896	0.0864832	0.781831	0.776118	TraesCS2A02G117500	1
GO:0071333	BP	cellular response to glucose stimulus	1/5180	9/59896	0.556979	0.889245	0.882748	TraesCS6B02G360100	1
GO:0071346	BP	cellular response to type II interferon	1/5180	4/59896	0.303595	0.832895	0.82681	TraesCS2A02G390200	1
GO:0071347	BP	cellular response to interleukin-1	1/5180	5/59896	0.363826	0.844641	0.838469	TraesCS2A02G117500	1
GO:0071354	BP	cellular response to interleukin-6	1/5180	1/59896	0.0864832	0.781831	0.776118	TraesCS2A02G117500	1
GO:0071356	BP	cellular response to tumor necrosis factor	1/5180	4/59896	0.303595	0.832895	0.82681	TraesCS2A02G117500	1
GO:0071359	BP	cellular response to dsRNA	1/5180	1/59896	0.0864832	0.781831	0.776118	TraesCS2A02G117500	1
GO:0071360	BP	cellular response to exogenous dsRNA	1/5180	16/59896	0.76483	0.937911	0.931058	TraesCS2A02G140400	1
GO:0071370	BP	cellular response to gibberellin stimulus	1/5180	19/59896	0.820735	0.95074	0.943794	TraesCS3A02G122900	1
GO:0071383	BP	cellular response to steroid hormone stimulus	1/5180	1/59896	0.0864832	0.781831	0.776118	TraesCS2A02G404700	1
GO:0071404	BP	cellular response to low-density lipoprotein particle stimulus	1/5180	1/59896	0.0864832	0.781831	0.776118	TraesCS2A02G404700	1
GO:0071465	BP	cellular response to desiccation	1/5180	6/59896	0.418849	0.844641	0.838469	TraesCS2A02G290800	1
GO:0071480	BP	cellular response to gamma radiation	1/5180	11/59896	0.630305	0.921948	0.915212	TraesCS2B02G010000	1
GO:0071486	BP	cellular response to high light intensity	1/5180	9/59896	0.556979	0.889245	0.882748	TraesCS6A02G385500	1
GO:0071494	BP	cellular response to UV-C	1/5180	6/59896	0.418849	0.844641	0.838469	TraesCS2B02G137400	1
GO:0071596	BP	ubiquitin-dependent protein catabolic process via the N-end rule pathway	1/5180	9/59896	0.556979	0.889245	0.882748	TraesCS3B02G086400	1
GO:0071669	BP	plant-type cell wall organization or biogenesis	1/5180	10/59896	0.595299	0.910546	0.903894	TraesCS2A02G150100	1
GO:0071732	BP	cellular response to nitric oxide	1/5180	12/59896	0.662283	0.922671	0.91593	TraesCS4A02G090200	1
GO:0071763	BP	nuclear membrane organization	1/5180	9/59896	0.556979	0.889245	0.882748	TraesCS5B02G109500	1
GO:0071786	BP	endoplasmic reticulum tubular network organization	1/5180	20/59896	0.836243	0.960382	0.953365	TraesCS1B02G360800	1
GO:0071816	BP	tail-anchored membrane protein insertion into ER membrane	1/5180	24/59896	0.885973	0.969814	0.962728	TraesCS6A02G307400	1
GO:0071897	BP	DNA biosynthetic process	1/5180	10/59896	0.595299	0.910546	0.903894	TraesCS1A02G375900	1
GO:0071918	BP	urea transmembrane transport	1/5180	3/59896	0.237662	0.790531	0.784755	TraesCS1B02G213100	1
GO:0071985	BP	multivesicular body sorting pathway	1/5180	9/59896	0.556979	0.889245	0.882748	TraesCS3A02G337500	1
GO:0072356	BP	chromosome passenger complex localization to kinetochore	1/5180	6/59896	0.418849	0.844641	0.838469	TraesCS1A02G071200	1
GO:0072387	BP	flavin adenine dinucleotide metabolic process	1/5180	9/59896	0.556979	0.889245	0.882748	TraesCS6A02G203300	1
GO:0072488	BP	ammonium transmembrane transport	1/5180	21/59896	0.85041	0.961055	0.954033	TraesCS3B02G383400	1
GO:0072598	BP	protein localization to chloroplast	1/5180	9/59896	0.556979	0.889245	0.882748	TraesCS3B02G089800	1
GO:0072702	BP	response to methyl methanesulfonate	1/5180	11/59896	0.630305	0.921948	0.915212	TraesCS5B02G366300	1
GO:0072710	BP	response to hydroxyurea	1/5180	2/59896	0.165488	0.790531	0.784755	TraesCS6B02G110000	1
GO:0072711	BP	cellular response to hydroxyurea	1/5180	7/59896	0.469114	0.869129	0.862779	TraesCS7B02G050900	1
GO:0072718	BP	response to cisplatin	1/5180	2/59896	0.165488	0.790531	0.784755	TraesCS6B02G110000	1
GO:0075307	BP	positive regulation of conidium formation	1/5180	4/59896	0.303595	0.832895	0.82681	TraesCS1A02G143000	1
GO:0075522	BP	IRES-dependent viral translational initiation	1/5180	3/59896	0.237662	0.790531	0.784755	TraesCS7B02G145900	1
GO:0080021	BP	response to benzoic acid	1/5180	5/59896	0.363826	0.844641	0.838469	TraesCS7A02G420500	1
GO:0080065	BP	4-alpha-methyl-delta7-sterol oxidation	1/5180	3/59896	0.237662	0.790531	0.784755	TraesCS4A02G179800	1
GO:0080110	BP	sporopollenin biosynthetic process	1/5180	27/59896	0.913083	0.98124	0.974071	TraesCS5B02G003100	1
GO:0080111	BP	obsolete DNA demethylation	1/5180	30/59896	0.933748	0.987082	0.97987	TraesCS5B02G327700	1
GO:0080121	BP	AMP transport	1/5180	3/59896	0.237662	0.790531	0.784755	TraesCS7A02G376600	1
GO:0080157	BP	regulation of plant-type cell wall organization or biogenesis	1/5180	1/59896	0.0864832	0.781831	0.776118	TraesCS6B02G443600	1
GO:0080168	BP	abscisic acid transport	1/5180	17/59896	0.785174	0.942679	0.935791	TraesCS7A02G365100	1
GO:0080169	BP	cellular response to boron-containing substance deprivation	1/5180	3/59896	0.237662	0.790531	0.784755	TraesCS3A02G167200	1
GO:0080173	BP	male-female gamete recognition during double fertilization forming a zygote and endosperm	1/5180	2/59896	0.165488	0.790531	0.784755	TraesCS2B02G597300	1
GO:0080183	BP	response to photooxidative stress	1/5180	28/59896	0.920603	0.982685	0.975505	TraesCS1B02G037200	1
GO:0090148	BP	membrane fission	1/5180	10/59896	0.595299	0.910546	0.903894	TraesCS7A02G065800	1
GO:0090150	BP	establishment of protein localization to membrane	1/5180	1/59896	0.0864832	0.781831	0.776118	TraesCS2A02G404700	1
GO:0090156	BP	intracellular sphingolipid homeostasis	1/5180	5/59896	0.363826	0.844641	0.838469	TraesCS4A02G211000	1
GO:0090160	BP	Golgi to lysosome transport	1/5180	5/59896	0.363826	0.844641	0.838469	TraesCS2A02G166700	1
GO:0090228	BP	positive regulation of red or far-red light signaling pathway	1/5180	3/59896	0.237662	0.790531	0.784755	TraesCS3B02G339200	1
GO:0090303	BP	positive regulation of wound healing	1/5180	4/59896	0.303595	0.832895	0.82681	TraesCS5A02G438300	1
GO:0090310	BP	negative regulation of DNA methylation-dependent heterochromatin formation	1/5180	19/59896	0.820735	0.95074	0.943794	TraesCS2A02G140400	1
GO:0090355	BP	positive regulation of auxin metabolic process	1/5180	6/59896	0.418849	0.844641	0.838469	TraesCS3A02G007100	1
GO:0090358	BP	positive regulation of tryptophan metabolic process	1/5180	6/59896	0.418849	0.844641	0.838469	TraesCS3A02G007100	1
GO:0090367	BP	negative regulation of mRNA modification	1/5180	3/59896	0.237662	0.790531	0.784755	TraesCS2A02G390200	1
GO:0090398	BP	cellular senescence	1/5180	5/59896	0.363826	0.844641	0.838469	TraesCS2B02G010000	1
GO:0090399	BP	replicative senescence	1/5180	3/59896	0.237662	0.790531	0.784755	TraesCS2B02G010000	1
GO:0090421	BP	embryonic meristem initiation	1/5180	3/59896	0.237662	0.790531	0.784755	TraesCS4A02G066400	1
GO:0090449	BP	phloem glucosinolate loading	1/5180	15/59896	0.74256	0.933701	0.926879	TraesCS2B02G057700	1
GO:0090465	BP	intracellular arginine homeostasis	1/5180	3/59896	0.237662	0.790531	0.784755	TraesCS4B02G282700	1
GO:0090547	BP	response to low humidity	1/5180	6/59896	0.418849	0.844641	0.838469	TraesCS7B02G232000	1
GO:0090548	BP	response to nitrate starvation	1/5180	14/59896	0.718182	0.930003	0.923208	TraesCS2B02G015500	1
GO:0090594	BP	inflammatory response to wounding	1/5180	3/59896	0.237662	0.790531	0.784755	TraesCS6B02G275200	1
GO:0090602	BP	sieve element enucleation	1/5180	2/59896	0.165488	0.790531	0.784755	TraesCS6A02G299600	1
GO:0090603	BP	sieve element differentiation	1/5180	8/59896	0.515032	0.889245	0.882748	TraesCS6A02G299600	1
GO:0090610	BP	bundle sheath cell fate specification	1/5180	14/59896	0.718182	0.930003	0.923208	TraesCS2A02G200700	1
GO:0090615	BP	mitochondrial mRNA processing	1/5180	15/59896	0.74256	0.933701	0.926879	TraesCS7B02G403300	1
GO:0090630	BP	activation of GTPase activity	1/5180	12/59896	0.662283	0.922671	0.91593	TraesCS1A02G071200	1
GO:0090708	BP	specification of plant organ axis polarity	1/5180	27/59896	0.913083	0.98124	0.974071	TraesCS4A02G038000	1
GO:0097051	BP	establishment of protein localization to endoplasmic reticulum membrane	1/5180	5/59896	0.363826	0.844641	0.838469	TraesCS5B02G179900	1
GO:0097237	BP	cellular response to toxic substance	1/5180	9/59896	0.556979	0.889245	0.882748	TraesCS3B02G383900	1
GO:0097295	BP	morphine biosynthetic process	1/5180	12/59896	0.662283	0.922671	0.91593	TraesCS7B02G042200	1
GO:0097398	BP	cellular response to interleukin-17	1/5180	1/59896	0.0864832	0.781831	0.776118	TraesCS2A02G117500	1
GO:0097552	BP	mitochondrial double-strand break repair via homologous recombination	1/5180	5/59896	0.363826	0.844641	0.838469	TraesCS7A02G369000	1
GO:0097752	BP	regulation of DNA stability	1/5180	3/59896	0.237662	0.790531	0.784755	TraesCS7B02G050900	1
GO:0098530	BP	positive regulation of strand invasion	1/5180	3/59896	0.237662	0.790531	0.784755	TraesCS2B02G010000	1
GO:0098629	BP	trans-Golgi network membrane organization	1/5180	4/59896	0.303595	0.832895	0.82681	TraesCS7A02G049200	1
GO:0098659	BP	inorganic cation import across plasma membrane	1/5180	2/59896	0.165488	0.790531	0.784755	TraesCS4B02G229300	1
GO:0098712	BP	L-glutamate import across plasma membrane	1/5180	6/59896	0.418849	0.844641	0.838469	TraesCS7A02G356639	1
GO:0098719	BP	sodium ion import across plasma membrane	1/5180	31/59896	0.939481	0.989663	0.982433	TraesCS4A02G145300	1
GO:0098755	BP	maintenance of seed dormancy by absisic acid	1/5180	3/59896	0.237662	0.790531	0.784755	TraesCS5B02G502200	1
GO:0098849	BP	cellular detoxification of cadmium ion	1/5180	25/59896	0.895839	0.975412	0.968285	TraesCS1D02G052900	1
GO:0098971	BP	anterograde dendritic transport of neurotransmitter receptor complex	1/5180	3/59896	0.237662	0.790531	0.784755	TraesCS7A02G316600	1
GO:0099041	BP	vesicle tethering to Golgi	1/5180	9/59896	0.556979	0.889245	0.882748	TraesCS6B02G134000	1
GO:0099093	BP	calcium export from the mitochondrion	1/5180	12/59896	0.662283	0.922671	0.91593	TraesCS3B02G433500	1
GO:0099151	BP	regulation of postsynaptic density assembly	1/5180	1/59896	0.0864832	0.781831	0.776118	TraesCS7A02G137100	1
GO:0099175	BP	regulation of postsynapse organization	1/5180	17/59896	0.785174	0.942679	0.935791	TraesCS7B02G188600	1
GO:0099504	BP	synaptic vesicle cycle	1/5180	3/59896	0.237662	0.790531	0.784755	TraesCS2B02G099700	1
GO:0099638	BP	endosome to plasma membrane protein transport	1/5180	8/59896	0.515032	0.889245	0.882748	TraesCS1A02G174400	1
GO:0106035	BP	protein maturation by [4Fe-4S] cluster transfer	1/5180	10/59896	0.595299	0.910546	0.903894	TraesCS4B02G148400	1
GO:0106118	BP	regulation of sterol biosynthetic process	1/5180	3/59896	0.237662	0.790531	0.784755	TraesCS4B02G016400	1
GO:0106167	BP	extracellular ATP signaling	1/5180	16/59896	0.76483	0.937911	0.931058	TraesCS2A02G448500	1
GO:0106383	BP	dAMP salvage	1/5180	3/59896	0.237662	0.790531	0.784755	TraesCS3A02G384300	1
GO:0110102	BP	ribulose bisphosphate carboxylase complex assembly	1/5180	22/59896	0.863352	0.963015	0.955979	TraesCS7A02G172900	1
GO:0110104	BP	mRNA alternative polyadenylation	1/5180	2/59896	0.165488	0.790531	0.784755	TraesCS5A02G252300	1
GO:0110126	BP	phloem loading	1/5180	6/59896	0.418849	0.844641	0.838469	TraesCS6A02G349800	1
GO:0120010	BP	intermembrane phospholipid transfer	1/5180	16/59896	0.76483	0.937911	0.931058	TraesCS3B02G475100	1
GO:0140040	BP	mitochondrial polycistronic RNA processing	1/5180	6/59896	0.418849	0.844641	0.838469	TraesCS1A02G108800	1
GO:0140077	BP	positive regulation of lipoprotein transport	1/5180	6/59896	0.418849	0.844641	0.838469	TraesCS5A02G438300	1
GO:0140206	BP	dipeptide import across plasma membrane	1/5180	16/59896	0.76483	0.937911	0.931058	TraesCS3B02G424800	1
GO:0140367	BP	antibacterial innate immune response	1/5180	1/59896	0.0864832	0.781831	0.776118	TraesCS2A02G117500	1
GO:0140647	BP	P450-containing electron transport chain	1/5180	13/59896	0.691496	0.927908	0.921128	TraesCS5B02G212200	1
GO:0140922	BP	positive regulation of thermomorphogenesis	1/5180	9/59896	0.556979	0.889245	0.882748	TraesCS3B02G339200	1
GO:0140982	BP	detoxification of aluminum ion	1/5180	10/59896	0.595299	0.910546	0.903894	TraesCS6A02G178600	1
GO:0141005	BP	retrotransposon silencing by heterochromatin formation	1/5180	19/59896	0.820735	0.95074	0.943794	TraesCS4B02G212000	1
GO:0141095	BP	obsolete retrotransposon silencing by DNA methylation-dependent heterochromatin formation	1/5180	3/59896	0.237662	0.790531	0.784755	TraesCS6A02G015800	1
GO:0141112	BP	broken chromosome clustering	1/5180	3/59896	0.237662	0.790531	0.784755	TraesCS4B02G099800	1
GO:0180010	BP	co-transcriptional mRNA 3'-end processing, cleavage and polyadenylation pathway	1/5180	2/59896	0.165488	0.790531	0.784755	TraesCS3A02G485000	1
GO:1900025	BP	negative regulation of substrate adhesion-dependent cell spreading	1/5180	6/59896	0.418849	0.844641	0.838469	TraesCS1A02G071200	1
GO:1900027	BP	regulation of ruffle assembly	1/5180	9/59896	0.556979	0.889245	0.882748	TraesCS1A02G071200	1
GO:1900034	BP	regulation of cellular response to heat	1/5180	16/59896	0.76483	0.937911	0.931058	TraesCS7A02G549800	1
GO:1900036	BP	positive regulation of cellular response to heat	1/5180	17/59896	0.785174	0.942679	0.935791	TraesCS7B02G213600	1
GO:1900055	BP	regulation of leaf senescence	1/5180	25/59896	0.895839	0.975412	0.968285	TraesCS4A02G121300	1
GO:1900127	BP	positive regulation of hyaluronan biosynthetic process	1/5180	1/59896	0.0864832	0.781831	0.776118	TraesCS2A02G117500	1
GO:1900152	BP	negative regulation of nuclear-transcribed mRNA catabolic process, deadenylation-dependent decay	1/5180	6/59896	0.418849	0.844641	0.838469	TraesCS2A02G390200	1
GO:1900186	BP	negative regulation of clathrin-dependent endocytosis	1/5180	9/59896	0.556979	0.889245	0.882748	TraesCS1A02G419500	1
GO:1900366	BP	negative regulation of defense response to insect	1/5180	29/59896	0.927473	0.984824	0.977629	TraesCS3B02G383900	1
GO:1900369	BP	negative regulation of post-transcriptional gene silencing by regulatory ncRNA	1/5180	12/59896	0.662283	0.922671	0.91593	TraesCS4B02G161600	1
GO:1900376	BP	regulation of secondary metabolite biosynthetic process	1/5180	4/59896	0.303595	0.832895	0.82681	TraesCS1A02G143000	1
GO:1900459	BP	positive regulation of brassinosteroid mediated signaling pathway	1/5180	29/59896	0.927473	0.984824	0.977629	TraesCS1B02G376000	1
GO:1900871	BP	chloroplast mRNA modification	1/5180	12/59896	0.662283	0.922671	0.91593	TraesCS4A02G269900	1
GO:1900994	BP	(-)-secologanin biosynthetic process	1/5180	11/59896	0.630305	0.921948	0.915212	TraesCS4A02G442700	1
GO:1901137	BP	carbohydrate derivative biosynthetic process	1/5180	3/59896	0.237662	0.790531	0.784755	TraesCS6A02G247800	1
GO:1901181	BP	negative regulation of cellular response to caffeine	1/5180	9/59896	0.556979	0.889245	0.882748	TraesCS3A02G153700	1
GO:1901183	BP	positive regulation of camalexin biosynthetic process	1/5180	6/59896	0.418849	0.844641	0.838469	TraesCS1A02G242200	1
GO:1901223	BP	negative regulation of non-canonical NF-kappaB signal transduction	1/5180	11/59896	0.630305	0.921948	0.915212	TraesCS1A02G034300	1
GO:1901349	BP	glucosinolate transport	1/5180	15/59896	0.74256	0.933701	0.926879	TraesCS2B02G057700	1
GO:1901362	BP	obsolete organic cyclic compound biosynthetic process	1/5180	7/59896	0.469114	0.869129	0.862779	TraesCS1B02G196000	1
GO:1901430	BP	positive regulation of syringal lignin biosynthetic process	1/5180	12/59896	0.662283	0.922671	0.91593	TraesCS7A02G353200	1
GO:1901529	BP	positive regulation of anion channel activity	1/5180	9/59896	0.556979	0.889245	0.882748	TraesCS6A02G203300	1
GO:1901671	BP	positive regulation of superoxide dismutase activity	1/5180	9/59896	0.556979	0.889245	0.882748	TraesCS7A02G161000	1
GO:1901673	BP	regulation of mitotic spindle assembly	1/5180	4/59896	0.303595	0.832895	0.82681	TraesCS6B02G339400	1
GO:1901959	BP	positive regulation of cutin biosynthetic process	1/5180	17/59896	0.785174	0.942679	0.935791	TraesCS6A02G125700	1
GO:1902036	BP	regulation of hematopoietic stem cell differentiation	1/5180	4/59896	0.303595	0.832895	0.82681	TraesCS3A02G322500	1
GO:1902066	BP	regulation of cell wall pectin metabolic process	1/5180	49/59896	0.988134	0.9996	0.992296	TraesCS7A02G453100	1
GO:1902075	BP	cellular response to salt	1/5180	7/59896	0.469114	0.869129	0.862779	TraesCS2A02G290800	1
GO:1902093	BP	positive regulation of flagellated sperm motility	1/5180	3/59896	0.237662	0.790531	0.784755	TraesCS4A02G244500	1
GO:1902183	BP	regulation of shoot apical meristem development	1/5180	32/59896	0.944717	0.991706	0.98446	TraesCS3A02G217600	1
GO:1902275	BP	regulation of chromatin organization	1/5180	7/59896	0.469114	0.869129	0.862779	TraesCS3B02G132000	1
GO:1902347	BP	response to strigolactone	1/5180	17/59896	0.785174	0.942679	0.935791	TraesCS6A02G203300	1
GO:1902448	BP	positive regulation of shade avoidance	1/5180	12/59896	0.662283	0.922671	0.91593	TraesCS6A02G203300	1
GO:1902553	BP	positive regulation of catalase activity	1/5180	3/59896	0.237662	0.790531	0.784755	TraesCS3B02G093400	1
GO:1902609	BP	(R)-2-hydroxy-alpha-linolenic acid biosynthetic process	1/5180	5/59896	0.363826	0.844641	0.838469	TraesCS4A02G090200	1
GO:1902626	BP	assembly of large subunit precursor of preribosome	1/5180	5/59896	0.363826	0.844641	0.838469	TraesCS2A02G147400	1
GO:1902749	BP	regulation of cell cycle G2/M phase transition	1/5180	3/59896	0.237662	0.790531	0.784755	TraesCS1A02G323500	1
GO:1902751	BP	positive regulation of cell cycle G2/M phase transition	1/5180	5/59896	0.363826	0.844641	0.838469	TraesCS6B02G110000	1
GO:1902897	BP	regulation of postsynaptic density protein 95 clustering	1/5180	1/59896	0.0864832	0.781831	0.776118	TraesCS7A02G137100	1
GO:1902977	BP	mitotic DNA replication preinitiation complex assembly	1/5180	6/59896	0.418849	0.844641	0.838469	TraesCS5B02G141300	1
GO:1902979	BP	mitotic DNA replication termination	1/5180	3/59896	0.237662	0.790531	0.784755	TraesCS7B02G050900	1
GO:1903061	BP	positive regulation of protein lipidation	1/5180	5/59896	0.363826	0.844641	0.838469	TraesCS5B02G179900	1
GO:1903288	BP	positive regulation of potassium ion import across plasma membrane	1/5180	3/59896	0.237662	0.790531	0.784755	TraesCS1B02G032500	1
GO:1903298	BP	negative regulation of hypoxia-induced intrinsic apoptotic signaling pathway	1/5180	4/59896	0.303595	0.832895	0.82681	TraesCS6A02G276700	1
GO:1903335	BP	regulation of vacuolar transport	1/5180	6/59896	0.418849	0.844641	0.838469	TraesCS7B02G190400	1
GO:1903338	BP	regulation of cell wall organization or biogenesis	1/5180	9/59896	0.556979	0.889245	0.882748	TraesCS2A02G363800	1
GO:1903373	BP	positive regulation of endoplasmic reticulum tubular network organization	1/5180	5/59896	0.363826	0.844641	0.838469	TraesCS5B02G179900	1
GO:1903475	BP	mitotic actomyosin contractile ring assembly	1/5180	3/59896	0.237662	0.790531	0.784755	TraesCS7B02G217200	1
GO:1903712	BP	cysteine transmembrane transport	1/5180	6/59896	0.418849	0.844641	0.838469	TraesCS4A02G020100	1
GO:1903842	BP	response to arsenite ion	1/5180	1/59896	0.0864832	0.781831	0.776118	TraesCS6A02G385500	1
GO:1904036	BP	negative regulation of epithelial cell apoptotic process	1/5180	1/59896	0.0864832	0.781831	0.776118	TraesCS2A02G404700	1
GO:1904143	BP	positive regulation of carotenoid biosynthetic process	1/5180	15/59896	0.74256	0.933701	0.926879	TraesCS6A02G241400	1
GO:1904262	BP	negative regulation of TORC1 signaling	1/5180	5/59896	0.363826	0.844641	0.838469	TraesCS2A02G404700	1
GO:1904385	BP	cellular response to angiotensin	1/5180	4/59896	0.303595	0.832895	0.82681	TraesCS2A02G117500	1
GO:1904585	BP	response to putrescine	1/5180	6/59896	0.418849	0.844641	0.838469	TraesCS4B02G282700	1
GO:1904679	BP	myo-inositol import across plasma membrane	1/5180	15/59896	0.74256	0.933701	0.926879	TraesCS2D02G564400	1
GO:1904825	BP	protein localization to microtubule plus-end	1/5180	3/59896	0.237662	0.790531	0.784755	TraesCS4A02G272600	1
GO:1904880	BP	response to hydrogen sulfide	1/5180	3/59896	0.237662	0.790531	0.784755	TraesCS1B02G312700	1
GO:1904960	BP	positive regulation of cytochrome-c oxidase activity	1/5180	3/59896	0.237662	0.790531	0.784755	TraesCS4B02G050900	1
GO:1905157	BP	positive regulation of photosynthesis	1/5180	10/59896	0.595299	0.910546	0.903894	TraesCS6A02G239300	1
GO:1905177	BP	tracheary element differentiation	1/5180	25/59896	0.895839	0.975412	0.968285	TraesCS3B02G410500	1
GO:1905614	BP	negative regulation of developmental vegetative growth	1/5180	3/59896	0.237662	0.790531	0.784755	TraesCS3A02G097700	1
GO:1905615	BP	positive regulation of developmental vegetative growth	1/5180	11/59896	0.630305	0.921948	0.915212	TraesCS3A02G097700	1
GO:1905746	BP	positive regulation of mRNA cis splicing, via spliceosome	1/5180	3/59896	0.237662	0.790531	0.784755	TraesCS5B02G001400	1
GO:1905952	BP	regulation of lipid localization	1/5180	1/59896	0.0864832	0.781831	0.776118	TraesCS6B02G443600	1
GO:1990058	BP	fruit replum development	1/5180	9/59896	0.556979	0.889245	0.882748	TraesCS7B02G147400	1
GO:1990074	BP	polyuridylation-dependent mRNA catabolic process	1/5180	6/59896	0.418849	0.844641	0.838469	TraesCS6B02G349400	1
GO:1990116	BP	ribosome-associated ubiquitin-dependent protein catabolic process	1/5180	19/59896	0.820735	0.95074	0.943794	TraesCS4A02G047100	1
GO:1990166	BP	protein localization to site of double-strand break	1/5180	6/59896	0.418849	0.844641	0.838469	TraesCS4B02G099800	1
GO:1990169	BP	stress response to copper ion	1/5180	18/59896	0.803758	0.945609	0.9387	TraesCS4B02G389900	1
GO:1990180	BP	mitochondrial tRNA 3'-end processing	1/5180	2/59896	0.165488	0.790531	0.784755	TraesCS2B02G206300	1
GO:1990403	BP	embryonic brain development	1/5180	3/59896	0.237662	0.790531	0.784755	TraesCS4A02G160700	1
GO:1990428	BP	miRNA transport	1/5180	14/59896	0.718182	0.930003	0.923208	TraesCS3B02G558300	1
GO:1990559	BP	mitochondrial coenzyme A transmembrane transport	1/5180	17/59896	0.785174	0.942679	0.935791	TraesCS3A02G206300	1
GO:1990570	BP	GDP-mannose transmembrane transport	1/5180	8/59896	0.515032	0.889245	0.882748	TraesCS4A02G257100	1
GO:1990573	BP	potassium ion import across plasma membrane	1/5180	15/59896	0.74256	0.933701	0.926879	TraesCS5A02G366700	1
GO:2000001	BP	regulation of DNA damage checkpoint	1/5180	11/59896	0.630305	0.921948	0.915212	TraesCS1A02G091700	1
GO:2000011	BP	regulation of adaxial/abaxial pattern formation	1/5180	15/59896	0.74256	0.933701	0.926879	TraesCS1A02G323500	1
GO:2000030	BP	regulation of response to red or far red light	1/5180	23/59896	0.875174	0.968568	0.961492	TraesCS2D02G589500	1
GO:2000033	BP	regulation of seed dormancy process	1/5180	11/59896	0.630305	0.921948	0.915212	TraesCS2A02G192400	1
GO:2000039	BP	regulation of trichome morphogenesis	1/5180	11/59896	0.630305	0.921948	0.915212	TraesCS5A02G202300	1
GO:2000068	BP	regulation of defense response to insect	1/5180	12/59896	0.662283	0.922671	0.91593	TraesCS2A02G448500	1
GO:2000071	BP	regulation of defense response by callose deposition	1/5180	10/59896	0.595299	0.910546	0.903894	TraesCS5A02G401400	1
GO:2000114	BP	regulation of establishment of cell polarity	1/5180	6/59896	0.418849	0.844641	0.838469	TraesCS6B02G443600	1
GO:2000123	BP	positive regulation of stomatal complex development	1/5180	6/59896	0.418849	0.844641	0.838469	TraesCS7B02G152400	1
GO:2000134	BP	negative regulation of G1/S transition of mitotic cell cycle	1/5180	7/59896	0.469114	0.869129	0.862779	TraesCS7B02G162700	1
GO:2000300	BP	regulation of synaptic vesicle exocytosis	1/5180	5/59896	0.363826	0.844641	0.838469	TraesCS2B02G099700	1
GO:2000380	BP	regulation of mesoderm development	1/5180	4/59896	0.303595	0.832895	0.82681	TraesCS3A02G322500	1
GO:2000436	BP	positive regulation of protein neddylation	1/5180	6/59896	0.418849	0.844641	0.838469	TraesCS7B02G181600	1
GO:2000630	BP	positive regulation of miRNA metabolic process	1/5180	6/59896	0.418849	0.844641	0.838469	TraesCS2A02G117500	1
GO:2000693	BP	positive regulation of seed maturation	1/5180	3/59896	0.237662	0.790531	0.784755	TraesCS1A02G072600	1
GO:2000694	BP	regulation of phragmoplast microtubule organization	1/5180	7/59896	0.469114	0.869129	0.862779	TraesCS6B02G443600	1
GO:2000767	BP	positive regulation of cytoplasmic translation	1/5180	6/59896	0.418849	0.844641	0.838469	TraesCS2A02G390200	1
GO:2000786	BP	positive regulation of autophagosome assembly	1/5180	8/59896	0.515032	0.889245	0.882748	TraesCS5B02G179900	1
GO:2000812	BP	regulation of barbed-end actin filament capping	1/5180	1/59896	0.0864832	0.781831	0.776118	TraesCS1B02G392900	1
GO:2000900	BP	cyclodextrin metabolic process	1/5180	1/59896	0.0864832	0.781831	0.776118	TraesCS2A02G404700	1
GO:2001006	BP	regulation of cellulose biosynthetic process	1/5180	32/59896	0.944717	0.991706	0.98446	TraesCS6A02G144900	1
GO:2001009	BP	regulation of plant-type cell wall cellulose biosynthetic process	1/5180	15/59896	0.74256	0.933701	0.926879	TraesCS3A02G156500	1
GO:2001142	BP	nicotinate transport	1/5180	16/59896	0.76483	0.937911	0.931058	TraesCS5A02G377000	1
GO:2001143	BP	N-methylnicotinate transport	1/5180	16/59896	0.76483	0.937911	0.931058	TraesCS5A02G377000	1
GO:2001294	BP	malonyl-CoA catabolic process	1/5180	3/59896	0.237662	0.790531	0.784755	TraesCS5A02G202500	1
GO:0000033	MF	alpha-1,3-mannosyltransferase activity	1/5416	9/62232	0.559356	0.857571	0.830209	TraesCS2B02G472000	1
GO:0000121	MF	glycerol-1-phosphatase activity	1/5416	5/62232	0.365725	0.826354	0.799989	TraesCS7B02G017100	1
GO:0000140	MF	acylglycerone-phosphate reductase (NADP+) activity	1/5416	6/62232	0.42093	0.826354	0.799989	TraesCS5A02G012000	1
GO:0000403	MF	Y-form DNA binding	1/5416	3/62232	0.239028	0.739598	0.716	TraesCS2B02G010000	1
GO:0000405	MF	bubble DNA binding	1/5416	3/62232	0.239028	0.739598	0.716	TraesCS2B02G010000	1
GO:0000822	MF	inositol hexakisphosphate binding	1/5416	36/62232	0.962327	0.989895	0.958312	TraesCS7A02G231200	1
GO:0000900	MF	mRNA regulatory element binding translation repressor activity	1/5416	6/62232	0.42093	0.826354	0.799989	TraesCS2B02G521700	1
GO:0000906	MF	6,7-dimethyl-8-ribityllumazine synthase activity	1/5416	3/62232	0.239028	0.739598	0.716	TraesCS2B02G371700	1
GO:0001046	MF	core promoter sequence-specific DNA binding	1/5416	22/62232	0.865135	0.941017	0.910992	TraesCS1A02G310700	1
GO:0001093	MF	TFIIB-class transcription factor binding	1/5416	9/62232	0.559356	0.857571	0.830209	TraesCS5B02G210200	1
GO:0001164	MF	RNA polymerase I core promoter sequence-specific DNA binding	1/5416	9/62232	0.559356	0.857571	0.830209	TraesCS2B02G083500	1
GO:0001217	MF	DNA-binding transcription repressor activity	1/5416	16/62232	0.767067	0.917089	0.887828	TraesCS3B02G307000	1
GO:0001227	MF	DNA-binding transcription repressor activity, RNA polymerase II-specific	1/5416	1/62232	0.0870292	0.721339	0.698324	TraesCS2A02G117500	1
GO:0001727	MF	lipid kinase activity	1/5416	12/62232	0.664696	0.892198	0.863732	TraesCS1A02G180500	1
GO:0001729	MF	ceramide kinase activity	1/5416	3/62232	0.239028	0.739598	0.716	TraesCS6A02G244000	1
GO:0001734	MF	mRNA m(6)A methyltransferase activity	1/5416	9/62232	0.559356	0.857571	0.830209	TraesCS6B02G336700	1
GO:0002083	MF	obsolete 4-hydroxybenzoate decaprenyltransferase activity	1/5416	4/62232	0.305258	0.793465	0.768149	TraesCS6B02G462500	1
GO:0002094	MF	polyprenyltransferase activity	1/5416	13/62232	0.693883	0.904221	0.87537	TraesCS3A02G370100	1
GO:0002935	MF	tRNA (adenine(37)-C2)-methyltransferase activity	1/5416	9/62232	0.559356	0.857571	0.830209	TraesCS3A02G530100	1
GO:0002953	MF	5'-deoxynucleotidase activity	1/5416	6/62232	0.42093	0.826354	0.799989	TraesCS6B02G177700	1
GO:0003689	MF	DNA clamp loader activity	1/5416	49/62232	0.988476	0.998173	0.966325	TraesCS6A02G322400	1
GO:0003721	MF	obsolete telomerase RNA reverse transcriptase activity	1/5416	3/62232	0.239028	0.739598	0.716	TraesCS7A02G214100	1
GO:0003825	MF	alpha,alpha-trehalose-phosphate synthase (UDP-forming) activity	1/5416	13/62232	0.693883	0.904221	0.87537	TraesCS5B02G202200	1
GO:0003857	MF	3-hydroxyacyl-CoA dehydrogenase activity	1/5416	18/62232	0.805857	0.927847	0.898243	TraesCS1A02G096200	1
GO:0003865	MF	3-oxo-5-alpha-steroid 4-dehydrogenase activity	1/5416	7/62232	0.47133	0.839757	0.812964	TraesCS2A02G397300	1
GO:0003868	MF	4-hydroxyphenylpyruvate dioxygenase activity	1/5416	6/62232	0.42093	0.826354	0.799989	TraesCS6B02G169700	1
GO:0003881	MF	CDP-diacylglycerol-inositol 3-phosphatidyltransferase activity	1/5416	3/62232	0.239028	0.739598	0.716	TraesCS2B02G492100	1
GO:0003906	MF	DNA-(apurinic or apyrimidinic site) endonuclease activity	1/5416	17/62232	0.787344	0.922591	0.893155	TraesCS5B02G327700	1
GO:0003910	MF	DNA ligase (ATP) activity	1/5416	9/62232	0.559356	0.857571	0.830209	TraesCS2A02G431800	1
GO:0003916	MF	DNA topoisomerase activity	1/5416	14/62232	0.720529	0.908161	0.879185	TraesCS7A02G157900	1
GO:0003925	MF	G protein activity	1/5416	15/62232	0.744857	0.91347	0.884325	TraesCS2B02G572600	1
GO:0003937	MF	IMP cyclohydrolase activity	1/5416	6/62232	0.42093	0.826354	0.799989	TraesCS1A02G288300	1
GO:0003938	MF	IMP dehydrogenase activity	1/5416	4/62232	0.305258	0.793465	0.768149	TraesCS5A02G416300	1
GO:0003954	MF	NADH dehydrogenase activity	1/5416	26/62232	0.906317	0.969752	0.938811	TraesCS3B02G459500	1
GO:0003959	MF	NADPH dehydrogenase activity	1/5416	24/62232	0.887596	0.956349	0.925836	TraesCS7A02G020500	1
GO:0003962	MF	cystathionine gamma-synthase activity	1/5416	16/62232	0.767067	0.917089	0.887828	TraesCS2A02G058800	1
GO:0003964	MF	RNA-directed DNA polymerase activity	1/5416	7/62232	0.47133	0.839757	0.812964	TraesCS7B02G403300	1
GO:0003968	MF	RNA-dependent RNA polymerase activity	1/5416	32/62232	0.945764	0.982678	0.951324	TraesCS4B02G231900	1
GO:0003977	MF	UDP-N-acetylglucosamine diphosphorylase activity	1/5416	8/62232	0.517345	0.856143	0.828826	TraesCS2B02G442900	1
GO:0003987	MF	acetate-CoA ligase activity	1/5416	12/62232	0.664696	0.892198	0.863732	TraesCS6A02G390600	1
GO:0003997	MF	acyl-CoA oxidase activity	1/5416	16/62232	0.767067	0.917089	0.887828	TraesCS7A02G141800	1
GO:0004013	MF	adenosylhomocysteinase activity	1/5416	6/62232	0.42093	0.826354	0.799989	TraesCS2A02G493600	1
GO:0004015	MF	adenosylmethionine-8-amino-7-oxononanoate transaminase activity	1/5416	11/62232	0.632727	0.890547	0.862133	TraesCS7A02G334200	1
GO:0004017	MF	adenylate kinase activity	1/5416	31/62232	0.940591	0.97928	0.948035	TraesCS7A02G315500	1
GO:0004021	MF	L-alanine:2-oxoglutarate aminotransferase activity	1/5416	15/62232	0.744857	0.91347	0.884325	TraesCS5B02G066600	1
GO:0004031	MF	aldehyde oxidase activity	1/5416	21/62232	0.852275	0.936314	0.90644	TraesCS4A02G085400	1
GO:0004035	MF	alkaline phosphatase activity	1/5416	3/62232	0.239028	0.739598	0.716	TraesCS2B02G366900	1
GO:0004038	MF	allantoinase activity	1/5416	7/62232	0.47133	0.839757	0.812964	TraesCS2B02G292700	1
GO:0004042	MF	L-glutamate N-acetyltransferase activity	1/5416	16/62232	0.767067	0.917089	0.887828	TraesCS2B02G215900	1
GO:0004046	MF	aminoacylase activity	1/5416	6/62232	0.42093	0.826354	0.799989	TraesCS7A02G248200	1
GO:0004059	MF	aralkylamine N-acetyltransferase activity	1/5416	6/62232	0.42093	0.826354	0.799989	TraesCS1B02G312700	1
GO:0004061	MF	arylformamidase activity	1/5416	15/62232	0.744857	0.91347	0.884325	TraesCS5A02G252700	1
GO:0004067	MF	asparaginase activity	1/5416	21/62232	0.852275	0.936314	0.90644	TraesCS2B02G538600	1
GO:0004068	MF	aspartate 1-decarboxylase activity	1/5416	3/62232	0.239028	0.739598	0.716	TraesCS3B02G100600	1
GO:0004072	MF	aspartate kinase activity	1/5416	15/62232	0.744857	0.91347	0.884325	TraesCS3A02G442100	1
GO:0004088	MF	carbamoyl-phosphate synthase (glutamine-hydrolyzing) activity	1/5416	6/62232	0.42093	0.826354	0.799989	TraesCS5A02G156200	1
GO:0004090	MF	carbonyl reductase (NADPH) activity	1/5416	8/62232	0.517345	0.856143	0.828826	TraesCS5B02G161900	1
GO:0004096	MF	catalase activity	1/5416	17/62232	0.787344	0.922591	0.893155	TraesCS7A02G549800	1
GO:0004097	MF	catechol oxidase activity	1/5416	20/62232	0.838188	0.936314	0.90644	TraesCS2A02G468200	1
GO:0004105	MF	choline-phosphate cytidylyltransferase activity	1/5416	7/62232	0.47133	0.839757	0.812964	TraesCS1B02G211200	1
GO:0004106	MF	chorismate mutase activity	1/5416	9/62232	0.559356	0.857571	0.830209	TraesCS6B02G175700	1
GO:0004109	MF	coproporphyrinogen oxidase activity	1/5416	10/62232	0.59771	0.879756	0.851687	TraesCS1A02G378600	1
GO:0004127	MF	(d)CMP kinase activity	1/5416	18/62232	0.805857	0.927847	0.898243	TraesCS3A02G137600	1
GO:0004136	MF	deoxyadenosine kinase activity	1/5416	3/62232	0.239028	0.739598	0.716	TraesCS3A02G384300	1
GO:0004138	MF	deoxyguanosine kinase activity	1/5416	6/62232	0.42093	0.826354	0.799989	TraesCS3A02G384300	1
GO:0004140	MF	dephospho-CoA kinase activity	1/5416	11/62232	0.632727	0.890547	0.862133	TraesCS3A02G169900	1
GO:0004145	MF	diamine N-acetyltransferase activity	1/5416	3/62232	0.239028	0.739598	0.716	TraesCS4B02G317700	1
GO:0004146	MF	dihydrofolate reductase activity	1/5416	9/62232	0.559356	0.857571	0.830209	TraesCS2B02G336000	1
GO:0004149	MF	dihydrolipoyllysine-residue succinyltransferase activity	1/5416	6/62232	0.42093	0.826354	0.799989	TraesCS4A02G243500	1
GO:0004152	MF	dihydroorotate dehydrogenase activity	1/5416	3/62232	0.239028	0.739598	0.716	TraesCS2A02G555100	1
GO:0004170	MF	dUTP diphosphatase activity	1/5416	22/62232	0.865135	0.941017	0.910992	TraesCS5B02G013800	1
GO:0004177	MF	aminopeptidase activity	1/5416	33/62232	0.950486	0.985345	0.953907	TraesCS5B02G165300	1
GO:0004181	MF	metallocarboxypeptidase activity	1/5416	27/62232	0.914473	0.973756	0.942687	TraesCS5A02G196200	1
GO:0004314	MF	[acyl-carrier-protein] S-malonyltransferase activity	1/5416	3/62232	0.239028	0.739598	0.716	TraesCS4A02G114200	1
GO:0004316	MF	3-oxoacyl-[acyl-carrier-protein] reductase (NADPH) activity	1/5416	14/62232	0.720529	0.908161	0.879185	TraesCS2A02G278900	1
GO:0004324	MF	ferredoxin-NADP+ reductase activity	1/5416	12/62232	0.664696	0.892198	0.863732	TraesCS7A02G020500	1
GO:0004345	MF	glucose-6-phosphate dehydrogenase activity	1/5416	14/62232	0.720529	0.908161	0.879185	TraesCS2A02G320400	1
GO:0004351	MF	glutamate decarboxylase activity	1/5416	19/62232	0.822758	0.932016	0.902279	TraesCS4B02G231400	1
GO:0004359	MF	glutaminase activity	1/5416	15/62232	0.744857	0.91347	0.884325	TraesCS5A02G156200	1
GO:0004368	MF	glycerol-3-phosphate dehydrogenase (quinone) activity	1/5416	3/62232	0.239028	0.739598	0.716	TraesCS2B02G084200	1
GO:0004370	MF	glycerol kinase activity	1/5416	6/62232	0.42093	0.826354	0.799989	TraesCS2A02G515700	1
GO:0004372	MF	glycine hydroxymethyltransferase activity	1/5416	12/62232	0.664696	0.892198	0.863732	TraesCS2B02G521700	1
GO:0004375	MF	glycine dehydrogenase (decarboxylating) activity	1/5416	5/62232	0.365725	0.826354	0.799989	TraesCS3A02G250200	1
GO:0004378	MF	GDP-Man:Man1GlcNAc2-PP-Dol alpha-1,3-mannosyltransferase activity	1/5416	6/62232	0.42093	0.826354	0.799989	TraesCS2B02G472000	1
GO:0004407	MF	histone deacetylase activity	1/5416	40/62232	0.973833	0.993842	0.962132	TraesCS7B02G261800	1
GO:0004418	MF	hydroxymethylbilane synthase activity	1/5416	3/62232	0.239028	0.739598	0.716	TraesCS6A02G143300	1
GO:0004419	MF	hydroxymethylglutaryl-CoA lyase activity	1/5416	6/62232	0.42093	0.826354	0.799989	TraesCS3B02G215100	1
GO:0004421	MF	hydroxymethylglutaryl-CoA synthase activity	1/5416	6/62232	0.42093	0.826354	0.799989	TraesCS5A02G522100	1
GO:0004438	MF	phosphatidylinositol-3-phosphate phosphatase activity	1/5416	6/62232	0.42093	0.826354	0.799989	TraesCS7B02G175000	1
GO:0004449	MF	isocitrate dehydrogenase (NAD+) activity	1/5416	12/62232	0.664696	0.892198	0.863732	TraesCS2A02G591600	1
GO:0004450	MF	isocitrate dehydrogenase (NADP+) activity	1/5416	9/62232	0.559356	0.857571	0.830209	TraesCS2B02G381500	1
GO:0004452	MF	isopentenyl-diphosphate delta-isomerase activity	1/5416	6/62232	0.42093	0.826354	0.799989	TraesCS2B02G239200	1
GO:0004462	MF	lactoylglutathione lyase activity	1/5416	21/62232	0.852275	0.936314	0.90644	TraesCS1B02G150200	1
GO:0004468	MF	lysine N-acetyltransferase activity, acting on acetyl phosphate as donor	1/5416	3/62232	0.239028	0.739598	0.716	TraesCS1B02G312700	1
GO:0004471	MF	malate dehydrogenase (decarboxylating) (NAD+) activity	1/5416	7/62232	0.47133	0.839757	0.812964	TraesCS4A02G135300	1
GO:0004473	MF	malate dehydrogenase (decarboxylating) (NADP+) activity	1/5416	12/62232	0.664696	0.892198	0.863732	TraesCS3A02G108900	1
GO:0004476	MF	mannose-6-phosphate isomerase activity	1/5416	6/62232	0.42093	0.826354	0.799989	TraesCS3D02G036100	1
GO:0004477	MF	methenyltetrahydrofolate cyclohydrolase activity	1/5416	8/62232	0.517345	0.856143	0.828826	TraesCS5A02G184400	1
GO:0004478	MF	methionine adenosyltransferase activity	1/5416	13/62232	0.693883	0.904221	0.87537	TraesCS6A02G248000	1
GO:0004485	MF	methylcrotonoyl-CoA carboxylase activity	1/5416	6/62232	0.42093	0.826354	0.799989	TraesCS4A02G401400	1
GO:0004488	MF	methylenetetrahydrofolate dehydrogenase (NADP+) activity	1/5416	8/62232	0.517345	0.856143	0.828826	TraesCS5A02G184400	1
GO:0004491	MF	methylmalonate-semialdehyde dehydrogenase (acylating, NAD) activity	1/5416	3/62232	0.239028	0.739598	0.716	TraesCS2B02G501200	1
GO:0004496	MF	mevalonate kinase activity	1/5416	3/62232	0.239028	0.739598	0.716	TraesCS2A02G586900	1
GO:0004516	MF	nicotinate phosphoribosyltransferase activity	1/5416	6/62232	0.42093	0.826354	0.799989	TraesCS5B02G517900	1
GO:0004525	MF	ribonuclease III activity	1/5416	48/62232	0.987376	0.998173	0.966325	TraesCS5B02G079900	1
GO:0004535	MF	poly(A)-specific ribonuclease activity	1/5416	32/62232	0.945764	0.982678	0.951324	TraesCS5A02G053500	1
GO:0004536	MF	DNA nuclease activity	1/5416	6/62232	0.42093	0.826354	0.799989	TraesCS2A02G396800	1
GO:0004557	MF	alpha-galactosidase activity	1/5416	17/62232	0.787344	0.922591	0.893155	TraesCS1A02G164900	1
GO:0004567	MF	beta-mannosidase activity	1/5416	17/62232	0.787344	0.922591	0.893155	TraesCS3B02G006000	1
GO:0004571	MF	mannosyl-oligosaccharide 1,2-alpha-mannosidase activity	1/5416	12/62232	0.664696	0.892198	0.863732	TraesCS6B02G339600	1
GO:0004575	MF	sucrose alpha-glucosidase activity	1/5416	21/62232	0.852275	0.936314	0.90644	TraesCS6B02G112900	1
GO:0004588	MF	orotate phosphoribosyltransferase activity	1/5416	6/62232	0.42093	0.826354	0.799989	TraesCS3D02G493700	1
GO:0004590	MF	orotidine-5'-phosphate decarboxylase activity	1/5416	6/62232	0.42093	0.826354	0.799989	TraesCS3D02G493700	1
GO:0004594	MF	pantothenate kinase activity	1/5416	9/62232	0.559356	0.857571	0.830209	TraesCS7A02G226400	1
GO:0004602	MF	glutathione peroxidase activity	1/5416	23/62232	0.876877	0.947444	0.917215	TraesCS2B02G604800	1
GO:0004607	MF	phosphatidylcholine-sterol O-acyltransferase activity	1/5416	3/62232	0.239028	0.739598	0.716	TraesCS6B02G330300	1
GO:0004610	MF	phosphoacetylglucosamine mutase activity	1/5416	3/62232	0.239028	0.739598	0.716	TraesCS7B02G101100	1
GO:0004616	MF	phosphogluconate dehydrogenase (decarboxylating) activity	1/5416	10/62232	0.59771	0.879756	0.851687	TraesCS7A02G033600	1
GO:0004618	MF	phosphoglycerate kinase activity	1/5416	16/62232	0.767067	0.917089	0.887828	TraesCS1A02G313300	1
GO:0004642	MF	phosphoribosylformylglycinamidine synthase activity	1/5416	9/62232	0.559356	0.857571	0.830209	TraesCS1B02G376800	1
GO:0004643	MF	phosphoribosylaminoimidazolecarboxamide formyltransferase activity	1/5416	6/62232	0.42093	0.826354	0.799989	TraesCS1A02G288300	1
GO:0004656	MF	procollagen-proline 4-dioxygenase activity	1/5416	27/62232	0.914473	0.973756	0.942687	TraesCS1A02G170900	1
GO:0004666	MF	prostaglandin-endoperoxide synthase activity	1/5416	5/62232	0.365725	0.826354	0.799989	TraesCS4A02G090200	1
GO:0004733	MF	pyridoxamine phosphate oxidase activity	1/5416	9/62232	0.559356	0.857571	0.830209	TraesCS4B02G359200	1
GO:0004735	MF	pyrroline-5-carboxylate reductase activity	1/5416	3/62232	0.239028	0.739598	0.716	TraesCS3B02G538100	1
GO:0004742	MF	dihydrolipoyllysine-residue acetyltransferase activity	1/5416	21/62232	0.852275	0.936314	0.90644	TraesCS5A02G206600	1
GO:0004750	MF	D-ribulose-phosphate 3-epimerase activity	1/5416	6/62232	0.42093	0.826354	0.799989	TraesCS4A02G019100	1
GO:0004753	MF	saccharopine dehydrogenase activity	1/5416	4/62232	0.305258	0.793465	0.768149	TraesCS6A02G344000	1
GO:0004766	MF	spermidine synthase activity	1/5416	12/62232	0.664696	0.892198	0.863732	TraesCS7A02G350100	1
GO:0004780	MF	sulfate adenylyltransferase (ADP) activity	1/5416	3/62232	0.239028	0.739598	0.716	TraesCS2B02G402900	1
GO:0004784	MF	superoxide dismutase activity	1/5416	23/62232	0.876877	0.947444	0.917215	TraesCS2B02G567600	1
GO:0004792	MF	thiosulfate sulfurtransferase activity	1/5416	16/62232	0.767067	0.917089	0.887828	TraesCS6A02G140200	1
GO:0004794	MF	threonine deaminase activity	1/5416	6/62232	0.42093	0.826354	0.799989	TraesCS5D02G027400	1
GO:0004797	MF	thymidine kinase activity	1/5416	3/62232	0.239028	0.739598	0.716	TraesCS1A02G375900	1
GO:0004802	MF	transketolase activity	1/5416	6/62232	0.42093	0.826354	0.799989	TraesCS2D02G073900	1
GO:0004810	MF	CCA tRNA nucleotidyltransferase activity	1/5416	8/62232	0.517345	0.856143	0.828826	TraesCS2A02G179400	1
GO:0004813	MF	alanine-tRNA ligase activity	1/5416	25/62232	0.897382	0.964873	0.934088	TraesCS4B02G309000	1
GO:0004815	MF	aspartate-tRNA ligase activity	1/5416	12/62232	0.664696	0.892198	0.863732	TraesCS7B02G222700	1
GO:0004816	MF	asparagine-tRNA ligase activity	1/5416	9/62232	0.559356	0.857571	0.830209	TraesCS1A02G102600	1
GO:0004819	MF	glutamine-tRNA ligase activity	1/5416	7/62232	0.47133	0.839757	0.812964	TraesCS7B02G392800	1
GO:0004822	MF	isoleucine-tRNA ligase activity	1/5416	9/62232	0.559356	0.857571	0.830209	TraesCS5A02G467900	1
GO:0004828	MF	serine-tRNA ligase activity	1/5416	9/62232	0.559356	0.857571	0.830209	TraesCS4A02G040400	1
GO:0004830	MF	tryptophan-tRNA ligase activity	1/5416	10/62232	0.59771	0.879756	0.851687	TraesCS4B02G020200	1
GO:0004831	MF	tyrosine-tRNA ligase activity	1/5416	18/62232	0.805857	0.927847	0.898243	TraesCS6B02G109700	1
GO:0004832	MF	valine-tRNA ligase activity	1/5416	11/62232	0.632727	0.890547	0.862133	TraesCS3A02G120200	1
GO:0004845	MF	uracil phosphoribosyltransferase activity	1/5416	6/62232	0.42093	0.826354	0.799989	TraesCS1A02G281700	1
GO:0004861	MF	cyclin-dependent protein serine/threonine kinase inhibitor activity	1/5416	16/62232	0.767067	0.917089	0.887828	TraesCS7A02G172400	1
GO:0004865	MF	protein serine/threonine phosphatase inhibitor activity	1/5416	16/62232	0.767067	0.917089	0.887828	TraesCS7B02G154300	1
GO:0004866	MF	endopeptidase inhibitor activity	1/5416	7/62232	0.47133	0.839757	0.812964	TraesCS1B02G341400	1
GO:0005048	MF	signal sequence binding	1/5416	20/62232	0.838188	0.936314	0.90644	TraesCS4B02G181300	1
GO:0005052	MF	peroxisome matrix targeting signal-1 binding	1/5416	4/62232	0.305258	0.793465	0.768149	TraesCS7A02G241500	1
GO:0005080	MF	protein kinase C binding	1/5416	8/62232	0.517345	0.856143	0.828826	TraesCS1B02G398800	1
GO:0005092	MF	GDP-dissociation inhibitor activity	1/5416	14/62232	0.720529	0.908161	0.879185	TraesCS6B02G147200	1
GO:0005093	MF	Rab GDP-dissociation inhibitor activity	1/5416	12/62232	0.664696	0.892198	0.863732	TraesCS4A02G098400	1
GO:0005109	MF	frizzled binding	1/5416	7/62232	0.47133	0.839757	0.812964	TraesCS6B02G395600	1
GO:0005199	MF	structural constituent of cell wall	1/5416	17/62232	0.787344	0.922591	0.893155	TraesCS5A02G436000	1
GO:0005229	MF	intracellularly calcium-gated chloride channel activity	1/5416	2/62232	0.166486	0.739598	0.716	TraesCS4A02G484700	1
GO:0005274	MF	allantoin:proton symporter activity	1/5416	14/62232	0.720529	0.908161	0.879185	TraesCS5A02G033200	1
GO:0005310	MF	dicarboxylic acid transmembrane transporter activity	1/5416	14/62232	0.720529	0.908161	0.879185	TraesCS5B02G243600	1
GO:0005338	MF	nucleotide-sugar transmembrane transporter activity	1/5416	20/62232	0.838188	0.936314	0.90644	TraesCS4A02G257100	1
GO:0005347	MF	ATP transmembrane transporter activity	1/5416	12/62232	0.664696	0.892198	0.863732	TraesCS7A02G376600	1
GO:0005432	MF	calcium:sodium antiporter activity	1/5416	7/62232	0.47133	0.839757	0.812964	TraesCS7A02G105900	1
GO:0005452	MF	solute:inorganic anion antiporter activity	1/5416	13/62232	0.693883	0.904221	0.87537	TraesCS3A02G126300	1
GO:0005457	MF	GDP-fucose transmembrane transporter activity	1/5416	29/62232	0.928718	0.978944	0.94771	TraesCS4A02G257100	1
GO:0005458	MF	GDP-mannose transmembrane transporter activity	1/5416	5/62232	0.365725	0.826354	0.799989	TraesCS4A02G257100	1
GO:0005460	MF	UDP-glucose transmembrane transporter activity	1/5416	23/62232	0.876877	0.947444	0.917215	TraesCS1A02G051800	1
GO:0005504	MF	fatty acid binding	1/5416	24/62232	0.887596	0.956349	0.925836	TraesCS7A02G141800	1
GO:0005542	MF	folic acid binding	1/5416	10/62232	0.59771	0.879756	0.851687	TraesCS6A02G208000	1
GO:0005547	MF	phosphatidylinositol-3,4,5-trisphosphate binding	1/5416	12/62232	0.664696	0.892198	0.863732	TraesCS3A02G224500	1
GO:0008081	MF	phosphoric diester hydrolase activity	1/5416	31/62232	0.940591	0.97928	0.948035	TraesCS5B02G327700	1
GO:0008092	MF	cytoskeletal protein binding	1/5416	2/62232	0.166486	0.739598	0.716	TraesCS3A02G202200	1
GO:0008093	MF	cytoskeletal anchor activity	1/5416	3/62232	0.239028	0.739598	0.716	TraesCS4A02G272600	1
GO:0008115	MF	sarcosine oxidase activity	1/5416	14/62232	0.720529	0.908161	0.879185	TraesCS5B02G297600	1
GO:0008117	MF	sphinganine-1-phosphate aldolase activity	1/5416	6/62232	0.42093	0.826354	0.799989	TraesCS3B02G100600	1
GO:0008121	MF	ubiquinol-cytochrome-c reductase activity	1/5416	41/62232	0.976112	0.993842	0.962132	TraesCS1D02G149600	1
GO:0008126	MF	acetylesterase activity	1/5416	14/62232	0.720529	0.908161	0.879185	TraesCS5A02G394300	1
GO:0008131	MF	primary methylamine oxidase activity	1/5416	12/62232	0.664696	0.892198	0.863732	TraesCS4B02G282700	1
GO:0008134	MF	transcription factor binding	1/5416	3/62232	0.239028	0.739598	0.716	TraesCS5A02G163800	1
GO:0008135	MF	translation factor activity, RNA binding	1/5416	8/62232	0.517345	0.856143	0.828826	TraesCS1A02G411300	1
GO:0008142	MF	oxysterol binding	1/5416	6/62232	0.42093	0.826354	0.799989	TraesCS5A02G438300	1
GO:0008160	MF	protein tyrosine phosphatase activator activity	1/5416	3/62232	0.239028	0.739598	0.716	TraesCS7A02G178100	1
GO:0008174	MF	mRNA methyltransferase activity	1/5416	3/62232	0.239028	0.739598	0.716	TraesCS7B02G249400	1
GO:0008184	MF	glycogen phosphorylase activity	1/5416	9/62232	0.559356	0.857571	0.830209	TraesCS5A02G395200	1
GO:0008186	MF	ATP-dependent activity, acting on RNA	1/5416	10/62232	0.59771	0.879756	0.851687	TraesCS5A02G163800	1
GO:0008193	MF	tRNA guanylyltransferase activity	1/5416	7/62232	0.47133	0.839757	0.812964	TraesCS5A02G061100	1
GO:0008201	MF	heparin binding	1/5416	15/62232	0.744857	0.91347	0.884325	TraesCS1B02G092400	1
GO:0008235	MF	metalloexopeptidase activity	1/5416	8/62232	0.517345	0.856143	0.828826	TraesCS2B02G261900	1
GO:0008276	MF	protein methyltransferase activity	1/5416	12/62232	0.664696	0.892198	0.863732	TraesCS7B02G440300	1
GO:0008311	MF	double-stranded DNA 3'-5' DNA exonuclease activity	1/5416	12/62232	0.664696	0.892198	0.863732	TraesCS5B02G327700	1
GO:0008379	MF	thioredoxin peroxidase activity	1/5416	19/62232	0.822758	0.932016	0.902279	TraesCS3B02G304100	1
GO:0008409	MF	5'-3' exonuclease activity	1/5416	21/62232	0.852275	0.936314	0.90644	TraesCS3A02G408100	1
GO:0008412	MF	4-hydroxybenzoate polyprenyltransferase activity	1/5416	4/62232	0.305258	0.793465	0.768149	TraesCS6B02G462500	1
GO:0008417	MF	fucosyltransferase activity	1/5416	31/62232	0.940591	0.97928	0.948035	TraesCS6A02G320100	1
GO:0008418	MF	protein-N-terminal asparagine amidohydrolase activity	1/5416	6/62232	0.42093	0.826354	0.799989	TraesCS1A02G242200	1
GO:0008502	MF	melatonin receptor activity	1/5416	3/62232	0.239028	0.739598	0.716	TraesCS5A02G393300	1
GO:0008506	MF	sucrose:proton symporter activity	1/5416	19/62232	0.822758	0.932016	0.902279	TraesCS5B02G000100	1
GO:0008517	MF	folic acid transmembrane transporter activity	1/5416	12/62232	0.664696	0.892198	0.863732	TraesCS6A02G208000	1
GO:0008519	MF	ammonium channel activity	1/5416	21/62232	0.852275	0.936314	0.90644	TraesCS3B02G383400	1
GO:0008525	MF	phosphatidylcholine transporter activity	1/5416	5/62232	0.365725	0.826354	0.799989	TraesCS4A02G107200	1
GO:0008568	MF	microtubule severing ATPase activity	1/5416	19/62232	0.822758	0.932016	0.902279	TraesCS7A02G065800	1
GO:0008569	MF	minus-end-directed microtubule motor activity	1/5416	6/62232	0.42093	0.826354	0.799989	TraesCS5A02G092900	1
GO:0008675	MF	2-dehydro-3-deoxy-phosphogluconate aldolase activity	1/5416	4/62232	0.305258	0.793465	0.768149	TraesCS4B02G357500	1
GO:0008691	MF	3-hydroxybutyryl-CoA dehydrogenase activity	1/5416	3/62232	0.239028	0.739598	0.716	TraesCS3B02G357200	1
GO:0008692	MF	3-hydroxybutyryl-CoA epimerase activity	1/5416	15/62232	0.744857	0.91347	0.884325	TraesCS1A02G096200	1
GO:0008700	MF	(R,S)-4-hydroxy-2-oxoglutarate aldolase activity	1/5416	4/62232	0.305258	0.793465	0.768149	TraesCS4B02G357500	1
GO:0008701	MF	4-hydroxy-2-oxovalerate aldolase activity	1/5416	3/62232	0.239028	0.739598	0.716	TraesCS5B02G316500	1
GO:0008707	MF	4-phytase activity	1/5416	8/62232	0.517345	0.856143	0.828826	TraesCS5A02G329200	1
GO:0008721	MF	D-serine ammonia-lyase activity	1/5416	3/62232	0.239028	0.739598	0.716	TraesCS2B02G429300	1
GO:0008746	MF	obsolete NAD(P)+ transhydrogenase activity	1/5416	6/62232	0.42093	0.826354	0.799989	TraesCS1B02G363100	1
GO:0008792	MF	arginine decarboxylase activity	1/5416	14/62232	0.720529	0.908161	0.879185	TraesCS2A02G071000	1
GO:0008798	MF	beta-aspartyl-peptidase activity	1/5416	21/62232	0.852275	0.936314	0.90644	TraesCS2B02G538600	1
GO:0008800	MF	beta-lactamase activity	1/5416	9/62232	0.559356	0.857571	0.830209	TraesCS3A02G408100	1
GO:0008802	MF	betaine-aldehyde dehydrogenase (NAD+) activity	1/5416	6/62232	0.42093	0.826354	0.799989	TraesCS6A02G371100	1
GO:0008806	MF	carboxymethylenebutenolidase activity	1/5416	5/62232	0.365725	0.826354	0.799989	TraesCS3B02G113800	1
GO:0008835	MF	diaminohydroxyphosphoribosylaminopyrimidine deaminase activity	1/5416	7/62232	0.47133	0.839757	0.812964	TraesCS5A02G524300	1
GO:0008839	MF	4-hydroxy-tetrahydrodipicolinate reductase	1/5416	9/62232	0.559356	0.857571	0.830209	TraesCS4B02G355600	1
GO:0008840	MF	4-hydroxy-tetrahydrodipicolinate synthase activity	1/5416	5/62232	0.365725	0.826354	0.799989	TraesCS2A02G397900	1
GO:0008878	MF	glucose-1-phosphate adenylyltransferase activity	1/5416	11/62232	0.632727	0.890547	0.862133	TraesCS5B02G175800	1
GO:0008883	MF	glutamyl-tRNA reductase activity	1/5416	9/62232	0.559356	0.857571	0.830209	TraesCS7B02G024500	1
GO:0008897	MF	holo-[acyl-carrier-protein] synthase activity	1/5416	9/62232	0.559356	0.857571	0.830209	TraesCS1B02G080700	1
GO:0008936	MF	nicotinamidase activity	1/5416	5/62232	0.365725	0.826354	0.799989	TraesCS6A02G216800	1
GO:0008940	MF	nitrate reductase activity	1/5416	18/62232	0.805857	0.927847	0.898243	TraesCS5A02G365100	1
GO:0008948	MF	oxaloacetate decarboxylase activity	1/5416	26/62232	0.906317	0.969752	0.938811	TraesCS3A02G108900	1
GO:0008962	MF	phosphatidylglycerophosphatase activity	1/5416	15/62232	0.744857	0.91347	0.884325	TraesCS7A02G107300	1
GO:0008967	MF	phosphoglycolate phosphatase activity	1/5416	6/62232	0.42093	0.826354	0.799989	TraesCS2B02G366900	1
GO:0009045	MF	xylose isomerase activity	1/5416	16/62232	0.767067	0.917089	0.887828	TraesCS4A02G017400	1
GO:0009383	MF	rRNA (cytosine-C5-)-methyltransferase activity	1/5416	8/62232	0.517345	0.856143	0.828826	TraesCS5A02G253000	1
GO:0009671	MF	nitrate:proton symporter activity	1/5416	6/62232	0.42093	0.826354	0.799989	TraesCS6A02G098500	1
GO:0009702	MF	L-arabinokinase activity	1/5416	6/62232	0.42093	0.826354	0.799989	TraesCS7A02G417000	1
GO:0009703	MF	nitrate reductase (NADH) activity	1/5416	9/62232	0.559356	0.857571	0.830209	TraesCS7A02G078500	1
GO:0009905	MF	ent-copalyl diphosphate synthase activity	1/5416	9/62232	0.559356	0.857571	0.830209	TraesCS1A02G119900	1
GO:0009940	MF	amino-terminal vacuolar sorting propeptide binding	1/5416	11/62232	0.632727	0.890547	0.862133	TraesCS4A02G135100	1
GO:0009977	MF	proton motive force dependent protein transmembrane transporter activity	1/5416	13/62232	0.693883	0.904221	0.87537	TraesCS6B02G338600	1
GO:0009978	MF	allene oxide synthase activity	1/5416	12/62232	0.664696	0.892198	0.863732	TraesCS5B02G408000	1
GO:0010209	MF	vacuolar sorting signal binding	1/5416	4/62232	0.305258	0.793465	0.768149	TraesCS4B02G148400	1
GO:0010242	MF	oxygen evolving activity	1/5416	18/62232	0.805857	0.927847	0.898243	TraesCS6D02G079900	1
GO:0010276	MF	phytol kinase activity	1/5416	14/62232	0.720529	0.908161	0.879185	TraesCS3A02G350900	1
GO:0010291	MF	carotene beta-ring hydroxylase activity	1/5416	12/62232	0.664696	0.892198	0.863732	TraesCS2A02G396200	1
GO:0010301	MF	xanthoxin dehydrogenase (NAD+) activity	1/5416	4/62232	0.305258	0.793465	0.768149	TraesCS5B02G476900	1
GO:0010303	MF	limit dextrinase activity	1/5416	3/62232	0.239028	0.739598	0.716	TraesCS7B02G034600	1
GO:0010313	MF	phytochrome binding	1/5416	8/62232	0.517345	0.856143	0.828826	TraesCS2B02G597300	1
GO:0010331	MF	gibberellin binding	1/5416	4/62232	0.305258	0.793465	0.768149	TraesCS4A02G225000	1
GO:0010385	MF	double-stranded methylated DNA binding	1/5416	40/62232	0.973833	0.993842	0.962132	TraesCS1A02G241600	1
GO:0010428	MF	methyl-CpNpG binding	1/5416	14/62232	0.720529	0.908161	0.879185	TraesCS1A02G241600	1
GO:0010429	MF	methyl-CpNpN binding	1/5416	14/62232	0.720529	0.908161	0.879185	TraesCS1A02G241600	1
GO:0010471	MF	GDP-galactose:mannose-1-phosphate guanylyltransferase activity	1/5416	9/62232	0.559356	0.857571	0.830209	TraesCS5B02G111700	1
GO:0010472	MF	GDP-galactose:glucose-1-phosphate guanylyltransferase activity	1/5416	9/62232	0.559356	0.857571	0.830209	TraesCS5B02G111700	1
GO:0010485	MF	histone H4 acetyltransferase activity	1/5416	12/62232	0.664696	0.892198	0.863732	TraesCS5A02G197700	1
GO:0010945	MF	coenzyme A diphosphatase activity	1/5416	9/62232	0.559356	0.857571	0.830209	TraesCS3A02G110300	1
GO:0015019	MF	heparan-alpha-glucosaminide N-acetyltransferase activity	1/5416	15/62232	0.744857	0.91347	0.884325	TraesCS2A02G291000	1
GO:0015035	MF	protein-disulfide reductase activity	1/5416	41/62232	0.976112	0.993842	0.962132	TraesCS2B02G260500	1
GO:0015039	MF	NADPH-adrenodoxin reductase activity	1/5416	3/62232	0.239028	0.739598	0.716	TraesCS3A02G130500	1
GO:0015066	MF	alpha-amylase inhibitor activity	1/5416	20/62232	0.838188	0.936314	0.90644	TraesCS6A02G260500	1
GO:0015081	MF	sodium ion transmembrane transporter activity	1/5416	18/62232	0.805857	0.927847	0.898243	TraesCS2B02G451800	1
GO:0015085	MF	calcium ion transmembrane transporter activity	1/5416	13/62232	0.693883	0.904221	0.87537	TraesCS7A02G376600	1
GO:0015116	MF	sulfate transmembrane transporter activity	1/5416	14/62232	0.720529	0.908161	0.879185	TraesCS5B02G243600	1
GO:0015117	MF	thiosulfate transmembrane transporter activity	1/5416	6/62232	0.42093	0.826354	0.799989	TraesCS5B02G243600	1
GO:0015131	MF	oxaloacetate transmembrane transporter activity	1/5416	6/62232	0.42093	0.826354	0.799989	TraesCS5B02G243600	1
GO:0015140	MF	malate transmembrane transporter activity	1/5416	26/62232	0.906317	0.969752	0.938811	TraesCS5B02G243600	1
GO:0015141	MF	succinate transmembrane transporter activity	1/5416	20/62232	0.838188	0.936314	0.90644	TraesCS5B02G243600	1
GO:0015175	MF	neutral L-amino acid transmembrane transporter activity	1/5416	37/62232	0.965608	0.991331	0.959701	TraesCS6A02G254100	1
GO:0015179	MF	L-amino acid transmembrane transporter activity	1/5416	39/62232	0.971337	0.993842	0.962132	TraesCS6A02G254100	1
GO:0015184	MF	L-cystine transmembrane transporter activity	1/5416	3/62232	0.239028	0.739598	0.716	TraesCS7B02G076700	1
GO:0015186	MF	L-glutamine transmembrane transporter activity	1/5416	6/62232	0.42093	0.826354	0.799989	TraesCS7A02G356639	1
GO:0015193	MF	L-proline transmembrane transporter activity	1/5416	15/62232	0.744857	0.91347	0.884325	TraesCS7A02G356639	1
GO:0015194	MF	L-serine transmembrane transporter activity	1/5416	7/62232	0.47133	0.839757	0.812964	TraesCS7A02G356639	1
GO:0015204	MF	urea transmembrane transporter activity	1/5416	3/62232	0.239028	0.739598	0.716	TraesCS1B02G213100	1
GO:0015210	MF	uracil transmembrane transporter activity	1/5416	20/62232	0.838188	0.936314	0.90644	TraesCS5A02G033200	1
GO:0015215	MF	nucleotide transmembrane transporter activity	1/5416	6/62232	0.42093	0.826354	0.799989	TraesCS4B02G211000	1
GO:0015217	MF	ADP transmembrane transporter activity	1/5416	6/62232	0.42093	0.826354	0.799989	TraesCS7A02G376600	1
GO:0015228	MF	coenzyme A transmembrane transporter activity	1/5416	17/62232	0.787344	0.922591	0.893155	TraesCS3A02G206300	1
GO:0015234	MF	thiamine transmembrane transporter activity	1/5416	3/62232	0.239028	0.739598	0.716	TraesCS3D02G446800	1
GO:0015248	MF	obsolete sterol transporter activity	1/5416	21/62232	0.852275	0.936314	0.90644	TraesCS4A02G271700	1
GO:0015343	MF	siderophore-iron transmembrane transporter activity	1/5416	18/62232	0.805857	0.927847	0.898243	TraesCS4A02G006900	1
GO:0015379	MF	potassium:chloride symporter activity	1/5416	9/62232	0.559356	0.857571	0.830209	TraesCS5A02G366700	1
GO:0015385	MF	sodium:proton antiporter activity	1/5416	31/62232	0.940591	0.97928	0.948035	TraesCS4A02G145300	1
GO:0015386	MF	potassium:proton antiporter activity	1/5416	49/62232	0.988476	0.998173	0.966325	TraesCS4A02G145300	1
GO:0015489	MF	putrescine transmembrane transporter activity	1/5416	3/62232	0.239028	0.739598	0.716	TraesCS1B02G213100	1
GO:0015505	MF	uracil:monoatomic cation symporter activity	1/5416	14/62232	0.720529	0.908161	0.879185	TraesCS5A02G033200	1
GO:0015606	MF	spermidine transmembrane transporter activity	1/5416	3/62232	0.239028	0.739598	0.716	TraesCS1B02G213100	1
GO:0015616	MF	DNA translocase activity	1/5416	16/62232	0.767067	0.917089	0.887828	TraesCS6B02G351900	1
GO:0015927	MF	trehalase activity	1/5416	1/62232	0.0870292	0.721339	0.698324	TraesCS2A02G167100	1
GO:0016149	MF	translation release factor activity, codon specific	1/5416	29/62232	0.928718	0.978944	0.94771	TraesCS2B02G238500	1
GO:0016150	MF	translation release factor activity, codon nonspecific	1/5416	3/62232	0.239028	0.739598	0.716	TraesCS4A02G080100	1
GO:0016274	MF	protein-arginine N-methyltransferase activity	1/5416	12/62232	0.664696	0.892198	0.863732	TraesCS1A02G171700	1
GO:0016297	MF	fatty acyl-[ACP] hydrolase activity	1/5416	41/62232	0.976112	0.993842	0.962132	TraesCS5A02G164200	1
GO:0016417	MF	S-acyltransferase activity	1/5416	6/62232	0.42093	0.826354	0.799989	TraesCS6A02G144900	1
GO:0016433	MF	rRNA (adenine) methyltransferase activity	1/5416	2/62232	0.166486	0.739598	0.716	TraesCS6A02G208400	1
GO:0016504	MF	peptidase activator activity	1/5416	3/62232	0.239028	0.739598	0.716	TraesCS7B02G127600	1
GO:0016594	MF	glycine binding	1/5416	5/62232	0.365725	0.826354	0.799989	TraesCS3A02G250200	1
GO:0016671	MF	oxidoreductase activity, acting on a sulfur group of donors, disulfide as acceptor	1/5416	28/62232	0.92192	0.97563	0.944501	TraesCS2B02G260500	1
GO:0016688	MF	L-ascorbate peroxidase activity	1/5416	27/62232	0.914473	0.973756	0.942687	TraesCS7A02G250500	1
GO:0016701	MF	oxidoreductase activity, acting on single donors with incorporation of molecular oxygen	1/5416	14/62232	0.720529	0.908161	0.879185	TraesCS6B02G018700	1
GO:0016711	MF	flavonoid 3'-monooxygenase activity	1/5416	15/62232	0.744857	0.91347	0.884325	TraesCS6D02G015300	1
GO:0016731	MF	oxidoreductase activity, acting on iron-sulfur proteins as donors, NAD or NADP as acceptor	1/5416	3/62232	0.239028	0.739598	0.716	TraesCS3A02G130500	1
GO:0016756	MF	glutathione gamma-glutamylcysteinyltransferase activity	1/5416	13/62232	0.693883	0.904221	0.87537	TraesCS2A02G342800	1
GO:0016759	MF	cellulose synthase activity	1/5416	8/62232	0.517345	0.856143	0.828826	TraesCS1A02G149300	1
GO:0016763	MF	pentosyltransferase activity	1/5416	7/62232	0.47133	0.839757	0.812964	TraesCS7A02G376800	1
GO:0016765	MF	transferase activity, transferring alkyl or aryl (other than methyl) groups	1/5416	4/62232	0.305258	0.793465	0.768149	TraesCS6B02G462500	1
GO:0016768	MF	spermine synthase activity	1/5416	8/62232	0.517345	0.856143	0.828826	TraesCS7A02G350100	1
GO:0016776	MF	phosphotransferase activity, phosphate group as acceptor	1/5416	3/62232	0.239028	0.739598	0.716	TraesCS2B02G244000	1
GO:0016784	MF	3-mercaptopyruvate sulfurtransferase activity	1/5416	9/62232	0.559356	0.857571	0.830209	TraesCS6A02G140200	1
GO:0016810	MF	hydrolase activity, acting on carbon-nitrogen (but not peptide) bonds	1/5416	2/62232	0.166486	0.739598	0.716	TraesCS3B02G549400	1
GO:0016811	MF	hydrolase activity, acting on carbon-nitrogen (but not peptide) bonds, in linear amides	1/5416	16/62232	0.767067	0.917089	0.887828	TraesCS3A02G050700	1
GO:0016818	MF	hydrolase activity, acting on acid anhydrides, in phosphorus-containing anhydrides	1/5416	14/62232	0.720529	0.908161	0.879185	TraesCS2B02G086700	1
GO:0016830	MF	carbon-carbon lyase activity	1/5416	3/62232	0.239028	0.739598	0.716	TraesCS4B02G023800	1
GO:0016832	MF	aldehyde-lyase activity	1/5416	3/62232	0.239028	0.739598	0.716	TraesCS5B02G316500	1
GO:0016843	MF	amine-lyase activity	1/5416	6/62232	0.42093	0.826354	0.799989	TraesCS2B02G287600	1
GO:0016846	MF	carbon-sulfur lyase activity	1/5416	22/62232	0.865135	0.941017	0.910992	TraesCS1B02G133500	1
GO:0016847	MF	1-aminocyclopropane-1-carboxylate synthase activity	1/5416	3/62232	0.239028	0.739598	0.716	TraesCS4B02G058200	1
GO:0016851	MF	magnesium chelatase activity	1/5416	9/62232	0.559356	0.857571	0.830209	TraesCS2A02G134000	1
GO:0016906	MF	sterol 3-beta-glucosyltransferase activity	1/5416	7/62232	0.47133	0.839757	0.812964	TraesCS3B02G411500	1
GO:0017022	MF	myosin binding	1/5416	19/62232	0.822758	0.932016	0.902279	TraesCS3B02G343400	1
GO:0017050	MF	D-erythro-sphingosine kinase activity	1/5416	18/62232	0.805857	0.927847	0.898243	TraesCS1A02G180500	1
GO:0017057	MF	6-phosphogluconolactonase activity	1/5416	7/62232	0.47133	0.839757	0.812964	TraesCS5B02G317000	1
GO:0017069	MF	snRNA binding	1/5416	12/62232	0.664696	0.892198	0.863732	TraesCS5A02G298000	1
GO:0017075	MF	syntaxin-1 binding	1/5416	3/62232	0.239028	0.739598	0.716	TraesCS2B02G099700	1
GO:0017077	MF	oxidative phosphorylation uncoupler activity	1/5416	13/62232	0.693883	0.904221	0.87537	TraesCS5B02G243600	1
GO:0017125	MF	deoxycytidyl transferase activity	1/5416	4/62232	0.305258	0.793465	0.768149	TraesCS7B02G319400	1
GO:0017172	MF	cysteine dioxygenase activity	1/5416	18/62232	0.805857	0.927847	0.898243	TraesCS2B02G570400	1
GO:0018064	MF	protein-L-histidine N-tele-methyltransferase activity	1/5416	8/62232	0.517345	0.856143	0.828826	TraesCS2A02G349300	1
GO:0018114	MF	threonine racemase activity	1/5416	3/62232	0.239028	0.739598	0.716	TraesCS2B02G429300	1
GO:0018423	MF	protein C-terminal leucine carboxyl O-methyltransferase activity	1/5416	3/62232	0.239028	0.739598	0.716	TraesCS7A02G083400	1
GO:0018478	MF	malonate-semialdehyde dehydrogenase (acetylating) activity	1/5416	3/62232	0.239028	0.739598	0.716	TraesCS2B02G501200	1
GO:0018708	MF	thiol S-methyltransferase activity	1/5416	9/62232	0.559356	0.857571	0.830209	TraesCS6B02G336700	1
GO:0018738	MF	S-formylglutathione hydrolase activity	1/5416	3/62232	0.239028	0.739598	0.716	TraesCS3B02G522300	1
GO:0018742	MF	obsolete epoxide hydrolase B activity	1/5416	34/62232	0.954798	0.987009	0.955518	TraesCS7B02G129100	1
GO:0018773	MF	acetylpyruvate hydrolase activity	1/5416	6/62232	0.42093	0.826354	0.799989	TraesCS4B02G078600	1
GO:0019003	MF	GDP binding	1/5416	6/62232	0.42093	0.826354	0.799989	TraesCS2A02G158300	1
GO:0019104	MF	DNA N-glycosylase activity	1/5416	22/62232	0.865135	0.941017	0.910992	TraesCS2A02G022000	1
GO:0019150	MF	D-ribulokinase activity	1/5416	8/62232	0.517345	0.856143	0.828826	TraesCS6B02G179200	1
GO:0019789	MF	SUMO transferase activity	1/5416	15/62232	0.744857	0.91347	0.884325	TraesCS2A02G395300	1
GO:0019809	MF	spermidine binding	1/5416	3/62232	0.239028	0.739598	0.716	TraesCS4B02G317700	1
GO:0019870	MF	potassium channel inhibitor activity	1/5416	3/62232	0.239028	0.739598	0.716	TraesCS1B02G032500	1
GO:0019888	MF	protein phosphatase regulator activity	1/5416	54/62232	0.992693	0.998784	0.966917	TraesCS7A02G178100	1
GO:0030165	MF	PDZ domain binding	1/5416	5/62232	0.365725	0.826354	0.799989	TraesCS7A02G137100	1
GO:0030272	MF	5-formyltetrahydrofolate cyclo-ligase activity	1/5416	2/62232	0.166486	0.739598	0.716	TraesCS2A02G187700	1
GO:0030371	MF	translation repressor activity	1/5416	17/62232	0.787344	0.922591	0.893155	TraesCS6A02G185300	1
GO:0030374	MF	nuclear receptor coactivator activity	1/5416	15/62232	0.744857	0.91347	0.884325	TraesCS4A02G079000	1
GO:0030378	MF	serine racemase activity	1/5416	3/62232	0.239028	0.739598	0.716	TraesCS2B02G429300	1
GO:0030570	MF	pectate lyase activity	1/5416	26/62232	0.906317	0.969752	0.938811	TraesCS3B02G387900	1
GO:0030604	MF	1-deoxy-D-xylulose-5-phosphate reductoisomerase activity	1/5416	7/62232	0.47133	0.839757	0.812964	TraesCS3A02G001700	1
GO:0030622	MF	U4atac snRNA binding	1/5416	3/62232	0.239028	0.739598	0.716	TraesCS4A02G072500	1
GO:0030626	MF	U12 snRNA binding	1/5416	6/62232	0.42093	0.826354	0.799989	TraesCS6B02G124200	1
GO:0030627	MF	pre-mRNA 5'-splice site binding	1/5416	7/62232	0.47133	0.839757	0.812964	TraesCS6B02G231100	1
GO:0030761	MF	8-hydroxyquercitin 8-O-methyltransferase activity	1/5416	1/62232	0.0870292	0.721339	0.698324	TraesCS5A02G526800	1
GO:0030941	MF	chloroplast targeting sequence binding	1/5416	21/62232	0.852275	0.936314	0.90644	TraesCS4B02G183600	1
GO:0030943	MF	mitochondrion targeting sequence binding	1/5416	26/62232	0.906317	0.969752	0.938811	TraesCS4B02G310400	1
GO:0030975	MF	thiamine binding	1/5416	9/62232	0.559356	0.857571	0.830209	TraesCS3A02G449200	1
GO:0031176	MF	endo-1,4-beta-xylanase activity	1/5416	43/62232	0.980091	0.993842	0.962132	TraesCS4A02G045800	1
GO:0031177	MF	phosphopantetheine binding	1/5416	7/62232	0.47133	0.839757	0.812964	TraesCS5B02G331900	1
GO:0031871	MF	proteinase activated receptor binding	1/5416	1/62232	0.0870292	0.721339	0.698324	TraesCS2B02G540000	1
GO:0031957	MF	very long-chain fatty acid-CoA ligase activity	1/5416	3/62232	0.239028	0.739598	0.716	TraesCS1B02G093600	1
GO:0032027	MF	myosin light chain binding	1/5416	3/62232	0.239028	0.739598	0.716	TraesCS3A02G224500	1
GO:0032036	MF	myosin heavy chain binding	1/5416	3/62232	0.239028	0.739598	0.716	TraesCS7B02G217200	1
GO:0032051	MF	clathrin light chain binding	1/5416	6/62232	0.42093	0.826354	0.799989	TraesCS5A02G153500	1
GO:0032182	MF	ubiquitin-like protein binding	1/5416	9/62232	0.559356	0.857571	0.830209	TraesCS7B02G181600	1
GO:0032216	MF	glucosaminyl-phosphatidylinositol O-acyltransferase activity	1/5416	6/62232	0.42093	0.826354	0.799989	TraesCS2A02G372200	1
GO:0032405	MF	MutLalpha complex binding	1/5416	3/62232	0.239028	0.739598	0.716	TraesCS2B02G010000	1
GO:0032553	MF	ribonucleotide binding	1/5416	3/62232	0.239028	0.739598	0.716	TraesCS1A02G227700	1
GO:0032556	MF	pyrimidine deoxyribonucleotide binding	1/5416	4/62232	0.305258	0.793465	0.768149	TraesCS2B02G292300	1
GO:0032574	MF	5'-3' RNA helicase activity	1/5416	16/62232	0.767067	0.917089	0.887828	TraesCS5A02G163800	1
GO:0032934	MF	sterol binding	1/5416	31/62232	0.940591	0.97928	0.948035	TraesCS4A02G271700	1
GO:0033149	MF	FFAT motif binding	1/5416	8/62232	0.517345	0.856143	0.828826	TraesCS6B02G266100	1
GO:0033188	MF	sphingomyelin synthase activity	1/5416	13/62232	0.693883	0.904221	0.87537	TraesCS7A02G184500	1
GO:0033229	MF	cysteine transmembrane transporter activity	1/5416	6/62232	0.42093	0.826354	0.799989	TraesCS4A02G020100	1
GO:0033592	MF	RNA strand annealing activity	1/5416	3/62232	0.239028	0.739598	0.716	TraesCS5A02G308900	1
GO:0033707	MF	3''-deamino-3''-oxonicotianamine reductase activity	1/5416	7/62232	0.47133	0.839757	0.812964	TraesCS2B02G333900	1
GO:0033788	MF	leucoanthocyanidin reductase activity	1/5416	4/62232	0.305258	0.793465	0.768149	TraesCS4A02G085900	1
GO:0033850	MF	Z-farnesyl diphosphate synthase activity	1/5416	8/62232	0.517345	0.856143	0.828826	TraesCS3A02G370100	1
GO:0033926	MF	endo-alpha-N-acetylgalactosaminidase activity	1/5416	21/62232	0.852275	0.936314	0.90644	TraesCS6B02G112900	1
GO:0033946	MF	xyloglucan-specific endo-beta-1,4-glucanase activity	1/5416	9/62232	0.559356	0.857571	0.830209	TraesCS4B02G383000	1
GO:0033948	MF	fructan beta-(2,1)-fructosidase activity	1/5416	8/62232	0.517345	0.856143	0.828826	TraesCS6B02G080700	1
GO:0034039	MF	8-oxo-7,8-dihydroguanine DNA N-glycosylase activity	1/5416	13/62232	0.693883	0.904221	0.87537	TraesCS2A02G022000	1
GO:0034256	MF	chlorophyll(ide) b reductase activity	1/5416	8/62232	0.517345	0.856143	0.828826	TraesCS3A02G151900	1
GO:0034387	MF	4-aminobutyrate:pyruvate transaminase activity	1/5416	8/62232	0.517345	0.856143	0.828826	TraesCS7A02G334200	1
GO:0035198	MF	miRNA binding	1/5416	30/62232	0.934925	0.978944	0.94771	TraesCS2A02G403100	1
GO:0035242	MF	protein-arginine omega-N asymmetric methyltransferase activity	1/5416	11/62232	0.632727	0.890547	0.862133	TraesCS7A02G090500	1
GO:0035368	MF	selenocysteine insertion sequence binding	1/5416	8/62232	0.517345	0.856143	0.828826	TraesCS1B02G441500	1
GO:0035402	MF	histone H3T11 kinase activity	1/5416	3/62232	0.239028	0.739598	0.716	TraesCS2A02G149600	1
GO:0035870	MF	dITP diphosphatase activity	1/5416	3/62232	0.239028	0.739598	0.716	TraesCS1B02G161200	1
GO:0036121	MF	double-stranded DNA helicase activity	1/5416	10/62232	0.59771	0.879756	0.851687	TraesCS5A02G163800	1
GO:0036220	MF	ITP diphosphatase activity	1/5416	3/62232	0.239028	0.739598	0.716	TraesCS1B02G161200	1
GO:0036222	MF	XTP diphosphatase activity	1/5416	3/62232	0.239028	0.739598	0.716	TraesCS1B02G161200	1
GO:0036374	MF	glutathione hydrolase activity	1/5416	8/62232	0.517345	0.856143	0.828826	TraesCS2A02G342800	1
GO:0036381	MF	pyridoxal 5'-phosphate synthase (glutamine hydrolysing) activity	1/5416	12/62232	0.664696	0.892198	0.863732	TraesCS2B02G287600	1
GO:0036430	MF	CMP kinase activity	1/5416	12/62232	0.664696	0.892198	0.863732	TraesCS3A02G137600	1
GO:0036431	MF	dCMP kinase activity	1/5416	12/62232	0.664696	0.892198	0.863732	TraesCS3A02G137600	1
GO:0038024	MF	cargo receptor activity	1/5416	4/62232	0.305258	0.793465	0.768149	TraesCS1A02G278200	1
GO:0038199	MF	ethylene receptor activity	1/5416	23/62232	0.876877	0.947444	0.917215	TraesCS6B02G439600	1
GO:0042132	MF	fructose 1,6-bisphosphate 1-phosphatase activity	1/5416	17/62232	0.787344	0.922591	0.893155	TraesCS7B02G387900	1
GO:0042171	MF	lysophosphatidic acid acyltransferase activity	1/5416	14/62232	0.720529	0.908161	0.879185	TraesCS5B02G307300	1
GO:0042301	MF	phosphate ion binding	1/5416	18/62232	0.805857	0.927847	0.898243	TraesCS7A02G095600	1
GO:0042392	MF	sphingosine-1-phosphate phosphatase activity	1/5416	6/62232	0.42093	0.826354	0.799989	TraesCS6A02G247800	1
GO:0042781	MF	3'-tRNA processing endoribonuclease activity	1/5416	10/62232	0.59771	0.879756	0.851687	TraesCS6B02G211800	1
GO:0042800	MF	histone H3K4 methyltransferase activity	1/5416	9/62232	0.559356	0.857571	0.830209	TraesCS2B02G015500	1
GO:0042805	MF	actinin binding	1/5416	1/62232	0.0870292	0.721339	0.698324	TraesCS2A02G117500	1
GO:0042900	MF	arabinose transmembrane transporter activity	1/5416	10/62232	0.59771	0.879756	0.851687	TraesCS5A02G226800	1
GO:0043014	MF	alpha-tubulin binding	1/5416	19/62232	0.822758	0.932016	0.902279	TraesCS7A02G065800	1
GO:0043021	MF	ribonucleoprotein complex binding	1/5416	18/62232	0.805857	0.927847	0.898243	TraesCS4A02G276400	1
GO:0043136	MF	glycerol-3-phosphatase activity	1/5416	5/62232	0.365725	0.826354	0.799989	TraesCS7B02G017100	1
GO:0043139	MF	5'-3' DNA helicase activity	1/5416	30/62232	0.934925	0.978944	0.94771	TraesCS5A02G163800	1
GO:0043175	MF	RNA polymerase core enzyme binding	1/5416	3/62232	0.239028	0.739598	0.716	TraesCS1B02G095700	1
GO:0043495	MF	protein-membrane adaptor activity	1/5416	15/62232	0.744857	0.91347	0.884325	TraesCS7D02G281200	1
GO:0043812	MF	phosphatidylinositol-4-phosphate phosphatase activity	1/5416	12/62232	0.664696	0.892198	0.863732	TraesCS1B02G024700	1
GO:0043813	MF	phosphatidylinositol-3,5-bisphosphate 5-phosphatase activity	1/5416	15/62232	0.744857	0.91347	0.884325	TraesCS4A02G244500	1
GO:0043842	MF	Kdo transferase activity	1/5416	3/62232	0.239028	0.739598	0.716	TraesCS3B02G402100	1
GO:0044389	MF	ubiquitin-like protein ligase binding	1/5416	37/62232	0.965608	0.991331	0.959701	TraesCS3A02G217300	1
GO:0044548	MF	S100 protein binding	1/5416	3/62232	0.239028	0.739598	0.716	TraesCS3B02G329100	1
GO:0044715	MF	8-oxo-dGDP phosphatase activity	1/5416	6/62232	0.42093	0.826354	0.799989	TraesCS5A02G182900	1
GO:0045158	MF	electron transporter, transferring electrons within cytochrome b6/f complex of photosystem II activity	1/5416	55/62232	0.99333	0.998784	0.966917	TraesCS1D02G149600	1
GO:0045174	MF	glutathione dehydrogenase (ascorbate) activity	1/5416	5/62232	0.365725	0.826354	0.799989	TraesCS1A02G045700	1
GO:0045182	MF	translation regulator activity	1/5416	6/62232	0.42093	0.826354	0.799989	TraesCS1B02G398800	1
GO:0045296	MF	cadherin binding	1/5416	32/62232	0.945764	0.982678	0.951324	TraesCS2B02G572600	1
GO:0045543	MF	gibberellin 2-beta-dioxygenase activity	1/5416	33/62232	0.950486	0.985345	0.953907	TraesCS1A02G392500	1
GO:0045550	MF	geranylgeranyl reductase activity	1/5416	6/62232	0.42093	0.826354	0.799989	TraesCS3A02G181400	1
GO:0046027	MF	phospholipid:diacylglycerol acyltransferase activity	1/5416	12/62232	0.664696	0.892198	0.863732	TraesCS6B02G330300	1
GO:0046028	MF	electron transporter, transferring electrons from cytochrome b6/f complex of photosystem II activity	1/5416	3/62232	0.239028	0.739598	0.716	TraesCS4A02G499500	1
GO:0046030	MF	inositol trisphosphate phosphatase activity	1/5416	2/62232	0.166486	0.739598	0.716	TraesCS1A02G357300	1
GO:0046403	MF	polynucleotide 3'-phosphatase activity	1/5416	6/62232	0.42093	0.826354	0.799989	TraesCS5B02G327700	1
GO:0046423	MF	allene-oxide cyclase activity	1/5416	3/62232	0.239028	0.739598	0.716	TraesCS6B02G365200	1
GO:0046510	MF	UDP-sulfoquinovose:DAG sulfoquinovosyltransferase activity	1/5416	9/62232	0.559356	0.857571	0.830209	TraesCS4A02G090600	1
GO:0046537	MF	2,3-bisphosphoglycerate-independent phosphoglycerate mutase activity	1/5416	9/62232	0.559356	0.857571	0.830209	TraesCS4B02G172700	1
GO:0046557	MF	glucan endo-1,6-beta-glucosidase activity	1/5416	3/62232	0.239028	0.739598	0.716	TraesCS5A02G052600	1
GO:0046906	MF	tetrapyrrole binding	1/5416	3/62232	0.239028	0.739598	0.716	TraesCS4A02G232400	1
GO:0046974	MF	histone H3K9 methyltransferase activity	1/5416	5/62232	0.365725	0.826354	0.799989	TraesCS1A02G241600	1
GO:0047066	MF	phospholipid-hydroperoxide glutathione peroxidase activity	1/5416	11/62232	0.632727	0.890547	0.862133	TraesCS2B02G604800	1
GO:0047130	MF	saccharopine dehydrogenase (NADP+, L-lysine-forming) activity	1/5416	4/62232	0.305258	0.793465	0.768149	TraesCS6A02G344000	1
GO:0047131	MF	saccharopine dehydrogenase (NAD+, L-glutamate-forming) activity	1/5416	4/62232	0.305258	0.793465	0.768149	TraesCS6A02G344000	1
GO:0047158	MF	sinapoylglucose-sinapoylglucose O-sinapoyltransferase activity	1/5416	1/62232	0.0870292	0.721339	0.698324	TraesCS5B02G263100	1
GO:0047186	MF	N-acetylneuraminate 7-O(or 9-O)-acetyltransferase activity	1/5416	4/62232	0.305258	0.793465	0.768149	TraesCS1A02G420800	1
GO:0047216	MF	inositol 3-alpha-galactosyltransferase activity	1/5416	14/62232	0.720529	0.908161	0.879185	TraesCS2B02G109800	1
GO:0047220	MF	galactosylxylosylprotein 3-beta-galactosyltransferase activity	1/5416	8/62232	0.517345	0.856143	0.828826	TraesCS7A02G156100	1
GO:0047293	MF	obsolete 4-hydroxybenzoate nonaprenyltransferase activity	1/5416	4/62232	0.305258	0.793465	0.768149	TraesCS6B02G462500	1
GO:0047493	MF	ceramide cholinephosphotransferase activity	1/5416	13/62232	0.693883	0.904221	0.87537	TraesCS7A02G184500	1
GO:0047501	MF	(+)-neomenthol dehydrogenase activity	1/5416	7/62232	0.47133	0.839757	0.812964	TraesCS2A02G516200	1
GO:0047560	MF	3-dehydrosphinganine reductase activity	1/5416	4/62232	0.305258	0.793465	0.768149	TraesCS6B02G297300	1
GO:0047617	MF	fatty acyl-CoA hydrolase activity	1/5416	30/62232	0.934925	0.978944	0.94771	TraesCS4B02G221000	1
GO:0047621	MF	acylpyruvate hydrolase activity	1/5416	6/62232	0.42093	0.826354	0.799989	TraesCS4B02G078600	1
GO:0047627	MF	adenylylsulfatase activity	1/5416	20/62232	0.838188	0.936314	0.90644	TraesCS2B02G402900	1
GO:0047701	MF	beta-L-arabinosidase activity	1/5416	28/62232	0.92192	0.97563	0.944501	TraesCS3B02G006000	1
GO:0047782	MF	coniferin beta-glucosidase activity	1/5416	12/62232	0.664696	0.892198	0.863732	TraesCS2A02G384500	1
GO:0047874	MF	dolichyldiphosphatase activity	1/5416	9/62232	0.559356	0.857571	0.830209	TraesCS6A02G271800	1
GO:0047894	MF	flavonol 3-sulfotransferase activity	1/5416	4/62232	0.305258	0.793465	0.768149	TraesCS2B02G200100	1
GO:0047952	MF	glycerol-3-phosphate dehydrogenase [NAD(P)+] activity	1/5416	14/62232	0.720529	0.908161	0.879185	TraesCS3B02G521400	1
GO:0047974	MF	guanosine deaminase activity	1/5416	8/62232	0.517345	0.856143	0.828826	TraesCS4A02G358800	1
GO:0047995	MF	hydroxyphenylpyruvate reductase activity	1/5416	9/62232	0.559356	0.857571	0.830209	TraesCS3B02G357700	1
GO:0048307	MF	ferredoxin-nitrite reductase activity	1/5416	3/62232	0.239028	0.739598	0.716	TraesCS6A02G333900	1
GO:0048487	MF	beta-tubulin binding	1/5416	20/62232	0.838188	0.936314	0.90644	TraesCS7A02G065800	1
GO:0048529	MF	magnesium-protoporphyrin IX monomethyl ester (oxidative) cyclase activity	1/5416	6/62232	0.42093	0.826354	0.799989	TraesCS4B02G172500	1
GO:0048531	MF	beta-1,3-galactosyltransferase activity	1/5416	8/62232	0.517345	0.856143	0.828826	TraesCS5A02G235300	1
GO:0050031	MF	L-pipecolate oxidase activity	1/5416	14/62232	0.720529	0.908161	0.879185	TraesCS5B02G297600	1
GO:0050080	MF	malonyl-CoA decarboxylase activity	1/5416	3/62232	0.239028	0.739598	0.716	TraesCS5A02G202500	1
GO:0050112	MF	inositol 2-dehydrogenase (NAD+) activity	1/5416	2/62232	0.166486	0.739598	0.716	TraesCS7B02G206100	1
GO:0050124	MF	N-acylneuraminate-9-phosphatase activity	1/5416	6/62232	0.42093	0.826354	0.799989	TraesCS7A02G043900	1
GO:0050162	MF	oxalate oxidase activity	1/5416	29/62232	0.928718	0.978944	0.94771	TraesCS3B02G282500	1
GO:0050185	MF	phosphatidylinositol deacylase activity	1/5416	3/62232	0.239028	0.739598	0.716	TraesCS5A02G171000	1
GO:0050242	MF	pyruvate, phosphate dikinase activity	1/5416	4/62232	0.305258	0.793465	0.768149	TraesCS1A02G253400	1
GO:0050269	MF	coniferyl-aldehyde dehydrogenase activity	1/5416	13/62232	0.693883	0.904221	0.87537	TraesCS3B02G452100	1
GO:0050308	MF	sugar-phosphatase activity	1/5416	13/62232	0.693883	0.904221	0.87537	TraesCS7B02G017100	1
GO:0050355	MF	inorganic triphosphate phosphatase activity	1/5416	17/62232	0.787344	0.922591	0.893155	TraesCS7A02G105200	1
GO:0050362	MF	L-tryptophan:2-oxoglutarate aminotransferase activity	1/5416	18/62232	0.805857	0.927847	0.898243	TraesCS1B02G133500	1
GO:0050464	MF	nitrate reductase (NADPH) activity	1/5416	9/62232	0.559356	0.857571	0.830209	TraesCS7A02G078500	1
GO:0050474	MF	(S)-norcoclaurine synthase activity	1/5416	7/62232	0.47133	0.839757	0.812964	TraesCS3A02G407800	1
GO:0050551	MF	myrcene synthase activity	1/5416	6/62232	0.42093	0.826354	0.799989	TraesCS3A02G117200	1
GO:0050552	MF	(4S)-limonene synthase activity	1/5416	6/62232	0.42093	0.826354	0.799989	TraesCS3A02G117200	1
GO:0050613	MF	delta14-sterol reductase activity	1/5416	3/62232	0.239028	0.739598	0.716	TraesCS1A02G416000	1
GO:0050619	MF	phytochromobilin:ferredoxin oxidoreductase activity	1/5416	3/62232	0.239028	0.739598	0.716	TraesCS3B02G536400	1
GO:0051060	MF	pullulanase activity	1/5416	3/62232	0.239028	0.739598	0.716	TraesCS7B02G034600	1
GO:0051500	MF	D-tyrosyl-tRNA(Tyr) deacylase activity	1/5416	3/62232	0.239028	0.739598	0.716	TraesCS3B02G196200	1
GO:0051698	MF	saccharopine oxidase activity	1/5416	14/62232	0.720529	0.908161	0.879185	TraesCS5B02G297600	1
GO:0051720	MF	DNA (cytosine-5-)-methyltransferase activity, acting on CpNpG substrates	1/5416	3/62232	0.239028	0.739598	0.716	TraesCS6A02G015800	1
GO:0051721	MF	protein phosphatase 2A binding	1/5416	10/62232	0.59771	0.879756	0.851687	TraesCS7A02G178100	1
GO:0051740	MF	ethylene binding	1/5416	23/62232	0.876877	0.947444	0.917215	TraesCS6B02G439600	1
GO:0051864	MF	histone H3K36 demethylase activity	1/5416	8/62232	0.517345	0.856143	0.828826	TraesCS5B02G260900	1
GO:0052581	MF	(-)-isopiperitenone reductase activity	1/5416	3/62232	0.239028	0.739598	0.716	TraesCS2B02G371400	1
GO:0052595	MF	aliphatic amine oxidase activity	1/5416	12/62232	0.664696	0.892198	0.863732	TraesCS4B02G282700	1
GO:0052629	MF	phosphatidylinositol-3,5-bisphosphate 3-phosphatase activity	1/5416	3/62232	0.239028	0.739598	0.716	TraesCS7B02G175000	1
GO:0052630	MF	UDP-N-acetylgalactosamine diphosphorylase activity	1/5416	3/62232	0.239028	0.739598	0.716	TraesCS2B02G442900	1
GO:0052634	MF	C-19 gibberellin 2-beta-dioxygenase activity	1/5416	38/62232	0.968603	0.993043	0.961359	TraesCS1A02G392500	1
GO:0052640	MF	salicylic acid glucosyltransferase (glucoside-forming) activity	1/5416	4/62232	0.305258	0.793465	0.768149	TraesCS3B02G510100	1
GO:0052658	MF	inositol-1,4,5-trisphosphate 5-phosphatase activity	1/5416	11/62232	0.632727	0.890547	0.862133	TraesCS1A02G357300	1
GO:0052659	MF	inositol-1,3,4,5-tetrakisphosphate 5-phosphatase activity	1/5416	11/62232	0.632727	0.890547	0.862133	TraesCS1A02G357300	1
GO:0052692	MF	raffinose alpha-galactosidase activity	1/5416	22/62232	0.865135	0.941017	0.910992	TraesCS2B02G357600	1
GO:0052861	MF	endo-1,3(4)-beta-glucanase activity	1/5416	6/62232	0.42093	0.826354	0.799989	TraesCS3B02G448700	1
GO:0052862	MF	obsolete glucan endo-1,4-beta-glucanase activity, C-3 substituted reducing group	1/5416	6/62232	0.42093	0.826354	0.799989	TraesCS3B02G448700	1
GO:0052927	MF	CTP:tRNA cytidylyltransferase activity	1/5416	8/62232	0.517345	0.856143	0.828826	TraesCS2A02G179400	1
GO:0061575	MF	cyclin-dependent protein serine/threonine kinase activator activity	1/5416	24/62232	0.887596	0.956349	0.925836	TraesCS4B02G311000	1
GO:0061629	MF	RNA polymerase II-specific DNA-binding transcription factor binding	1/5416	9/62232	0.559356	0.857571	0.830209	TraesCS5B02G440000	1
GO:0061632	MF	RNA lariat debranching enzyme activator activity	1/5416	3/62232	0.239028	0.739598	0.716	TraesCS5B02G191100	1
GO:0061649	MF	ubiquitin-modified histone reader activity	1/5416	3/62232	0.239028	0.739598	0.716	TraesCS1B02G451500	1
GO:0061656	MF	SUMO conjugating enzyme activity	1/5416	9/62232	0.559356	0.857571	0.830209	TraesCS2A02G395300	1
GO:0061666	MF	UFM1 ligase activity	1/5416	6/62232	0.42093	0.826354	0.799989	TraesCS1B02G060100	1
GO:0061733	MF	peptide-lysine-N-acetyltransferase activity	1/5416	6/62232	0.42093	0.826354	0.799989	TraesCS4B02G317700	1
GO:0061749	MF	forked DNA-dependent helicase activity	1/5416	3/62232	0.239028	0.739598	0.716	TraesCS2B02G010000	1
GO:0061798	MF	GTP 3',8'-cyclase activity	1/5416	3/62232	0.239028	0.739598	0.716	TraesCS5B02G066700	1
GO:0061799	MF	cyclic pyranopterin monophosphate synthase activity	1/5416	6/62232	0.42093	0.826354	0.799989	TraesCS5B02G066700	1
GO:0061821	MF	telomeric D-loop binding	1/5416	3/62232	0.239028	0.739598	0.716	TraesCS2B02G010000	1
GO:0061849	MF	telomeric G-quadruplex DNA binding	1/5416	3/62232	0.239028	0.739598	0.716	TraesCS2B02G010000	1
GO:0061863	MF	microtubule plus end polymerase	1/5416	3/62232	0.239028	0.739598	0.716	TraesCS3B02G371500	1
GO:0062045	MF	L-lysine alpha-aminotransferase	1/5416	4/62232	0.305258	0.793465	0.768149	TraesCS4B02G264500	1
GO:0062131	MF	3-butenylglucosinolate 2-hydroxylase activity	1/5416	2/62232	0.166486	0.739598	0.716	TraesCS4A02G314000	1
GO:0062153	MF	C5-methylcytidine-containing RNA reader activity	1/5416	3/62232	0.239028	0.739598	0.716	TraesCS3A02G097700	1
GO:0070037	MF	rRNA (pseudouridine) methyltransferase activity	1/5416	7/62232	0.47133	0.839757	0.812964	TraesCS7B02G356300	1
GO:0070040	MF	rRNA (adenine(2503)-C2-)-methyltransferase activity	1/5416	9/62232	0.559356	0.857571	0.830209	TraesCS3A02G530100	1
GO:0070042	MF	rRNA (uridine-N3-)-methyltransferase activity	1/5416	17/62232	0.787344	0.922591	0.893155	TraesCS5B02G253900	1
GO:0070063	MF	RNA polymerase binding	1/5416	28/62232	0.92192	0.97563	0.944501	TraesCS5B02G210200	1
GO:0070337	MF	3'-flap-structured DNA binding	1/5416	3/62232	0.239028	0.739598	0.716	TraesCS2B02G010000	1
GO:0070523	MF	11-beta-hydroxysteroid dehydrogenase (NAD+) activity	1/5416	2/62232	0.166486	0.739598	0.716	TraesCS5B02G061600	1
GO:0070530	MF	K63-linked polyubiquitin modification-dependent protein binding	1/5416	5/62232	0.365725	0.826354	0.799989	TraesCS4A02G047100	1
GO:0070566	MF	adenylyltransferase activity	1/5416	6/62232	0.42093	0.826354	0.799989	TraesCS1A02G418500	1
GO:0070577	MF	lysine-acetylated histone binding	1/5416	15/62232	0.744857	0.91347	0.884325	TraesCS7B02G127600	1
GO:0070696	MF	transmembrane receptor protein serine/threonine kinase binding	1/5416	18/62232	0.805857	0.927847	0.898243	TraesCS5A02G201400	1
GO:0070733	MF	AMPylase activity	1/5416	3/62232	0.239028	0.739598	0.716	TraesCS7A02G227000	1
GO:0070742	MF	C2H2 zinc finger domain binding	1/5416	5/62232	0.365725	0.826354	0.799989	TraesCS4A02G368700	1
GO:0070773	MF	protein-N-terminal glutamine amidohydrolase activity	1/5416	3/62232	0.239028	0.739598	0.716	TraesCS1A02G242200	1
GO:0070878	MF	primary miRNA binding	1/5416	15/62232	0.744857	0.91347	0.884325	TraesCS2B02G424200	1
GO:0070905	MF	serine binding	1/5416	12/62232	0.664696	0.892198	0.863732	TraesCS2B02G521700	1
GO:0071074	MF	eukaryotic initiation factor eIF2 binding	1/5416	11/62232	0.632727	0.890547	0.862133	TraesCS6B02G147200	1
GO:0071558	MF	histone H3K27me2/H3K27me3 demethylase activity	1/5416	14/62232	0.720529	0.908161	0.879185	TraesCS5B02G260900	1
GO:0071566	MF	UFM1 activating enzyme activity	1/5416	3/62232	0.239028	0.739598	0.716	TraesCS7B02G005700	1
GO:0071567	MF	deUFMylase activity	1/5416	3/62232	0.239028	0.739598	0.716	TraesCS7A02G341300	1
GO:0071617	MF	lysophospholipid acyltransferase activity	1/5416	13/62232	0.693883	0.904221	0.87537	TraesCS6A02G256300	1
GO:0072354	MF	histone H3T3 kinase activity	1/5416	3/62232	0.239028	0.739598	0.716	TraesCS2A02G149600	1
GO:0080045	MF	quercetin 3'-O-glucosyltransferase activity	1/5416	4/62232	0.305258	0.793465	0.768149	TraesCS1A02G424000	1
GO:0080047	MF	GDP-L-galactose phosphorylase activity	1/5416	9/62232	0.559356	0.857571	0.830209	TraesCS5B02G111700	1
GO:0080048	MF	GDP-D-glucose phosphorylase activity	1/5416	9/62232	0.559356	0.857571	0.830209	TraesCS5B02G111700	1
GO:0080079	MF	cellobiose glucosidase activity	1/5416	21/62232	0.852275	0.936314	0.90644	TraesCS3B02G006000	1
GO:0080095	MF	phosphatidylethanolamine-sterol O-acyltransferase activity	1/5416	3/62232	0.239028	0.739598	0.716	TraesCS6B02G330300	1
GO:0080096	MF	phosphatidate-sterol O-acyltransferase activity	1/5416	3/62232	0.239028	0.739598	0.716	TraesCS6B02G330300	1
GO:0080115	MF	myosin XI tail binding	1/5416	50/62232	0.98948	0.998534	0.966674	TraesCS3B02G343400	1
GO:0080116	MF	glucuronoxylan glucuronosyltransferase activity	1/5416	20/62232	0.838188	0.936314	0.90644	TraesCS3A02G440800	1
GO:0080118	MF	brassinosteroid sulfotransferase activity	1/5416	10/62232	0.59771	0.879756	0.851687	TraesCS7B02G141600	1
GO:0080122	MF	AMP transmembrane transporter activity	1/5416	3/62232	0.239028	0.739598	0.716	TraesCS7A02G376600	1
GO:0080133	MF	midchain alkane hydroxylase activity	1/5416	21/62232	0.852275	0.936314	0.90644	TraesCS4A02G476900	1
GO:0080139	MF	borate efflux transmembrane transporter activity	1/5416	10/62232	0.59771	0.879756	0.851687	TraesCS3A02G126300	1
GO:0080150	MF	S-adenosyl-L-methionine:benzoic acid carboxyl methyl transferase activity	1/5416	12/62232	0.664696	0.892198	0.863732	TraesCS3A02G471100	1
GO:0089715	MF	tRNA (L-threonylcarbamoyladenosine(37)-C2) methyltransferase activity	1/5416	4/62232	0.305258	0.793465	0.768149	TraesCS5A02G219900	1
GO:0090416	MF	nicotinate transmembrane transporter activity	1/5416	16/62232	0.767067	0.917089	0.887828	TraesCS5A02G377000	1
GO:0090417	MF	N-methylnicotinate transmembrane transporter activity	1/5416	16/62232	0.767067	0.917089	0.887828	TraesCS5A02G377000	1
GO:0090422	MF	thiamine pyrophosphate transmembrane transporter activity	1/5416	3/62232	0.239028	0.739598	0.716	TraesCS3D02G446800	1
GO:0090433	MF	palmitoyl-CoA ligase activity	1/5416	6/62232	0.42093	0.826354	0.799989	TraesCS4B02G110600	1
GO:0090439	MF	tetraketide alpha-pyrone synthase activity	1/5416	6/62232	0.42093	0.826354	0.799989	TraesCS5B02G003100	1
GO:0090440	MF	abscisic acid transmembrane transporter activity	1/5416	14/62232	0.720529	0.908161	0.879185	TraesCS7A02G365100	1
GO:0090448	MF	glucosinolate:proton symporter activity	1/5416	15/62232	0.744857	0.91347	0.884325	TraesCS2B02G057700	1
GO:0090599	MF	alpha-glucosidase activity	1/5416	3/62232	0.239028	0.739598	0.716	TraesCS4A02G066900	1
GO:0097100	MF	supercoiled DNA binding	1/5416	2/62232	0.166486	0.739598	0.716	TraesCS2A02G192400	1
GO:0097110	MF	scaffold protein binding	1/5416	4/62232	0.305258	0.793465	0.768149	TraesCS7A02G137100	1
GO:0097363	MF	protein O-acetylglucosaminyltransferase activity	1/5416	7/62232	0.47133	0.839757	0.812964	TraesCS6B02G136300	1
GO:0097657	MF	3',5'-nucleotide bisphosphate phosphatase activity	1/5416	5/62232	0.365725	0.826354	0.799989	TraesCS4B02G268000	1
GO:0097718	MF	disordered domain specific binding	1/5416	9/62232	0.559356	0.857571	0.830209	TraesCS3B02G595900	1
GO:0098809	MF	nitrite reductase activity	1/5416	6/62232	0.42093	0.826354	0.799989	TraesCS5A02G365100	1
GO:0102009	MF	proline dipeptidase activity	1/5416	11/62232	0.632727	0.890547	0.862133	TraesCS5A02G196200	1
GO:0102028	MF	obsolete cystathionine gamma-synthase activity (acts on O-phosphohomoserine)	1/5416	16/62232	0.767067	0.917089	0.887828	TraesCS2A02G058800	1
GO:0102033	MF	long-chain fatty acid omega-hydroxylase activity	1/5416	6/62232	0.42093	0.826354	0.799989	TraesCS3A02G368200	1
GO:0102067	MF	geranylgeranyl diphosphate reductase activity	1/5416	6/62232	0.42093	0.826354	0.799989	TraesCS3A02G181400	1
GO:0102069	MF	zerumbone synthase activity	1/5416	4/62232	0.305258	0.793465	0.768149	TraesCS5B02G476900	1
GO:0102158	MF	very-long-chain (3R)-3-hydroxyacyl-CoA dehydratase activity	1/5416	21/62232	0.852275	0.936314	0.90644	TraesCS3B02G089500	1
GO:0102170	MF	5-epi-aristolochene-1,3-dihydroxylase activity	1/5416	8/62232	0.517345	0.856143	0.828826	TraesCS7B02G171100	1
GO:0102202	MF	obsolete soladodine glucosyltransferase activity	1/5416	7/62232	0.47133	0.839757	0.812964	TraesCS3B02G411500	1
GO:0102203	MF	obsolete brassicasterol glucosyltransferase activity	1/5416	7/62232	0.47133	0.839757	0.812964	TraesCS3B02G411500	1
GO:0102205	MF	obsolete cholesterol alpha-glucosyltransferase activity	1/5416	7/62232	0.47133	0.839757	0.812964	TraesCS3B02G411500	1
GO:0102250	MF	obsolete linear malto-oligosaccharide phosphorylase activity	1/5416	9/62232	0.559356	0.857571	0.830209	TraesCS5A02G395200	1
GO:0102289	MF	beta-amyrin 11-oxidase activity	1/5416	2/62232	0.166486	0.739598	0.716	TraesCS7A02G505000	1
GO:0102290	MF	obsolete beta-amyrin monooxygenase activity	1/5416	2/62232	0.166486	0.739598	0.716	TraesCS7A02G505000	1
GO:0102291	MF	obsolete 11alpha-hydroxy-beta-amyrin dehydrogenase activity	1/5416	2/62232	0.166486	0.739598	0.716	TraesCS7A02G505000	1
GO:0102351	MF	obsolete gamma-aminobutyrate transaminase (glyoxylate dependent) activity	1/5416	8/62232	0.517345	0.856143	0.828826	TraesCS7A02G334200	1
GO:0102358	MF	daphnetin-8-O-methyltransferase activity	1/5416	10/62232	0.59771	0.879756	0.851687	TraesCS7A02G537900	1
GO:0102389	MF	polyprenol reductase activity	1/5416	3/62232	0.239028	0.739598	0.716	TraesCS2A02G397300	1
GO:0102499	MF	obsolete SHG alpha-glucan phosphorylase activity	1/5416	9/62232	0.559356	0.857571	0.830209	TraesCS5A02G395200	1
GO:0102562	MF	obsolete hydroxyproline O-arbinofuranose transferase activity	1/5416	9/62232	0.559356	0.857571	0.830209	TraesCS7B02G046000	1
GO:0102566	MF	obsolete 1-acyl dihydroxyacetone phosphate reductase activity	1/5416	2/62232	0.166486	0.739598	0.716	TraesCS5A02G012000	1
GO:0102704	MF	GDP-Man:Man2GlcNAc2-PP-dolichol alpha-1,6-mannosyltransferase activity	1/5416	6/62232	0.42093	0.826354	0.799989	TraesCS2B02G472000	1
GO:0102726	MF	DIMBOA glucoside beta-D-glucosidase activity	1/5416	8/62232	0.517345	0.856143	0.828826	TraesCS5B02G418000	1
GO:0102742	MF	obsolete R(+)-3,4-dihydroxyphenyllactate:NADP+ oxidoreductase activity	1/5416	8/62232	0.517345	0.856143	0.828826	TraesCS3B02G357700	1
GO:0102773	MF	obsolete dihydroceramide kinase activity	1/5416	3/62232	0.239028	0.739598	0.716	TraesCS6A02G244000	1
GO:0102802	MF	thebaine 6-O-demethylase activity	1/5416	11/62232	0.632727	0.890547	0.862133	TraesCS7B02G042200	1
GO:0102803	MF	obsolete thebane O-demethylase activity	1/5416	11/62232	0.632727	0.890547	0.862133	TraesCS7B02G042200	1
GO:0102805	MF	codeine O-demethylase activity	1/5416	11/62232	0.632727	0.890547	0.862133	TraesCS7B02G042200	1
GO:0102884	MF	alpha-zingiberene synthase activity	1/5416	3/62232	0.239028	0.739598	0.716	TraesCS6A02G183000	1
GO:0102978	MF	furaneol oxidoreductase activity	1/5416	3/62232	0.239028	0.739598	0.716	TraesCS6A02G133100	1
GO:0103045	MF	L-methionine N-acyltransferase activity	1/5416	10/62232	0.59771	0.879756	0.851687	TraesCS2B02G215900	1
GO:0103068	MF	leukotriene C4 gamma-glutamyl transferase activity	1/5416	8/62232	0.517345	0.856143	0.828826	TraesCS2A02G342800	1
GO:0106009	MF	(4S)-4-hydroxy-2-oxoglutarate aldolase activity	1/5416	4/62232	0.305258	0.793465	0.768149	TraesCS4B02G357500	1
GO:0106262	MF	1-acylglycerophosphoethanolamine O-acyltransferase activity	1/5416	10/62232	0.59771	0.879756	0.851687	TraesCS6A02G256300	1
GO:0106263	MF	1-acylglycerophosphoserine O-acyltransferase activity	1/5416	10/62232	0.59771	0.879756	0.851687	TraesCS6A02G256300	1
GO:0106365	MF	beta-carotene isomerase activity	1/5416	10/62232	0.59771	0.879756	0.851687	TraesCS1A02G073000	1
GO:0106430	MF	dihydroorotate dehydrogenase (quinone) activity	1/5416	3/62232	0.239028	0.739598	0.716	TraesCS2A02G555100	1
GO:0120091	MF	jasmonic acid hydrolase	1/5416	29/62232	0.928718	0.978944	0.94771	TraesCS3B02G383900	1
GO:0140031	MF	phosphorylation-dependent protein binding	1/5416	3/62232	0.239028	0.739598	0.716	TraesCS4B02G099800	1
GO:0140078	MF	class I DNA-(apurinic or apyrimidinic site) endonuclease activity	1/5416	15/62232	0.744857	0.91347	0.884325	TraesCS2A02G022000	1
GO:0140101	MF	catalytic activity, acting on a tRNA	1/5416	3/62232	0.239028	0.739598	0.716	TraesCS2B02G416200	1
GO:0140311	MF	protein sequestering activity	1/5416	13/62232	0.693883	0.904221	0.87537	TraesCS3A02G173300	1
GO:0140326	MF	ATPase-coupled intramembrane lipid transporter activity	1/5416	26/62232	0.906317	0.969752	0.938811	TraesCS4B02G174300	1
GO:0140463	MF	chromatin-protein adaptor activity	1/5416	6/62232	0.42093	0.826354	0.799989	TraesCS4B02G099800	1
GO:0140537	MF	transcription regulator activator activity	1/5416	8/62232	0.517345	0.856143	0.828826	TraesCS3B02G339200	1
GO:0140561	MF	EGF-domain serine glucosyltransferase activity	1/5416	2/62232	0.166486	0.739598	0.716	TraesCS7B02G229100	1
GO:0140562	MF	EGF-domain serine xylosyltransferase activity	1/5416	2/62232	0.166486	0.739598	0.716	TraesCS7B02G229100	1
GO:0140663	MF	ATP-dependent FeS chaperone activity	1/5416	12/62232	0.664696	0.892198	0.863732	TraesCS6B02G243300	1
GO:0140683	MF	histone H3K9me/H3K9me2 demethylase activity	1/5416	3/62232	0.239028	0.739598	0.716	TraesCS6B02G036900	1
GO:0140693	MF	molecular condensate scaffold activity	1/5416	7/62232	0.47133	0.839757	0.812964	TraesCS4B02G183600	1
GO:0140824	MF	thioredoxin-dependent peroxiredoxin activity	1/5416	2/62232	0.166486	0.739598	0.716	TraesCS2B02G174400	1
GO:0140938	MF	histone H3 methyltransferase activity	1/5416	3/62232	0.239028	0.739598	0.716	TraesCS6B02G302100	1
GO:0140948	MF	histone H3K9 monomethyltransferase activity	1/5416	15/62232	0.744857	0.91347	0.884325	TraesCS2A02G478800	1
GO:0140999	MF	histone H3K4 trimethyltransferase activity	1/5416	18/62232	0.805857	0.927847	0.898243	TraesCS2B02G317900	1
GO:0141100	MF	tRNA (guanine(18)-2'-O)-methyltransferase activity	1/5416	3/62232	0.239028	0.739598	0.716	TraesCS2B02G208800	1
GO:1901149	MF	salicylic acid binding	1/5416	17/62232	0.787344	0.922591	0.893155	TraesCS2B02G521700	1
GO:1901981	MF	phosphatidylinositol phosphate binding	1/5416	6/62232	0.42093	0.826354	0.799989	TraesCS2A02G166700	1
GO:1904408	MF	melatonin binding	1/5416	3/62232	0.239028	0.739598	0.716	TraesCS5A02G393300	1
GO:1905773	MF	8-hydroxy-2'-deoxyguanosine DNA binding	1/5416	3/62232	0.239028	0.739598	0.716	TraesCS2B02G010000	1
GO:1990050	MF	phosphatidic acid transfer activity	1/5416	6/62232	0.42093	0.826354	0.799989	TraesCS6A02G281500	1
GO:1990189	MF	peptide-serine-alpha-N-acetyltransferase activity	1/5416	12/62232	0.664696	0.892198	0.863732	TraesCS2A02G528900	1
GO:1990190	MF	peptide-glutamate-alpha-N-acetyltransferase activity	1/5416	6/62232	0.42093	0.826354	0.799989	TraesCS2A02G528900	1
GO:1990226	MF	histone methyltransferase binding	1/5416	8/62232	0.517345	0.856143	0.828826	TraesCS1A02G379300	1
GO:1990247	MF	N6-methyladenosine-containing RNA reader activity	1/5416	7/62232	0.47133	0.839757	0.812964	TraesCS3A02G097700	1
GO:1990381	MF	ubiquitin-specific protease binding	1/5416	12/62232	0.664696	0.892198	0.863732	TraesCS1A02G123000	1
GO:1990450	MF	linear polyubiquitin binding	1/5416	3/62232	0.239028	0.739598	0.716	TraesCS3A02G122900	1
GO:1990538	MF	xylan O-acetyltransferase activity	1/5416	59/62232	0.995367	0.999901	0.967998	TraesCS5A02G473200	1
GO:1990585	MF	hydroxyproline O-arabinosyltransferase activity	1/5416	3/62232	0.239028	0.739598	0.716	TraesCS7B02G046000	1
GO:1990814	MF	DNA/DNA annealing activity	1/5416	3/62232	0.239028	0.739598	0.716	TraesCS6B02G371000	1
GO:2001069	MF	glycogen binding	1/5416	1/62232	0.0870292	0.721339	0.698324	TraesCS1A02G278200	1
GO:0000109	CC	nucleotide-excision repair complex	1/5421	4/62627	0.303829	0.86049	0.86049	TraesCS2B02G187400	1
GO:0000159	CC	protein phosphatase type 2A complex	1/5421	49/62627	0.988182	0.999918	0.999918	TraesCS7A02G178100	1
GO:0000178	CC	exosome (RNase complex)	1/5421	15/62627	0.742883	0.940008	0.940008	TraesCS4A02G239300	1
GO:0000228	CC	nuclear chromosome	1/5421	16/62627	0.765145	0.943792	0.943792	TraesCS4A02G105600	1
GO:0000275	CC	obsolete mitochondrial proton-transporting ATP synthase complex, catalytic sector F(1)	1/5421	19/62627	0.821019	0.949686	0.949686	TraesCS3A02G291800	1
GO:0000311	CC	plastid large ribosomal subunit	1/5421	3/62627	0.237854	0.831973	0.831973	TraesCS4A02G091100	1
GO:0000329	CC	fungal-type vacuole membrane	1/5421	11/62627	0.630645	0.927653	0.927653	TraesCS5A02G012000	1
GO:0000333	CC	telomerase catalytic core complex	1/5421	3/62627	0.237854	0.831973	0.831973	TraesCS7A02G214100	1
GO:0000346	CC	transcription export complex	1/5421	3/62627	0.237854	0.831973	0.831973	TraesCS5A02G195000	1
GO:0000418	CC	RNA polymerase IV complex	1/5421	68/62627	0.997888	0.999918	0.999918	TraesCS1B02G123600	1
GO:0000421	CC	autophagosome membrane	1/5421	19/62627	0.821019	0.949686	0.949686	TraesCS2A02G224000	1
GO:0000506	CC	glycosylphosphatidylinositol-N-acetylglucosaminyltransferase (GPI-GnT) complex	1/5421	13/62627	0.691831	0.927653	0.927653	TraesCS5B02G415900	1
GO:0000791	CC	euchromatin	1/5421	23/62627	0.875413	0.977939	0.977939	TraesCS2A02G501000	1
GO:0000811	CC	GINS complex	1/5421	16/62627	0.765145	0.943792	0.943792	TraesCS3B02G355200	1
GO:0000839	CC	Hrd1p ubiquitin ligase ERAD-L complex	1/5421	9/62627	0.557314	0.892854	0.892854	TraesCS1A02G123000	1
GO:0000938	CC	GARP complex	1/5421	15/62627	0.742883	0.940008	0.940008	TraesCS4A02G246400	1
GO:0001652	CC	granular component	1/5421	3/62627	0.237854	0.831973	0.831973	TraesCS2A02G501000	1
GO:0001673	CC	male germ cell nucleus	1/5421	12/62627	0.662622	0.927653	0.927653	TraesCS4B02G099800	1
GO:0001725	CC	stress fiber	1/5421	4/62627	0.303829	0.86049	0.86049	TraesCS4A02G272600	1
GO:0002144	CC	cytosolic tRNA wobble base thiouridylase complex	1/5421	3/62627	0.237854	0.831973	0.831973	TraesCS5B02G209300	1
GO:0005628	CC	prospore membrane	1/5421	11/62627	0.630645	0.927653	0.927653	TraesCS3B02G475100	1
GO:0005641	CC	nuclear envelope lumen	1/5421	3/62627	0.237854	0.831973	0.831973	TraesCS3B02G329100	1
GO:0005663	CC	DNA replication factor C complex	1/5421	43/62627	0.979646	0.999918	0.999918	TraesCS6A02G322400	1
GO:0005668	CC	RNA polymerase transcription factor SL1 complex	1/5421	7/62627	0.469426	0.887886	0.887886	TraesCS2B02G083500	1
GO:0005672	CC	transcription factor TFIIA complex	1/5421	18/62627	0.804053	0.949686	0.949686	TraesCS5B02G440000	1
GO:0005683	CC	U7 snRNP	1/5421	9/62627	0.557314	0.892854	0.892854	TraesCS6A02G089100	1
GO:0005690	CC	U4atac snRNP	1/5421	3/62627	0.237854	0.831973	0.831973	TraesCS4A02G072500	1
GO:0005746	CC	obsolete mitochondrial respirasome	1/5421	7/62627	0.469426	0.887886	0.887886	TraesCS3B02G106400	1
GO:0005775	CC	vacuolar lumen	1/5421	14/62627	0.718512	0.935877	0.935877	TraesCS2A02G386100	1
GO:0005791	CC	rough endoplasmic reticulum	1/5421	6/62627	0.419142	0.86049	0.86049	TraesCS5A02G438300	1
GO:0005795	CC	Golgi stack	1/5421	28/62627	0.920788	0.989408	0.989408	TraesCS7A02G256000	1
GO:0005814	CC	centriole	1/5421	12/62627	0.662622	0.927653	0.927653	TraesCS3A02G284800	1
GO:0005848	CC	mRNA cleavage stimulating factor complex	1/5421	6/62627	0.419142	0.86049	0.86049	TraesCS3A02G485000	1
GO:0005851	CC	eukaryotic translation initiation factor 2B complex	1/5421	18/62627	0.804053	0.949686	0.949686	TraesCS6B02G421000	1
GO:0005892	CC	acetylcholine-gated channel complex	1/5421	3/62627	0.237854	0.831973	0.831973	TraesCS2B02G099700	1
GO:0005901	CC	caveola	1/5421	17/62627	0.785479	0.943792	0.943792	TraesCS5B02G300400	1
GO:0005902	CC	microvillus	1/5421	5/62627	0.364093	0.86049	0.86049	TraesCS3A02G224500	1
GO:0005905	CC	clathrin-coated pit	1/5421	48/62627	0.987061	0.999918	0.999918	TraesCS5B02G296700	1
GO:0005911	CC	cell-cell junction	1/5421	5/62627	0.364093	0.86049	0.86049	TraesCS3A02G224500	1
GO:0005930	CC	axoneme	1/5421	8/62627	0.515358	0.892854	0.892854	TraesCS6B02G134000	1
GO:0005951	CC	carbamoyl-phosphate synthase complex	1/5421	3/62627	0.237854	0.831973	0.831973	TraesCS5A02G156200	1
GO:0005958	CC	DNA-dependent protein kinase-DNA ligase 4 complex	1/5421	6/62627	0.419142	0.86049	0.86049	TraesCS2A02G431800	1
GO:0009344	CC	nitrite reductase complex [NAD(P)H]	1/5421	10/62627	0.595638	0.923239	0.923239	TraesCS2B02G342000	1
GO:0009349	CC	riboflavin synthase complex	1/5421	3/62627	0.237854	0.831973	0.831973	TraesCS2B02G371700	1
GO:0009509	CC	chromoplast	1/5421	20/62627	0.836516	0.960445	0.960445	TraesCS4A02G401700	1
GO:0009511	CC	plasmodesmatal endoplasmic reticulum	1/5421	3/62627	0.237854	0.831973	0.831973	TraesCS6A02G349800	1
GO:0009513	CC	etioplast	1/5421	9/62627	0.557314	0.892854	0.892854	TraesCS6B02G128800	1
GO:0009538	CC	photosystem I reaction center	1/5421	16/62627	0.765145	0.943792	0.943792	TraesCS5B02G417400	1
GO:0009547	CC	plastid ribosome	1/5421	3/62627	0.237854	0.831973	0.831973	TraesCS4A02G091100	1
GO:0009574	CC	preprophase band	1/5421	62/62627	0.996362	0.999918	0.999918	TraesCS6A02G089500	1
GO:0009575	CC	chromoplast stroma	1/5421	3/62627	0.237854	0.831973	0.831973	TraesCS2B02G260200	1
GO:0009921	CC	auxin efflux carrier complex	1/5421	9/62627	0.557314	0.892854	0.892854	TraesCS7A02G492400	1
GO:0009925	CC	basal plasma membrane	1/5421	12/62627	0.662622	0.927653	0.927653	TraesCS4A02G038000	1
GO:0010009	CC	cytoplasmic side of endosome membrane	1/5421	6/62627	0.419142	0.86049	0.86049	TraesCS4B02G268600	1
GO:0012506	CC	vesicle membrane	1/5421	12/62627	0.662622	0.927653	0.927653	TraesCS1A02G051800	1
GO:0012510	CC	trans-Golgi network transport vesicle membrane	1/5421	26/62627	0.905056	0.981804	0.981804	TraesCS6A02G321900	1
GO:0014069	CC	postsynaptic density	1/5421	8/62627	0.515358	0.892854	0.892854	TraesCS7A02G137100	1
GO:0015934	CC	large ribosomal subunit	1/5421	38/62627	0.967983	0.999918	0.999918	TraesCS4A02G109800	1
GO:0016035	CC	zeta DNA polymerase complex	1/5421	3/62627	0.237854	0.831973	0.831973	TraesCS2B02G137400	1
GO:0016460	CC	myosin II complex	1/5421	6/62627	0.419142	0.86049	0.86049	TraesCS7B02G217200	1
GO:0016514	CC	SWI/SNF complex	1/5421	29/62627	0.927648	0.991483	0.991483	TraesCS4B02G097500	1
GO:0016587	CC	Isw1 complex	1/5421	9/62627	0.557314	0.892854	0.892854	TraesCS3A02G461600	1
GO:0017054	CC	negative cofactor 2 complex	1/5421	6/62627	0.419142	0.86049	0.86049	TraesCS1A02G310700	1
GO:0017177	CC	glucosidase II complex	1/5421	9/62627	0.557314	0.892854	0.892854	TraesCS4A02G066900	1
GO:0030018	CC	Z disc	1/5421	22/62627	0.863602	0.973515	0.973515	TraesCS4B02G076800	1
GO:0030093	CC	chloroplast photosystem I	1/5421	9/62627	0.557314	0.892854	0.892854	TraesCS1A02G200000	1
GO:0030119	CC	AP-type membrane coat adaptor complex	1/5421	2/62627	0.165629	0.831973	0.831973	TraesCS6B02G465300	1
GO:0030175	CC	filopodium	1/5421	6/62627	0.419142	0.86049	0.86049	TraesCS3A02G224500	1
GO:0030315	CC	T-tubule	1/5421	3/62627	0.237854	0.831973	0.831973	TraesCS1A02G278200	1
GO:0030672	CC	synaptic vesicle membrane	1/5421	13/62627	0.691831	0.927653	0.927653	TraesCS7B02G164400	1
GO:0030867	CC	rough endoplasmic reticulum membrane	1/5421	6/62627	0.419142	0.86049	0.86049	TraesCS5A02G438300	1
GO:0030877	CC	beta-catenin destruction complex	1/5421	3/62627	0.237854	0.831973	0.831973	TraesCS3B02G329100	1
GO:0030906	CC	retromer, cargo-selective complex	1/5421	3/62627	0.237854	0.831973	0.831973	TraesCS5B02G453000	1
GO:0030964	CC	NADH dehydrogenase complex	1/5421	13/62627	0.691831	0.927653	0.927653	TraesCS7A02G512600	1
GO:0031090	CC	organelle membrane	1/5421	31/62627	0.939637	0.995854	0.995854	TraesCS7A02G078500	1
GO:0031143	CC	pseudopodium	1/5421	3/62627	0.237854	0.831973	0.831973	TraesCS3A02G224500	1
GO:0031209	CC	SCAR complex	1/5421	21/62627	0.850672	0.965964	0.965964	TraesCS4B02G308000	1
GO:0031252	CC	cell leading edge	1/5421	11/62627	0.630645	0.927653	0.927653	TraesCS3A02G224500	1
GO:0031261	CC	DNA replication preinitiation complex	1/5421	9/62627	0.557314	0.892854	0.892854	TraesCS5B02G141300	1
GO:0031380	CC	nuclear RNA-directed RNA polymerase complex	1/5421	32/62627	0.944864	0.999686	0.999686	TraesCS4B02G231900	1
GO:0031389	CC	Rad17 RFC-like complex	1/5421	19/62627	0.821019	0.949686	0.949686	TraesCS6A02G322400	1
GO:0031390	CC	Ctf18 RFC-like complex	1/5421	23/62627	0.875413	0.977939	0.977939	TraesCS6A02G322400	1
GO:0031391	CC	Elg1 RFC-like complex	1/5421	22/62627	0.863602	0.973515	0.973515	TraesCS6A02G322400	1
GO:0031415	CC	NatA complex	1/5421	11/62627	0.630645	0.927653	0.927653	TraesCS2A02G528900	1
GO:0031429	CC	box H/ACA snoRNP complex	1/5421	18/62627	0.804053	0.949686	0.949686	TraesCS2A02G151800	1
GO:0031465	CC	Cul4B-RING E3 ubiquitin ligase complex	1/5421	3/62627	0.237854	0.831973	0.831973	TraesCS4B02G037200	1
GO:0031466	CC	Cul5-RING ubiquitin ligase complex	1/5421	2/62627	0.165629	0.831973	0.831973	TraesCS4B02G139800	1
GO:0031515	CC	tRNA (m1A) methyltransferase complex	1/5421	9/62627	0.557314	0.892854	0.892854	TraesCS3B02G020400	1
GO:0031520	CC	plasma membrane of cell tip	1/5421	6/62627	0.419142	0.86049	0.86049	TraesCS1B02G024700	1
GO:0031594	CC	neuromuscular junction	1/5421	11/62627	0.630645	0.927653	0.927653	TraesCS2B02G099700	1
GO:0031897	CC	Tic complex	1/5421	3/62627	0.237854	0.831973	0.831973	TraesCS1B02G182500	1
GO:0031931	CC	TORC1 complex	1/5421	12/62627	0.662622	0.927653	0.927653	TraesCS4A02G288600	1
GO:0031932	CC	TORC2 complex	1/5421	9/62627	0.557314	0.892854	0.892854	TraesCS4A02G288600	1
GO:0032039	CC	integrator complex	1/5421	5/62627	0.364093	0.86049	0.86049	TraesCS6A02G251900	1
GO:0032153	CC	cell division site	1/5421	21/62627	0.850672	0.965964	0.965964	TraesCS1B02G392400	1
GO:0032301	CC	MutSalpha complex	1/5421	9/62627	0.557314	0.892854	0.892854	TraesCS1A02G135100	1
GO:0032797	CC	SMN complex	1/5421	12/62627	0.662622	0.927653	0.927653	TraesCS6B02G172500	1
GO:0032807	CC	DNA ligase IV complex	1/5421	6/62627	0.419142	0.86049	0.86049	TraesCS2A02G431800	1
GO:0032983	CC	kainate selective glutamate receptor complex	1/5421	15/62627	0.742883	0.940008	0.940008	TraesCS6B02G065400	1
GO:0033162	CC	melanosome membrane	1/5421	6/62627	0.419142	0.86049	0.86049	TraesCS4A02G020100	1
GO:0033186	CC	CAF-1 complex	1/5421	6/62627	0.419142	0.86049	0.86049	TraesCS7B02G224100	1
GO:0033256	CC	I-kappaB/NF-kappaB complex	1/5421	1/62627	0.0865601	0.831973	0.831973	TraesCS2A02G117500	1
GO:0033281	CC	TAT protein transport complex	1/5421	10/62627	0.595638	0.923239	0.923239	TraesCS6B02G338600	1
GO:0033553	CC	rDNA heterochromatin	1/5421	2/62627	0.165629	0.831973	0.831973	TraesCS6A02G208400	1
GO:0034045	CC	phagophore assembly site membrane	1/5421	49/62627	0.988182	0.999918	0.999918	TraesCS1A02G278200	1
GO:0034388	CC	Pwp2p-containing subcomplex of 90S preribosome	1/5421	14/62627	0.718512	0.935877	0.935877	TraesCS2B02G282300	1
GO:0034399	CC	nuclear periphery	1/5421	30/62627	0.933913	0.991483	0.991483	TraesCS5B02G109500	1
GO:0034455	CC	t-UTP complex	1/5421	6/62627	0.419142	0.86049	0.86049	TraesCS5A02G049800	1
GO:0034506	CC	chromosome, centromeric core domain	1/5421	6/62627	0.419142	0.86049	0.86049	TraesCS1A02G071200	1
GO:0034657	CC	GID complex	1/5421	12/62627	0.662622	0.927653	0.927653	TraesCS6A02G252500	1
GO:0034693	CC	U11/U12 snRNP	1/5421	6/62627	0.419142	0.86049	0.86049	TraesCS5A02G298000	1
GO:0034708	CC	methyltransferase complex	1/5421	3/62627	0.237854	0.831973	0.831973	TraesCS3B02G172700	1
GO:0034774	CC	secretory granule lumen	1/5421	1/62627	0.0865601	0.831973	0.831973	TraesCS2A02G117500	1
GO:0035102	CC	PRC1 complex	1/5421	6/62627	0.419142	0.86049	0.86049	TraesCS1B02G327300	1
GO:0035189	CC	Rb-E2F complex	1/5421	3/62627	0.237854	0.831973	0.831973	TraesCS7B02G162700	1
GO:0035339	CC	obsolete SPOTS complex	1/5421	5/62627	0.364093	0.86049	0.86049	TraesCS4A02G211000	1
GO:0035452	CC	extrinsic component of plastid membrane	1/5421	3/62627	0.237854	0.831973	0.831973	TraesCS5B02G358700	1
GO:0035525	CC	NF-kappaB p50/p65 complex	1/5421	1/62627	0.0865601	0.831973	0.831973	TraesCS2A02G117500	1
GO:0035580	CC	specific granule lumen	1/5421	1/62627	0.0865601	0.831973	0.831973	TraesCS2A02G117500	1
GO:0035618	CC	root hair	1/5421	19/62627	0.821019	0.949686	0.949686	TraesCS5B02G136900	1
GO:0036064	CC	ciliary basal body	1/5421	11/62627	0.630645	0.927653	0.927653	TraesCS6B02G134000	1
GO:0036396	CC	RNA N6-methyladenosine methyltransferase complex	1/5421	9/62627	0.557314	0.892854	0.892854	TraesCS7B02G249400	1
GO:0042170	CC	plastid membrane	1/5421	6/62627	0.419142	0.86049	0.86049	TraesCS1B02G150800	1
GO:0042470	CC	melanosome	1/5421	6/62627	0.419142	0.86049	0.86049	TraesCS4A02G020100	1
GO:0042721	CC	TIM22 mitochondrial import inner membrane insertion complex	1/5421	20/62627	0.836516	0.960445	0.960445	TraesCS4B02G310400	1
GO:0042765	CC	GPI-anchor transamidase complex	1/5421	21/62627	0.850672	0.965964	0.965964	TraesCS2B02G202600	1
GO:0042995	CC	cell projection	1/5421	42/62627	0.977716	0.999918	0.999918	TraesCS2B02G123100	1
GO:0043036	CC	starch grain	1/5421	8/62627	0.515358	0.892854	0.892854	TraesCS5A02G501000	1
GO:0043202	CC	lysosomal lumen	1/5421	15/62627	0.742883	0.940008	0.940008	TraesCS2A02G291000	1
GO:0043240	CC	Fanconi anaemia nuclear complex	1/5421	9/62627	0.557314	0.892854	0.892854	TraesCS2A02G324100	1
GO:0043527	CC	tRNA methyltransferase complex	1/5421	10/62627	0.595638	0.923239	0.923239	TraesCS5B02G389600	1
GO:0043529	CC	GET complex	1/5421	12/62627	0.662622	0.927653	0.927653	TraesCS6A02G307400	1
GO:0043596	CC	nuclear replication fork	1/5421	16/62627	0.765145	0.943792	0.943792	TraesCS5B02G141300	1
GO:0043614	CC	multi-eIF complex	1/5421	11/62627	0.630645	0.927653	0.927653	TraesCS1B02G441500	1
GO:0043625	CC	delta DNA polymerase complex	1/5421	6/62627	0.419142	0.86049	0.86049	TraesCS5A02G490500	1
GO:0043668	CC	exine	1/5421	14/62627	0.718512	0.935877	0.935877	TraesCS2A02G003200	1
GO:0044297	CC	cell body	1/5421	4/62627	0.303829	0.86049	0.86049	TraesCS3B02G329100	1
GO:0044354	CC	macropinosome	1/5421	3/62627	0.237854	0.831973	0.831973	TraesCS2A02G166700	1
GO:0044611	CC	nuclear pore inner ring	1/5421	6/62627	0.419142	0.86049	0.86049	TraesCS6A02G175000	1
GO:0044732	CC	mitotic spindle pole body	1/5421	6/62627	0.419142	0.86049	0.86049	TraesCS3A02G351500	1
GO:0044853	CC	plasma membrane raft	1/5421	14/62627	0.718512	0.935877	0.935877	TraesCS5B02G300400	1
GO:0045025	CC	mitochondrial degradosome	1/5421	6/62627	0.419142	0.86049	0.86049	TraesCS5A02G384500	1
GO:0045160	CC	myosin I complex	1/5421	3/62627	0.237854	0.831973	0.831973	TraesCS3A02G224500	1
GO:0045171	CC	intercellular bridge	1/5421	12/62627	0.662622	0.927653	0.927653	TraesCS2B02G296900	1
GO:0045254	CC	pyruvate dehydrogenase complex	1/5421	13/62627	0.691831	0.927653	0.927653	TraesCS5A02G206600	1
GO:0045261	CC	proton-transporting ATP synthase complex, catalytic core F(1)	1/5421	45/62627	0.98302	0.999918	0.999918	TraesCS6A02G275200	1
GO:0051286	CC	cell tip	1/5421	13/62627	0.691831	0.927653	0.927653	TraesCS3A02G351500	1
GO:0055087	CC	Ski complex	1/5421	8/62627	0.515358	0.892854	0.892854	TraesCS1B02G221400	1
GO:0061574	CC	ASAP complex	1/5421	14/62627	0.718512	0.935877	0.935877	TraesCS3B02G564200	1
GO:0061702	CC	canonical inflammasome complex	1/5421	3/62627	0.237854	0.831973	0.831973	TraesCS1A02G396000	1
GO:0061851	CC	leading edge of lamellipodium	1/5421	3/62627	0.237854	0.831973	0.831973	TraesCS3A02G224500	1
GO:0061908	CC	phagophore	1/5421	6/62627	0.419142	0.86049	0.86049	TraesCS3A02G333400	1
GO:0062091	CC	Ycf2/FtsHi complex	1/5421	6/62627	0.419142	0.86049	0.86049	TraesCS1B02G363100	1
GO:0062201	CC	actin wave	1/5421	3/62627	0.237854	0.831973	0.831973	TraesCS3A02G224500	1
GO:0070449	CC	elongin complex	1/5421	3/62627	0.237854	0.831973	0.831973	TraesCS4B02G139800	1
GO:0070532	CC	BRCA1-B complex	1/5421	8/62627	0.515358	0.892854	0.892854	TraesCS4B02G099800	1
GO:0070545	CC	PeBoW complex	1/5421	9/62627	0.557314	0.892854	0.892854	TraesCS4A02G276400	1
GO:0070652	CC	HAUS complex	1/5421	30/62627	0.933913	0.991483	0.991483	TraesCS7B02G364500	1
GO:0070687	CC	macropinocytic cup cytoskeleton	1/5421	3/62627	0.237854	0.831973	0.831973	TraesCS3A02G224500	1
GO:0070765	CC	gamma-secretase complex	1/5421	6/62627	0.419142	0.86049	0.86049	TraesCS3B02G566100	1
GO:0070821	CC	tertiary granule membrane	1/5421	6/62627	0.419142	0.86049	0.86049	TraesCS1A02G278200	1
GO:0070860	CC	RNA polymerase I core factor complex	1/5421	7/62627	0.469426	0.887886	0.887886	TraesCS2B02G083500	1
GO:0070912	CC	Ddb1-Ckn1 complex	1/5421	1/62627	0.0865601	0.831973	0.831973	TraesCS2B02G187400	1
GO:0070937	CC	CRD-mediated mRNA stability complex	1/5421	3/62627	0.237854	0.831973	0.831973	TraesCS2A02G390200	1
GO:0070985	CC	transcription factor TFIIK complex	1/5421	7/62627	0.469426	0.887886	0.887886	TraesCS2A02G253300	1
GO:0071004	CC	U2-type prespliceosome	1/5421	73/62627	0.998658	0.999918	0.999918	TraesCS6B02G231100	1
GO:0071014	CC	post-mRNA release spliceosomal complex	1/5421	34/62627	0.954001	0.999918	0.999918	TraesCS5B02G191100	1
GO:0071204	CC	histone pre-mRNA 3'end processing complex	1/5421	3/62627	0.237854	0.831973	0.831973	TraesCS2A02G390200	1
GO:0071439	CC	clathrin complex	1/5421	6/62627	0.419142	0.86049	0.86049	TraesCS5A02G153500	1
GO:0071564	CC	npBAF complex	1/5421	10/62627	0.595638	0.923239	0.923239	TraesCS4B02G097500	1
GO:0071565	CC	nBAF complex	1/5421	13/62627	0.691831	0.927653	0.927653	TraesCS4B02G097500	1
GO:0071782	CC	endoplasmic reticulum tubular network	1/5421	27/62627	0.913278	0.986468	0.986468	TraesCS1B02G360800	1
GO:0071821	CC	FANCM-MHF complex	1/5421	6/62627	0.419142	0.86049	0.86049	TraesCS2A02G324100	1
GO:0071920	CC	cleavage body	1/5421	1/62627	0.0865601	0.831973	0.831973	TraesCS7A02G424200	1
GO:0072380	CC	TRC complex	1/5421	7/62627	0.469426	0.887886	0.887886	TraesCS3A02G099600	1
GO:0090404	CC	pollen tube tip	1/5421	25/62627	0.896055	0.981804	0.981804	TraesCS1B02G024700	1
GO:0090577	CC	RNA polymerase IV transcription regulator complex	1/5421	13/62627	0.691831	0.927653	0.927653	TraesCS2A02G140400	1
GO:0090734	CC	site of DNA damage	1/5421	9/62627	0.557314	0.892854	0.892854	TraesCS4B02G099800	1
GO:0097038	CC	perinuclear endoplasmic reticulum	1/5421	14/62627	0.718512	0.935877	0.935877	TraesCS6B02G330300	1
GO:0097124	CC	cyclin A2-CDK2 complex	1/5421	6/62627	0.419142	0.86049	0.86049	TraesCS1D02G134100	1
GO:0097165	CC	nuclear stress granule	1/5421	6/62627	0.419142	0.86049	0.86049	TraesCS2A02G084200	1
GO:0097452	CC	GAIT complex	1/5421	3/62627	0.237854	0.831973	0.831973	TraesCS2A02G390200	1
GO:0097708	CC	intracellular vesicle	1/5421	17/62627	0.785479	0.943792	0.943792	TraesCS1A02G257900	1
GO:0098554	CC	cytoplasmic side of endoplasmic reticulum membrane	1/5421	16/62627	0.765145	0.943792	0.943792	TraesCS1B02G360800	1
GO:0098562	CC	cytoplasmic side of membrane	1/5421	3/62627	0.237854	0.831973	0.831973	TraesCS5B02G358700	1
GO:0098674	CC	extrinsic component of neuronal dense core vesicle membrane	1/5421	3/62627	0.237854	0.831973	0.831973	TraesCS2B02G099700	1
GO:0098685	CC	Schaffer collateral - CA1 synapse	1/5421	6/62627	0.419142	0.86049	0.86049	TraesCS2B02G099700	1
GO:0098686	CC	hippocampal mossy fiber to CA3 synapse	1/5421	3/62627	0.237854	0.831973	0.831973	TraesCS2B02G099700	1
GO:0098793	CC	presynapse	1/5421	9/62627	0.557314	0.892854	0.892854	TraesCS2B02G099700	1
GO:0098839	CC	postsynaptic density membrane	1/5421	24/62627	0.886201	0.981288	0.981288	TraesCS7B02G188600	1
GO:0098888	CC	extrinsic component of presynaptic membrane	1/5421	3/62627	0.237854	0.831973	0.831973	TraesCS2B02G099700	1
GO:0098978	CC	glutamatergic synapse	1/5421	14/62627	0.718512	0.935877	0.935877	TraesCS7A02G137100	1
GO:0099053	CC	activating signal cointegrator 1 complex	1/5421	7/62627	0.469426	0.887886	0.887886	TraesCS4A02G047100	1
GO:0099080	CC	supramolecular complex	1/5421	3/62627	0.237854	0.831973	0.831973	TraesCS2B02G048200	1
GO:0099092	CC	postsynaptic density, intracellular component	1/5421	1/62627	0.0865601	0.831973	0.831973	TraesCS7A02G137100	1
GO:0099523	CC	presynaptic cytosol	1/5421	3/62627	0.237854	0.831973	0.831973	TraesCS2B02G099700	1
GO:0101003	CC	ficolin-1-rich granule membrane	1/5421	1/62627	0.0865601	0.831973	0.831973	TraesCS1A02G278200	1
GO:0101019	CC	nucleolar exosome (RNase complex)	1/5421	7/62627	0.469426	0.887886	0.887886	TraesCS4A02G239300	1
GO:0106002	CC	mCRD-mediated mRNA stability complex	1/5421	6/62627	0.419142	0.86049	0.86049	TraesCS2A02G390200	1
GO:1902554	CC	serine/threonine protein kinase complex	1/5421	16/62627	0.765145	0.943792	0.943792	TraesCS6B02G386100	1
GO:1904115	CC	axon cytoplasm	1/5421	9/62627	0.557314	0.892854	0.892854	TraesCS7A02G065800	1
GO:1904423	CC	dehydrodolichyl diphosphate synthase complex	1/5421	8/62627	0.515358	0.892854	0.892854	TraesCS4A02G042300	1
GO:1904724	CC	tertiary granule lumen	1/5421	3/62627	0.237854	0.831973	0.831973	TraesCS6B02G336700	1
GO:1904949	CC	ATPase complex	1/5421	1/62627	0.0865601	0.831973	0.831973	TraesCS7A02G178100	1
GO:1905202	CC	methylcrotonoyl-CoA carboxylase complex	1/5421	3/62627	0.237854	0.831973	0.831973	TraesCS4A02G401400	1
GO:1990246	CC	uniplex complex	1/5421	24/62627	0.886201	0.981288	0.981288	TraesCS6A02G231100	1
GO:1990298	CC	bub1-bub3 complex	1/5421	9/62627	0.557314	0.892854	0.892854	TraesCS4A02G058600	1
GO:1990391	CC	DNA repair complex	1/5421	12/62627	0.662622	0.927653	0.927653	TraesCS4A02G047100	1
GO:1990483	CC	obsolete Clr6 histone deacetylase complex I''	1/5421	3/62627	0.237854	0.831973	0.831973	TraesCS1A02G429200	1
GO:1990498	CC	mitotic spindle microtubule	1/5421	12/62627	0.662622	0.927653	0.927653	TraesCS7B02G364500	1
GO:1990533	CC	Dom34-Hbs1 complex	1/5421	6/62627	0.419142	0.86049	0.86049	TraesCS2A02G444100	1
GO:1990635	CC	proximal dendrite	1/5421	3/62627	0.237854	0.831973	0.831973	TraesCS2A02G390200	1
GO:1990745	CC	EARP complex	1/5421	6/62627	0.419142	0.86049	0.86049	TraesCS4A02G246400	1
GO:1990879	CC	CST complex	1/5421	11/62627	0.630645	0.927653	0.927653	TraesCS5B02G196800	1
GO:0000373	BP	Group II intron splicing	10/5180	89/59896	0.239217	0.790531	0.784755	TraesCS1A02G108800/TraesCS2A02G328000/TraesCS2B02G273300/TraesCS2B02G346500/TraesCS3B02G222400/TraesCS5A02G047300/TraesCS5B02G052100/TraesCS6B02G139600/TraesCS7A02G441800/TraesCS7B02G403300	10
GO:0006006	BP	glucose metabolic process	10/5180	110/59896	0.482934	0.885789	0.879317	TraesCS2A02G005200/TraesCS2A02G180200/TraesCS2A02G320400/TraesCS2A02G343400/TraesCS2A02G343900/TraesCS2B02G341400/TraesCS3A02G286200/TraesCS3A02G408400/TraesCS3B02G309700/TraesCS5B02G111700	10
GO:0006270	BP	DNA replication initiation	10/5180	61/59896	0.0355613	0.777199	0.771521	TraesCS1A02G227700/TraesCS2A02G283300/TraesCS2B02G300400/TraesCS3A02G380100/TraesCS4B02G099800/TraesCS5A02G088400/TraesCS5B02G094600/TraesCS5B02G141300/TraesCS5B02G221800/TraesCS7A02G452800	10
GO:0006284	BP	base-excision repair	10/5180	71/59896	0.084247	0.781831	0.776118	TraesCS2A02G022000/TraesCS2A02G354000/TraesCS2B02G010000/TraesCS2B02G375300/TraesCS5A02G224300/TraesCS5B02G223100/TraesCS5B02G327700/TraesCS7A02G194800/TraesCS7B02G100500/TraesCS7B02G416200	10
GO:0006289	BP	nucleotide-excision repair	10/5180	97/59896	0.328832	0.844641	0.838469	TraesCS1A02G088200/TraesCS1B02G006400/TraesCS2A02G587100/TraesCS2B02G596300/TraesCS4A02G142500/TraesCS4A02G219000/TraesCS6B02G112700/TraesCS7A02G139200/TraesCS7A02G432800/TraesCS7B02G113500	10
GO:0006310	BP	DNA recombination	10/5180	104/59896	0.411699	0.844641	0.838469	TraesCS2B02G321700/TraesCS3A02G380700/TraesCS3A02G484100/TraesCS3B02G530900/TraesCS4A02G319800/TraesCS5B02G277600/TraesCS5B02G559300/TraesCS6A02G205700/TraesCS6B02G235900/TraesCS6B02G371000	10
GO:0006612	BP	protein targeting to membrane	10/5180	108/59896	0.459325	0.869129	0.862779	TraesCS1B02G248000/TraesCS3A02G474200/TraesCS3B02G517400/TraesCS4B02G252500/TraesCS5A02G289300/TraesCS5B02G136900/TraesCS7A02G277000/TraesCS7A02G370300/TraesCS7B02G163600/TraesCS7B02G258200	10
GO:0006694	BP	steroid biosynthetic process	10/5180	112/59896	0.506306	0.889245	0.882748	TraesCS2B02G228400/TraesCS3B02G256500/TraesCS4B02G241100/TraesCS5B02G559400/TraesCS6A02G279600/TraesCS6B02G308400/TraesCS6B02G322200/TraesCS6B02G416100/TraesCS7A02G449600/TraesCS7A02G523800	10
GO:0009631	BP	cold acclimation	10/5180	163/59896	0.905693	0.978929	0.971777	TraesCS3A02G241800/TraesCS3B02G286600/TraesCS4A02G263600/TraesCS4A02G363800/TraesCS5A02G369900/TraesCS5A02G403700/TraesCS5A02G476500/TraesCS6A02G327500/TraesCS6B02G358800/TraesCS6B02G383500	10
GO:0009636	BP	response to toxic substance	10/5180	139/59896	0.771623	0.941844	0.934962	TraesCS2B02G084800/TraesCS2B02G162300/TraesCS2B02G163300/TraesCS4A02G394600/TraesCS5A02G244900/TraesCS6B02G144400/TraesCS7A02G056900/TraesCS7B02G129100/TraesCS7B02G382300/TraesCS7D02G467100	10
GO:0009696	BP	salicylic acid metabolic process	10/5180	64/59896	0.0473454	0.781831	0.776118	TraesCS1A02G149600/TraesCS2A02G175900/TraesCS2B02G471700/TraesCS2B02G589000/TraesCS3A02G455800/TraesCS3A02G456200/TraesCS3A02G456300/TraesCS3B02G354100/TraesCS3D02G447800/TraesCS4A02G008600	10
GO:0010089	BP	xylem development	10/5180	118/59896	0.574304	0.908464	0.901827	TraesCS2A02G192400/TraesCS2A02G306800/TraesCS2A02G533100/TraesCS2A02G566400/TraesCS2B02G323500/TraesCS3B02G431200/TraesCS4B02G346100/TraesCS5A02G515000/TraesCS7A02G353200/TraesCS7B02G204800	10
GO:0010090	BP	trichome morphogenesis	10/5180	99/59896	0.352278	0.844641	0.838469	TraesCS1B02G287800/TraesCS1B02G354000/TraesCS2B02G123100/TraesCS3A02G058100/TraesCS3A02G127300/TraesCS3A02G228400/TraesCS3A02G257800/TraesCS4B02G308000/TraesCS6A02G117100/TraesCS6B02G358000	10
GO:0010154	BP	fruit development	10/5180	103/59896	0.399768	0.844641	0.838469	TraesCS1A02G195900/TraesCS2A02G566600/TraesCS2D02G576800/TraesCS3A02G058100/TraesCS3A02G228400/TraesCS5A02G074200/TraesCS5A02G425300/TraesCS6A02G205700/TraesCS6B02G235900/TraesCS7A02G126900	10
GO:0010497	BP	plasmodesmata-mediated intercellular transport	10/5180	88/59896	0.228673	0.790531	0.784755	TraesCS2B02G260500/TraesCS3A02G403500/TraesCS3B02G543700/TraesCS3B02G544200/TraesCS4A02G097800/TraesCS4B02G342500/TraesCS5A02G511600/TraesCS6A02G383000/TraesCS6B02G422100/TraesCS7A02G184500	10
GO:0015706	BP	nitrate transmembrane transport	10/5180	103/59896	0.399768	0.844641	0.838469	TraesCS1A02G211000/TraesCS1B02G225000/TraesCS3B02G415200/TraesCS3B02G454100/TraesCS5A02G537100/TraesCS6A02G033100/TraesCS6B02G046700/TraesCS7A02G121700/TraesCS7B02G020200/TraesCS7B02G020500	10
GO:0016102	BP	diterpenoid biosynthetic process	10/5180	150/59896	0.844532	0.961055	0.954033	TraesCS2A02G425100/TraesCS2B02G031000/TraesCS2B02G031500/TraesCS2B02G032300/TraesCS2B02G445100/TraesCS2D02G023600/TraesCS3A02G117200/TraesCS5B02G358300/TraesCS6A02G183000/TraesCS7A02G273200	10
GO:0016311	BP	dephosphorylation	10/5180	97/59896	0.328832	0.844641	0.838469	TraesCS1A02G045300/TraesCS1B02G058600/TraesCS5A02G138200/TraesCS5B02G137700/TraesCS6A02G325900/TraesCS7A02G043900/TraesCS7A02G107300/TraesCS7A02G168700/TraesCS7B02G017100/TraesCS7B02G073600	10
GO:0017148	BP	negative regulation of translation	10/5180	91/59896	0.26081	0.824834	0.818807	TraesCS2A02G260700/TraesCS2A02G390200/TraesCS3A02G322500/TraesCS4A02G079000/TraesCS5A02G475300/TraesCS5B02G488600/TraesCS5B02G488800/TraesCS6A02G185300/TraesCS6A02G236800/TraesCS7B02G348100	10
GO:0019432	BP	triglyceride biosynthetic process	10/5180	126/59896	0.657966	0.922671	0.91593	TraesCS1A02G125300/TraesCS2A02G057300/TraesCS3A02G297400/TraesCS3B02G016400/TraesCS3B02G339300/TraesCS6A02G100300/TraesCS6A02G256300/TraesCS6B02G128200/TraesCS6B02G330300/TraesCS7B02G193800	10
GO:0019853	BP	L-ascorbic acid biosynthetic process	10/5180	82/59896	0.16959	0.790531	0.784755	TraesCS1A02G252200/TraesCS1D02G095600/TraesCS5A02G302400/TraesCS5A02G329500/TraesCS5B02G103100/TraesCS5B02G111700/TraesCS5B02G302500/TraesCS5B02G329700/TraesCS7A02G232400/TraesCSU02G034500	10
GO:0019953	BP	sexual reproduction	10/5180	123/59896	0.627687	0.921948	0.915212	TraesCS2A02G417500/TraesCS3B02G014400/TraesCS5A02G073100/TraesCS5A02G530700/TraesCS5B02G079400/TraesCS6A02G249300/TraesCS6A02G249400/TraesCS6B02G046400/TraesCS6B02G245700/TraesCS6D02G037700	10
GO:0030245	BP	cellulose catabolic process	10/5180	85/59896	0.198179	0.790531	0.784755	TraesCS1A02G072300/TraesCS2A02G310200/TraesCS2A02G556300/TraesCS5B02G318000/TraesCS6A02G337300/TraesCS6B02G122000/TraesCS6B02G368000/TraesCS7A02G144700/TraesCS7B02G046900/TraesCS7B02G288700	10
GO:0031204	BP	post-translational protein targeting to membrane, translocation	10/5180	54/59896	0.0162924	0.635998	0.631351	TraesCS1A02G312100/TraesCS2A02G055100/TraesCS2A02G337500/TraesCS3B02G089400/TraesCS3B02G234900/TraesCS4B02G181300/TraesCS5A02G015200/TraesCS7A02G423500/TraesCS7A02G455100/TraesCS7A02G525300	10
GO:0032502	BP	developmental process	10/5180	75/59896	0.111492	0.790531	0.784755	TraesCS1A02G298000/TraesCS1B02G235000/TraesCS2A02G398300/TraesCS3A02G229800/TraesCS4B02G060000/TraesCS6A02G060600/TraesCS6A02G335900/TraesCS6A02G343900/TraesCS7A02G049100/TraesCS7B02G131000	10
GO:0042127	BP	regulation of cell population proliferation	10/5180	60/59896	0.0321336	0.777199	0.771521	TraesCS1B02G228000/TraesCS1B02G274600/TraesCS2A02G163100/TraesCS2B02G470500/TraesCS3A02G122900/TraesCS4A02G407900/TraesCS4B02G148400/TraesCS4B02G307400/TraesCS4B02G318200/TraesCS5A02G161600	10
GO:0048767	BP	root hair elongation	10/5180	77/59896	0.126778	0.790531	0.784755	TraesCS1A02G012900/TraesCS2B02G012200/TraesCS3A02G099600/TraesCS3A02G122900/TraesCS3A02G136600/TraesCS3A02G228400/TraesCS3A02G257500/TraesCS5A02G489100/TraesCS5B02G136900/TraesCS6B02G145700	10
GO:0050821	BP	protein stabilization	10/5180	138/59896	0.763941	0.937911	0.931058	TraesCS2B02G380500/TraesCS3B02G595900/TraesCS5A02G260600/TraesCS6A02G241400/TraesCS6A02G395100/TraesCS6B02G224800/TraesCS7A02G095600/TraesCS7A02G211000/TraesCS7B02G117700/TraesCSU02G084300	10
GO:0051502	BP	diterpene phytoalexin biosynthetic process	10/5180	93/59896	0.283005	0.832895	0.82681	TraesCS1A02G395100/TraesCS1B02G028600/TraesCS2A02G008100/TraesCS2B02G016800/TraesCS2B02G017000/TraesCS2B02G017700/TraesCS4A02G399000/TraesCS5B02G411400/TraesCS7A02G493000/TraesCS7B02G439700	10
GO:0051726	BP	regulation of cell cycle	10/5180	101/59896	0.375954	0.844641	0.838469	TraesCS2A02G163100/TraesCS4B02G037200/TraesCS4B02G148400/TraesCS5A02G005500/TraesCS5B02G004400/TraesCS6A02G116500/TraesCS6B02G110000/TraesCS6B02G144500/TraesCS7A02G172400/TraesCS7B02G321900	10
GO:0070417	BP	cellular response to cold	10/5180	100/59896	0.364093	0.844641	0.838469	TraesCS2A02G438900/TraesCS2B02G048200/TraesCS2B02G321700/TraesCS3A02G241800/TraesCS3B02G114200/TraesCS4A02G170100/TraesCS4A02G263600/TraesCS4A02G294900/TraesCS5A02G354800/TraesCSU02G094800	10
GO:0080001	BP	mucilage extrusion from seed coat	10/5180	73/59896	0.0973087	0.790531	0.784755	TraesCS1A02G339800/TraesCS2A02G574200/TraesCS2B02G250800/TraesCS3A02G217600/TraesCS3A02G272300/TraesCS4A02G237500/TraesCS4B02G346100/TraesCS5A02G196800/TraesCS5A02G515000/TraesCS7B02G190400	10
GO:0090693	BP	plant organ senescence	10/5180	84/59896	0.188425	0.790531	0.784755	TraesCS5A02G470700/TraesCS6A02G100300/TraesCS6A02G388600/TraesCS6B02G128200/TraesCS6B02G427700/TraesCS6B02G427800/TraesCS7A02G133600/TraesCS7B02G024200/TraesCS7B02G034700/TraesCS7B02G498800	10
GO:1901000	BP	regulation of response to salt stress	10/5180	57/59896	0.0232507	0.67399	0.669066	TraesCS1A02G234200/TraesCS1B02G249300/TraesCS3A02G317100/TraesCS3B02G349300/TraesCS4A02G002000/TraesCS4A02G150600/TraesCS4B02G396500/TraesCS5A02G558000/TraesCS6A02G240100/TraesCSU02G068500	10
GO:1901653	BP	cellular response to peptide	10/5180	98/59896	0.34052	0.844641	0.838469	TraesCS1A02G006500/TraesCS1A02G006800/TraesCS1B02G480300/TraesCS1D02G002700/TraesCS4A02G445500/TraesCS4B02G007400/TraesCS5A02G334900/TraesCS5A02G335000/TraesCS5B02G151500/TraesCS5B02G334300	10
GO:1902290	BP	positive regulation of defense response to oomycetes	10/5180	88/59896	0.228673	0.790531	0.784755	TraesCS1B02G265300/TraesCS2A02G273000/TraesCS2A02G570300/TraesCS2D02G581300/TraesCS3A02G529300/TraesCS3B02G599400/TraesCS4B02G212000/TraesCS6B02G460500/TraesCS7A02G235300/TraesCS7B02G133500	10
GO:1902584	BP	positive regulation of response to water deprivation	10/5180	102/59896	0.38785	0.844641	0.838469	TraesCS1A02G076200/TraesCS1A02G273000/TraesCS1B02G131400/TraesCS3A02G097700/TraesCS3B02G337300/TraesCS4A02G124900/TraesCS5A02G384500/TraesCS5B02G489400/TraesCS6B02G036900/TraesCS7B02G472600	10
GO:1902600	BP	proton transmembrane transport	10/5180	93/59896	0.283005	0.832895	0.82681	TraesCS1A02G303800/TraesCS1B02G268800/TraesCS5A02G031600/TraesCS5B02G003000/TraesCS5B02G243600/TraesCS5B02G339000/TraesCS6B02G340700/TraesCS7A02G510800/TraesCS7B02G421700/TraesCSU02G072200	10
GO:2000377	BP	regulation of reactive oxygen species metabolic process	10/5180	111/59896	0.494655	0.889245	0.882748	TraesCS1A02G320300/TraesCS1B02G332500/TraesCS3A02G324000/TraesCS5A02G411800/TraesCS5A02G411900/TraesCS5B02G415600/TraesCS6A02G145200/TraesCS6A02G203300/TraesCS6B02G173400/TraesCS7B02G196900	10
GO:0003777	MF	microtubule motor activity	10/5416	130/62232	0.703611	0.908161	0.879185	TraesCS1A02G341500/TraesCS2A02G149500/TraesCS2A02G387400/TraesCS4A02G169700/TraesCS4B02G126400/TraesCS5A02G092900/TraesCS5A02G161600/TraesCS6A02G103200/TraesCS6B02G132300/TraesCS6B02G365300	10
GO:0004721	MF	phosphoprotein phosphatase activity	10/5416	78/62232	0.138826	0.739598	0.716	TraesCS4A02G061100/TraesCS4A02G230500/TraesCS5B02G321600/TraesCS6A02G121100/TraesCS6A02G154800/TraesCS6B02G110000/TraesCS6B02G149400/TraesCS6B02G182800/TraesCS7B02G051900/TraesCS7B02G175000	10
GO:0008422	MF	beta-glucosidase activity	10/5416	198/62232	0.98121	0.993842	0.962132	TraesCS2A02G384500/TraesCS2A02G478500/TraesCS2B02G401600/TraesCS3A02G447800/TraesCS3B02G006000/TraesCS3B02G448700/TraesCS5A02G052600/TraesCS5A02G389000/TraesCS5B02G393700/TraesCS5B02G418000	10
GO:0008559	MF	ABC-type xenobiotic transporter activity	10/5416	99/62232	0.359641	0.826354	0.799989	TraesCS1A02G310100/TraesCS1B02G321200/TraesCS2B02G012200/TraesCS2B02G069000/TraesCS2B02G442400/TraesCS3A02G257500/TraesCS6B02G145700/TraesCS7A02G149200/TraesCS7B02G052900/TraesCSU02G014100	10
GO:0008810	MF	cellulase activity	10/5416	82/62232	0.174322	0.739598	0.716	TraesCS1A02G072300/TraesCS2A02G310200/TraesCS2A02G556300/TraesCS5B02G318000/TraesCS6A02G337300/TraesCS6B02G122000/TraesCS6B02G368000/TraesCS7A02G144700/TraesCS7B02G046900/TraesCS7B02G288700	10
GO:0015211	MF	purine nucleoside transmembrane transporter activity	10/5416	57/62232	0.0241737	0.488869	0.473271	TraesCS1A02G386000/TraesCS1B02G413400/TraesCS2A02G452500/TraesCS2B02G473900/TraesCS2B02G474000/TraesCS3A02G267500/TraesCS4B02G303900/TraesCS5A02G247800/TraesCS5B02G244800/TraesCS5B02G245100	10
GO:0016706	MF	2-oxoglutarate-dependent dioxygenase activity	10/5416	108/62232	0.467408	0.839757	0.812964	TraesCS1B02G196000/TraesCS2B02G066000/TraesCS2B02G076400/TraesCS3A02G109200/TraesCS3B02G432800/TraesCS3D02G393900/TraesCS4B02G003300/TraesCS4B02G346900/TraesCS6B02G356000/TraesCS7A02G280900	10
GO:0016829	MF	lyase activity	10/5416	126/62232	0.665809	0.89237	0.863898	TraesCS2A02G387700/TraesCS2A02G446700/TraesCS2B02G156600/TraesCS2B02G414800/TraesCS2B02G467500/TraesCS5A02G241200/TraesCS5A02G437300/TraesCS5B02G241000/TraesCS7B02G499300/TraesCS7D02G547600	10
GO:0016853	MF	isomerase activity	10/5416	87/62232	0.223933	0.739598	0.716	TraesCS1A02G090400/TraesCS2A02G103300/TraesCS2B02G010000/TraesCS2B02G120600/TraesCS2B02G321700/TraesCS3A02G117200/TraesCS3B02G302400/TraesCS4A02G170100/TraesCS6B02G371000/TraesCS7A02G065800	10
GO:0030552	MF	cAMP binding	10/5416	51/62232	0.0114804	0.456811	0.442236	TraesCS1B02G104700/TraesCS3A02G316300/TraesCS3B02G306700/TraesCS5A02G360200/TraesCS5A02G374200/TraesCS6A02G349200/TraesCS6B02G242900/TraesCS6B02G382500/TraesCS7A02G350300/TraesCS7B02G161600	10
GO:0030553	MF	cGMP binding	10/5416	51/62232	0.0114804	0.456811	0.442236	TraesCS1B02G104700/TraesCS3A02G316300/TraesCS3B02G306700/TraesCS5A02G360200/TraesCS5A02G374200/TraesCS6A02G349200/TraesCS6B02G242900/TraesCS6B02G382500/TraesCS7A02G350300/TraesCS7B02G161600	10
GO:0031490	MF	chromatin DNA binding	10/5416	118/62232	0.582509	0.879756	0.851687	TraesCS2B02G598700/TraesCS2B02G599400/TraesCS3A02G426300/TraesCS3B02G462300/TraesCS3B02G462600/TraesCS5A02G202300/TraesCS6B02G036900/TraesCS7B02G177500/TraesCS7B02G213600/TraesCS7B02G460900	10
GO:0044877	MF	protein-containing complex binding	10/5416	86/62232	0.213591	0.739598	0.716	TraesCS2B02G048200/TraesCS2B02G344800/TraesCS3A02G459100/TraesCS4B02G321100/TraesCS5A02G491000/TraesCS5B02G007600/TraesCS5B02G347800/TraesCS6A02G367200/TraesCS7A02G137100/TraesCS7A02G375200	10
GO:0070012	MF	oligopeptidase activity	10/5416	84/62232	0.193518	0.739598	0.716	TraesCS2A02G076000/TraesCS2A02G198100/TraesCS2B02G090800/TraesCS2B02G091100/TraesCS2B02G150700/TraesCS2B02G225600/TraesCS3B02G047400/TraesCS5A02G457200/TraesCS5B02G565600/TraesCS6A02G102700	10
GO:0080030	MF	methyl indole-3-acetate esterase activity	10/5416	64/62232	0.049061	0.618175	0.598451	TraesCS1A02G149600/TraesCS2A02G175900/TraesCS2B02G471700/TraesCS2B02G589000/TraesCS3A02G455800/TraesCS3A02G456200/TraesCS3A02G456300/TraesCS3B02G354100/TraesCS3D02G447800/TraesCS4A02G008600	10
GO:0080031	MF	methyl salicylate esterase activity	10/5416	64/62232	0.049061	0.618175	0.598451	TraesCS1A02G149600/TraesCS2A02G175900/TraesCS2B02G471700/TraesCS2B02G589000/TraesCS3A02G455800/TraesCS3A02G456200/TraesCS3A02G456300/TraesCS3B02G354100/TraesCS3D02G447800/TraesCS4A02G008600	10
GO:0080032	MF	methyl jasmonate esterase activity	10/5416	64/62232	0.049061	0.618175	0.598451	TraesCS1A02G149600/TraesCS2A02G175900/TraesCS2B02G471700/TraesCS2B02G589000/TraesCS3A02G455800/TraesCS3A02G456200/TraesCS3A02G456300/TraesCS3B02G354100/TraesCS3D02G447800/TraesCS4A02G008600	10
GO:0000347	CC	THO complex	10/5421	33/62627	0.000335873	0.121428	0.121428	TraesCS1A02G299500/TraesCS1B02G274600/TraesCS3A02G200400/TraesCS3B02G224600/TraesCS3B02G558300/TraesCS5A02G088400/TraesCS5A02G195000/TraesCS5A02G552700/TraesCS5B02G094600/TraesCS5B02G284700	10
GO:0005669	CC	transcription factor TFIID complex	10/5421	84/62627	0.189144	0.831973	0.831973	TraesCS2A02G196900/TraesCS3A02G233900/TraesCS3A02G267300/TraesCS4A02G163100/TraesCS5B02G440000/TraesCS6B02G281300/TraesCS7A02G040600/TraesCS7A02G508300/TraesCS7B02G431500/TraesCS7D02G036000	10
GO:0005758	CC	mitochondrial intermembrane space	10/5421	107/62627	0.448585	0.885741	0.885741	TraesCS2B02G371700/TraesCS3A02G405000/TraesCS3B02G604700/TraesCS4A02G111800/TraesCS5A02G169200/TraesCS6A02G202300/TraesCS6A02G231100/TraesCS6A02G281500/TraesCS6A02G355800/TraesCS6B02G388500	10
GO:0009501	CC	amyloplast	10/5421	90/62627	0.250796	0.840506	0.840506	TraesCS1A02G091500/TraesCS2B02G327300/TraesCS4A02G036500/TraesCS5A02G395200/TraesCS5B02G175800/TraesCS6B02G336400/TraesCS7A02G189000/TraesCS7A02G549300/TraesCS7B02G093800/TraesCS7B02G472300	10
GO:0009543	CC	chloroplast thylakoid lumen	10/5421	161/62627	0.898423	0.981804	0.981804	TraesCS2A02G202300/TraesCS2A02G468200/TraesCS2B02G067100/TraesCS2B02G086900/TraesCS2B02G342600/TraesCS3B02G073200/TraesCS4A02G499500/TraesCS5B02G417400/TraesCS6A02G162000/TraesCS7B02G146200	10
GO:0016282	CC	eukaryotic 43S preinitiation complex	10/5421	69/62627	0.072659	0.831973	0.831973	TraesCS1A02G258600/TraesCS1B02G441500/TraesCS2B02G053100/TraesCS3A02G316200/TraesCS3A02G499900/TraesCS3B02G350700/TraesCS4B02G065700/TraesCS4B02G299200/TraesCS5A02G220000/TraesCS5B02G410800	10
GO:0031977	CC	thylakoid lumen	10/5421	104/62627	0.412802	0.86049	0.86049	TraesCS1A02G007500/TraesCS1B02G150200/TraesCS2A02G202300/TraesCS2A02G487900/TraesCS2B02G067100/TraesCS2B02G086900/TraesCS2B02G342600/TraesCS2B02G515500/TraesCS3B02G073200/TraesCS6A02G162000	10
GO:1990578	CC	perinuclear endoplasmic reticulum membrane	10/5421	69/62627	0.072659	0.831973	0.831973	TraesCS2A02G496000/TraesCS2D02G574100/TraesCS3A02G007200/TraesCS3A02G307500/TraesCS4A02G327100/TraesCS5A02G388800/TraesCS6B02G412500/TraesCS7A02G053400/TraesCS7A02G366300/TraesCS7A02G366800	10
GO:0071555	BP	cell wall organization	100/5180	1241/59896	0.786351	0.943621	0.936727	TraesCS1A02G072300/TraesCS1A02G119600/TraesCS1A02G124300/TraesCS1A02G149300/TraesCS1A02G164900/TraesCS1A02G195900/TraesCS1A02G370800/TraesCS1A02G391000/TraesCS1A02G396200/TraesCS1A02G422500/TraesCS1B02G121600/TraesCS1B02G189400/TraesCS1B02G210700/TraesCS1D02G376900/TraesCS2A02G089000/TraesCS2A02G150100/TraesCS2A02G302300/TraesCS2A02G310200/TraesCS2A02G426000/TraesCS2A02G433700/TraesCS2A02G434300/…	100
GO:0005509	MF	calcium ion binding	100/5416	1225/62232	0.764727	0.917089	0.887828	TraesCS1A02G052100/TraesCS1A02G193700/TraesCS1A02G284600/TraesCS1A02G292200/TraesCS1A02G307200/TraesCS1A02G352200/TraesCS1A02G357100/TraesCS1A02G424200/TraesCS1B02G020200/TraesCS1B02G092400/TraesCS1B02G135200/TraesCS1B02G272000/TraesCS1B02G301600/TraesCS1B02G318000/TraesCS1B02G393300/TraesCS1B02G422600/TraesCS1D02G284800/TraesCS2A02G103600/TraesCS2A02G385700/TraesCS2A02G456100/TraesCS2A02G571700/…	100
GO:0006979	BP	response to oxidative stress	104/5180	1110/59896	0.207865	0.790531	0.784755	TraesCS1A02G078000/TraesCS1A02G079500/TraesCS1A02G103900/TraesCS1A02G104300/TraesCS1A02G217300/TraesCS1B02G049300/TraesCS1B02G096800/TraesCS1B02G230500/TraesCS1B02G331300/TraesCS1B02G332700/TraesCS1B02G365300/TraesCS1D02G007700/TraesCS1D02G040100/TraesCS2A02G022000/TraesCS2A02G090200/TraesCS2A02G107500/TraesCS2A02G108200/TraesCS2A02G108300/TraesCS2A02G167100/TraesCS2A02G209500/TraesCS2A02G333500/…	104
GO:0005516	MF	calmodulin binding	105/5416	1101/62232	0.17401	0.739598	0.716	TraesCS1A02G014500/TraesCS1A02G014900/TraesCS1A02G015000/TraesCS1A02G016000/TraesCS1A02G016100/TraesCS1A02G064100/TraesCS1A02G100300/TraesCS1A02G292200/TraesCS1A02G307200/TraesCS1A02G312300/TraesCS1A02G424200/TraesCS1B02G019500/TraesCS1B02G104700/TraesCS1B02G270300/TraesCS1B02G301600/TraesCS1B02G318000/TraesCS1B02G323100/TraesCS1B02G380100/TraesCS2A02G083600/TraesCS2A02G271900/TraesCS2A02G299400/…	105
GO:0009626	BP	plant-type hypersensitive response	107/5180	1444/59896	0.961604	0.993823	0.986562	TraesCS1A02G106900/TraesCS1A02G236000/TraesCS1A02G380000/TraesCS1A02G417000/TraesCS1A02G432000/TraesCS1A02G435700/TraesCS1B02G019000/TraesCS1B02G026300/TraesCS1B02G076500/TraesCS1B02G081600/TraesCS1B02G206500/TraesCS1B02G360400/TraesCS1B02G366300/TraesCS1B02G402100/TraesCS1B02G415100/TraesCS1B02G439400/TraesCS2A02G057000/TraesCS2A02G071500/TraesCS2A02G231900/TraesCS2A02G332000/TraesCS2A02G332300/…	107
GO:0009737	BP	response to abscisic acid	108/5180	1258/59896	0.547035	0.889245	0.882748	TraesCS1A02G108800/TraesCS1A02G141900/TraesCS1A02G245000/TraesCS1A02G311200/TraesCS1A02G366900/TraesCS1A02G367000/TraesCS1A02G367200/TraesCS1B02G049300/TraesCS1B02G159800/TraesCS1B02G236800/TraesCS1B02G237500/TraesCS1B02G254400/TraesCS1B02G384700/TraesCS1B02G385300/TraesCS1D02G040100/TraesCS2A02G003200/TraesCS2A02G282400/TraesCS2A02G295700/TraesCS2A02G385400/TraesCS2A02G395300/TraesCS2A02G418800/…	108
GO:0004497	MF	monooxygenase activity	109/5416	1026/62232	0.0180105	0.456811	0.442236	TraesCS1A02G020800/TraesCS1A02G187100/TraesCS1A02G246300/TraesCS1A02G310500/TraesCS1B02G064800/TraesCS1B02G191400/TraesCS1B02G195000/TraesCS1B02G253600/TraesCS2A02G008100/TraesCS2A02G013000/TraesCS2A02G013500/TraesCS2A02G053300/TraesCS2A02G103900/TraesCS2A02G139900/TraesCS2A02G300800/TraesCS2A02G331800/TraesCS2A02G385700/TraesCS2A02G462200/TraesCS2A02G490900/TraesCS2A02G562200/TraesCS2B02G003000/…	109
GO:0001732	BP	formation of cytoplasmic translation initiation complex	11/5180	85/59896	0.115275	0.790531	0.784755	TraesCS1A02G258600/TraesCS2B02G053100/TraesCS2B02G121200/TraesCS3A02G316200/TraesCS3A02G499900/TraesCS3B02G350700/TraesCS4B02G065700/TraesCS4B02G299200/TraesCS5A02G220000/TraesCS5B02G410800/TraesCS6B02G147200	11
GO:0005992	BP	trehalose biosynthetic process	11/5180	69/59896	0.034051	0.777199	0.771521	TraesCS1A02G338200/TraesCS1B02G350600/TraesCS2A02G167100/TraesCS2A02G412100/TraesCS2B02G430700/TraesCS5A02G411800/TraesCS5A02G411900/TraesCS5B02G202200/TraesCS5B02G415600/TraesCS6A02G301800/TraesCS7A02G180800	11
GO:0006506	BP	GPI anchor biosynthetic process	11/5180	84/59896	0.108354	0.790531	0.784755	TraesCS2A02G372200/TraesCS2A02G460000/TraesCS2B02G202600/TraesCS2B02G481700/TraesCS3B02G115900/TraesCS4B02G399000/TraesCS5A02G486600/TraesCS5B02G415900/TraesCS5B02G500500/TraesCS7A02G112300/TraesCS7B02G010300	11
GO:0006520	BP	amino acid metabolic process	11/5180	85/59896	0.115275	0.790531	0.784755	TraesCS1A02G032800/TraesCS1B02G133500/TraesCS2A02G479000/TraesCS2B02G287600/TraesCS2B02G414800/TraesCS2B02G606300/TraesCS3A02G296900/TraesCS3A02G393300/TraesCS5A02G196200/TraesCS7A02G248200/TraesCS7A02G569800	11
GO:0006863	BP	purine nucleobase transport	11/5180	63/59896	0.0184268	0.635998	0.631351	TraesCS1A02G059200/TraesCS1A02G386000/TraesCS1B02G413400/TraesCS2A02G452500/TraesCS2B02G473900/TraesCS2B02G474000/TraesCS3A02G267500/TraesCS4B02G303900/TraesCS5A02G247800/TraesCS5B02G244800/TraesCS5B02G245100	11
GO:0007005	BP	mitochondrion organization	11/5180	163/59896	0.842825	0.961055	0.954033	TraesCS1B02G476600/TraesCS2B02G344800/TraesCS4A02G348700/TraesCS4B02G280300/TraesCS4B02G358000/TraesCS5A02G527100/TraesCS5B02G075200/TraesCS5B02G522500/TraesCS5B02G523600/TraesCS5B02G523700/TraesCS6B02G300900	11
GO:0008652	BP	amino acid biosynthetic process	11/5180	118/59896	0.443709	0.867232	0.860896	TraesCS3A02G442100/TraesCS4B02G235400/TraesCS5A02G531200/TraesCS5D02G027400/TraesCS6A02G288000/TraesCS6B02G175700/TraesCS6B02G317400/TraesCS7A02G184600/TraesCS7A02G408800/TraesCS7B02G089400/TraesCS7B02G308800	11
GO:0009407	BP	toxin catabolic process	11/5180	64/59896	0.020564	0.635998	0.631351	TraesCS1A02G186900/TraesCS2A02G174100/TraesCS2B02G574600/TraesCS2D02G589500/TraesCS4B02G330800/TraesCS5A02G051800/TraesCS5A02G190900/TraesCS5A02G554500/TraesCS5B02G057800/TraesCS5B02G192400/TraesCS7B02G000300	11
GO:0009610	BP	response to symbiotic fungus	11/5180	207/59896	0.973583	0.997632	0.990343	TraesCS1A02G187300/TraesCS2A02G408900/TraesCS2B02G426600/TraesCS3A02G253700/TraesCS3A02G392500/TraesCS4A02G299900/TraesCS4B02G267900/TraesCS5A02G245000/TraesCS5A02G520700/TraesCS5B02G203200/TraesCSU02G079100	11
GO:0009691	BP	cytokinin biosynthetic process	11/5180	64/59896	0.020564	0.635998	0.631351	TraesCS2A02G380600/TraesCS2B02G276300/TraesCS2B02G397600/TraesCS3A02G136200/TraesCS3A02G211100/TraesCS3B02G154100/TraesCS3B02G241600/TraesCS4B02G250400/TraesCS4B02G313800/TraesCS5A02G347500/TraesCS5A02G460000	11
GO:0009759	BP	indole glucosinolate biosynthetic process	11/5180	102/59896	0.266514	0.824834	0.818807	TraesCS1A02G006500/TraesCS1A02G006800/TraesCS1B02G480300/TraesCS1D02G002700/TraesCS2A02G448500/TraesCS4A02G445500/TraesCS4B02G007400/TraesCS5A02G334900/TraesCS5A02G335000/TraesCS5B02G151500/TraesCS5B02G334300	11
GO:0009934	BP	regulation of meristem structural organization	11/5180	68/59896	0.0309564	0.76001	0.754457	TraesCS1A02G444500/TraesCS2A02G384900/TraesCS2B02G401900/TraesCS3B02G310000/TraesCS4A02G032500/TraesCS4A02G054300/TraesCS4A02G381100/TraesCS4B02G312300/TraesCS4D02G272000/TraesCS6A02G187200/TraesCS7A02G529900	11
GO:0010078	BP	maintenance of root meristem identity	11/5180	122/59896	0.488673	0.889245	0.882748	TraesCS2A02G384900/TraesCS2B02G401900/TraesCS3A02G156500/TraesCS3B02G475600/TraesCS4A02G066400/TraesCS4B02G229300/TraesCS6A02G145200/TraesCS6B02G173400/TraesCS7A02G234800/TraesCS7A02G342900/TraesCS7B02G240100	11
GO:0010114	BP	response to red light	11/5180	166/59896	0.858707	0.963015	0.955979	TraesCS2A02G418800/TraesCS3B02G339200/TraesCS5A02G359400/TraesCS5B02G361700/TraesCS5B02G361800/TraesCS5B02G510800/TraesCS6A02G203300/TraesCS6B02G245800/TraesCS6B02G365200/TraesCS7A02G126900/TraesCS7A02G357200	11
GO:0010256	BP	endomembrane system organization	11/5180	99/59896	0.235877	0.790531	0.784755	TraesCS2A02G141700/TraesCS2A02G197700/TraesCS4A02G162700/TraesCS5A02G470700/TraesCS6A02G388600/TraesCS6B02G427700/TraesCS6B02G427800/TraesCS7A02G133600/TraesCS7B02G024200/TraesCS7B02G034700/TraesCS7B02G498800	11
GO:0010315	BP	auxin export across the plasma membrane	11/5180	74/59896	0.0528143	0.781831	0.776118	TraesCS1A02G081300/TraesCS1B02G099000/TraesCS2B02G012200/TraesCS3A02G007100/TraesCS3A02G243700/TraesCS3A02G257500/TraesCS3A02G331300/TraesCS3A02G426700/TraesCS3B02G462900/TraesCS6B02G145700/TraesCS7A02G492400	11
GO:0010584	BP	pollen exine formation	11/5180	102/59896	0.266514	0.824834	0.818807	TraesCS1B02G402600/TraesCS2A02G003200/TraesCS3A02G245000/TraesCS3B02G275000/TraesCS3B02G550900/TraesCS4A02G020500/TraesCS5B02G003100/TraesCS6A02G098000/TraesCS6A02G105900/TraesCS7A02G256800/TraesCS7B02G153600	11
GO:0016998	BP	cell wall macromolecule catabolic process	11/5180	87/59896	0.12985	0.790531	0.784755	TraesCS1A02G203600/TraesCS1B02G100000/TraesCS1B02G260600/TraesCS2A02G350600/TraesCS2A02G350700/TraesCS4B02G383000/TraesCS6A02G216100/TraesCS6B02G246800/TraesCS7A02G548200/TraesCS7B02G471400/TraesCS7B02G493700	11
GO:0019252	BP	starch biosynthetic process	11/5180	107/59896	0.320109	0.844641	0.838469	TraesCS1A02G091500/TraesCS2B02G327300/TraesCS5B02G175800/TraesCS5B02G497400/TraesCS5B02G497600/TraesCS6B02G336400/TraesCS7A02G189000/TraesCS7A02G549300/TraesCS7B02G034600/TraesCS7B02G093800/TraesCS7B02G472300	11
GO:0019941	BP	modification-dependent protein catabolic process	11/5180	143/59896	0.700892	0.930003	0.923208	TraesCS2A02G142700/TraesCS2A02G408200/TraesCS2A02G458800/TraesCS2B02G107600/TraesCS5A02G196700/TraesCS5B02G222800/TraesCS6A02G136700/TraesCS7A02G105500/TraesCS7A02G466500/TraesCS7B02G354000/TraesCS7B02G366700	11
GO:0030150	BP	protein import into mitochondrial matrix	11/5180	78/59896	0.0720551	0.781831	0.776118	TraesCS1D02G034700/TraesCS2A02G086800/TraesCS2A02G174700/TraesCS2B02G099900/TraesCS2B02G201100/TraesCS2B02G201300/TraesCS2B02G420700/TraesCS3A02G228700/TraesCS3A02G303400/TraesCS3B02G255900/TraesCS6A02G395100	11
GO:0030163	BP	protein catabolic process	11/5180	98/59896	0.225973	0.790531	0.784755	TraesCS1A02G100600/TraesCS1A02G237100/TraesCS3B02G339200/TraesCS4B02G358000/TraesCS5A02G527100/TraesCS6A02G102700/TraesCS6A02G116500/TraesCS6A02G251500/TraesCS6B02G144500/TraesCS6B02G357900/TraesCS7B02G321900	11
GO:0031425	BP	chloroplast RNA processing	11/5180	93/59896	0.179155	0.790531	0.784755	TraesCS2A02G009300/TraesCS2A02G291700/TraesCS2B02G308200/TraesCS2D02G010200/TraesCS3A02G301000/TraesCS3B02G369900/TraesCS5A02G482900/TraesCS6B02G116300/TraesCS7A02G315916/TraesCS7A02G349800/TraesCS7A02G386500	11
GO:0035194	BP	regulatory ncRNA-mediated post-transcriptional gene silencing	11/5180	131/59896	0.585941	0.910546	0.903894	TraesCS2A02G403100/TraesCS4A02G288000/TraesCS4A02G288300/TraesCS5B02G455700/TraesCS6A02G254600/TraesCS6B02G230500/TraesCS7A02G067500/TraesCS7A02G371200/TraesCS7A02G521000/TraesCS7B02G482100/TraesCSU02G081900	11
GO:0036377	BP	arbuscular mycorrhizal association	11/5180	156/59896	0.800442	0.945609	0.9387	TraesCS1A02G187300/TraesCS1A02G435000/TraesCS2A02G408900/TraesCS2B02G426600/TraesCS3A02G392500/TraesCS4A02G299900/TraesCS4B02G151300/TraesCS4B02G267900/TraesCS5A02G245000/TraesCS5A02G520700/TraesCSU02G079100	11
GO:0043622	BP	cortical microtubule organization	11/5180	98/59896	0.225973	0.790531	0.784755	TraesCS1A02G275400/TraesCS1A02G412100/TraesCS1B02G267200/TraesCS2B02G380500/TraesCS3B02G264100/TraesCS5A02G179700/TraesCS5B02G082300/TraesCS6A02G282800/TraesCS7A02G223100/TraesCS7B02G304900/TraesCSU02G084300	11
GO:0044550	BP	secondary metabolite biosynthetic process	11/5180	73/59896	0.0486053	0.781831	0.776118	TraesCS2A02G026500/TraesCS2B02G040100/TraesCS2B02G050900/TraesCS2B02G051100/TraesCS2B02G230400/TraesCS2D02G028000/TraesCS3B02G350300/TraesCS6A02G278500/TraesCS7A02G203200/TraesCS7A02G537900/TraesCS7B02G110400	11
GO:0046854	BP	phosphatidylinositol phosphate biosynthetic process	11/5180	93/59896	0.179155	0.790531	0.784755	TraesCS2A02G189500/TraesCS2A02G479000/TraesCS4A02G162700/TraesCS4A02G165400/TraesCS4A02G274200/TraesCS4B02G157800/TraesCS5A02G132500/TraesCS5B02G121500/TraesCS6A02G373800/TraesCS6B02G411500/TraesCS7A02G569800	11
GO:0048527	BP	lateral root development	11/5180	159/59896	0.819542	0.95074	0.943794	TraesCS1A02G211000/TraesCS1B02G225000/TraesCS2B02G344800/TraesCS2B02G399700/TraesCS2D02G191500/TraesCS4A02G006900/TraesCS4B02G176700/TraesCS4B02G231200/TraesCS5A02G537100/TraesCS7B02G074949/TraesCSU02G171400	11
GO:0051259	BP	protein complex oligomerization	11/5180	124/59896	0.510859	0.889245	0.882748	TraesCS2A02G291000/TraesCS2B02G247300/TraesCS3A02G035400/TraesCS3A02G035500/TraesCS3A02G113000/TraesCS3A02G113100/TraesCS4B02G211600/TraesCS4B02G211700/TraesCS4B02G273100/TraesCS6B02G374100/TraesCSU02G194600	11
GO:0071365	BP	cellular response to auxin stimulus	11/5180	126/59896	0.532765	0.889245	0.882748	TraesCS1B02G332700/TraesCS2A02G566400/TraesCS2B02G059000/TraesCS2B02G467800/TraesCS3A02G323800/TraesCS3B02G353000/TraesCS5A02G398200/TraesCS5B02G069200/TraesCS5B02G403300/TraesCS6B02G245800/TraesCS7A02G306900	11
GO:2000022	BP	regulation of jasmonic acid mediated signaling pathway	11/5180	181/59896	0.919934	0.982685	0.975505	TraesCS2A02G387700/TraesCS2B02G156600/TraesCS2D02G554000/TraesCS3A02G158600/TraesCS3B02G185400/TraesCS3B02G383900/TraesCS3B02G399200/TraesCS4B02G176700/TraesCS5B02G203400/TraesCS5B02G489400/TraesCS7A02G116000	11
GO:0003678	MF	DNA helicase activity	11/5416	74/62232	0.0548107	0.628019	0.607981	TraesCS1A02G088200/TraesCS1A02G151100/TraesCS1B02G168700/TraesCS2B02G010000/TraesCS4A02G271400/TraesCS4A02G319800/TraesCS4B02G042600/TraesCS4B02G372600/TraesCS5A02G163800/TraesCS5A02G384500/TraesCS5B02G559300	11
GO:0004499	MF	N,N-dimethylaniline monooxygenase activity	11/5416	140/62232	0.682183	0.904221	0.87537	TraesCS1A02G106900/TraesCS1A02G211100/TraesCS2A02G071500/TraesCS3A02G232600/TraesCS4A02G006300/TraesCS4A02G027500/TraesCS4B02G298400/TraesCS4B02G370200/TraesCS4D02G269000/TraesCS5B02G182400/TraesCSU02G047500	11
GO:0004683	MF	calcium/calmodulin-dependent protein kinase activity	11/5416	126/62232	0.541416	0.857571	0.830209	TraesCS1A02G292200/TraesCS1A02G307200/TraesCS1A02G424200/TraesCS1B02G301600/TraesCS1B02G318000/TraesCS2A02G381600/TraesCS2A02G456100/TraesCS5B02G109300/TraesCS6A02G261200/TraesCS6A02G375800/TraesCS7B02G165200	11
GO:0004806	MF	triacylglycerol lipase activity	11/5416	131/62232	0.59452	0.879756	0.851687	TraesCS1B02G232100/TraesCS2A02G136100/TraesCS2B02G288000/TraesCS4B02G074400/TraesCS5A02G012000/TraesCS6A02G242700/TraesCS6B02G330300/TraesCS7A02G257300/TraesCS7B02G154200/TraesCS7B02G206500/TraesCS7D02G385500	11
GO:0005345	MF	purine nucleobase transmembrane transporter activity	11/5416	63/62232	0.0192247	0.456811	0.442236	TraesCS1A02G059200/TraesCS1A02G386000/TraesCS1B02G413400/TraesCS2A02G452500/TraesCS2B02G473900/TraesCS2B02G474000/TraesCS3A02G267500/TraesCS4B02G303900/TraesCS5A02G247800/TraesCS5B02G244800/TraesCS5B02G245100	11
GO:0009931	MF	calcium-dependent protein serine/threonine kinase activity	11/5416	121/62232	0.486055	0.856143	0.828826	TraesCS1A02G292200/TraesCS1A02G307200/TraesCS1A02G424200/TraesCS1B02G301600/TraesCS1B02G318000/TraesCS2A02G381600/TraesCS2A02G456100/TraesCS5B02G109300/TraesCS6A02G261200/TraesCS6A02G375800/TraesCS7B02G165200	11
GO:0010329	MF	auxin efflux transmembrane transporter activity	11/5416	78/62232	0.0746395	0.721339	0.698324	TraesCS1A02G081300/TraesCS1B02G099000/TraesCS2B02G012200/TraesCS3A02G243700/TraesCS3A02G257500/TraesCS3A02G331300/TraesCS3A02G426700/TraesCS3B02G462900/TraesCS4A02G006900/TraesCS6B02G145700/TraesCS7A02G492400	11
GO:0016251	MF	RNA polymerase II general transcription initiation factor activity	11/5416	116/62232	0.429363	0.833882	0.807276	TraesCS1A02G310700/TraesCS1A02G320700/TraesCS1A02G368400/TraesCS2A02G196900/TraesCS3A02G233900/TraesCS3A02G429100/TraesCS4A02G163100/TraesCS5B02G440000/TraesCS6B02G281300/TraesCS7A02G508300/TraesCS7B02G431500	11
GO:0016831	MF	carboxy-lyase activity	11/5416	55/62232	0.00707035	0.456811	0.442236	TraesCS1A02G032800/TraesCS1A02G050200/TraesCS1B02G066600/TraesCS2B02G606300/TraesCS3A02G296900/TraesCS4A02G431600/TraesCS4B02G385700/TraesCS6A02G388400/TraesCS7A02G059500/TraesCS7A02G387000/TraesCS7B02G228100	11
GO:0019706	MF	protein-cysteine S-palmitoyltransferase activity	11/5416	85/62232	0.119031	0.739598	0.716	TraesCS1A02G283200/TraesCS3A02G361400/TraesCS4B02G252500/TraesCS5A02G289300/TraesCS5B02G136900/TraesCS6A02G144900/TraesCS6B02G433800/TraesCS7A02G277000/TraesCS7A02G370300/TraesCS7B02G163600/TraesCS7B02G258200	11
GO:0036190	MF	indole-2-monooxygenase activity	11/5416	75/62232	0.0593971	0.664558	0.643355	TraesCS2D02G023700/TraesCS3A02G062000/TraesCS3A02G062200/TraesCS4A02G097500/TraesCS5A02G472300/TraesCS5B02G485000/TraesCS5B02G485200/TraesCS6A02G130100/TraesCS6B02G158300/TraesCS6D02G024800/TraesCSU02G049000	11
GO:0051119	MF	sugar transmembrane transporter activity	11/5416	146/62232	0.733863	0.91347	0.884325	TraesCS1A02G050400/TraesCS1A02G405600/TraesCS1B02G066900/TraesCS3A02G255300/TraesCS4B02G340000/TraesCS5A02G509400/TraesCS5B02G292600/TraesCS6B02G421600/TraesCS6B02G421800/TraesCS7A02G159800/TraesCS7A02G533900	11
GO:0051879	MF	Hsp90 protein binding	11/5416	104/62232	0.29462	0.793465	0.768149	TraesCS1A02G043400/TraesCS1A02G051500/TraesCS2A02G386800/TraesCS3A02G180800/TraesCS4A02G290100/TraesCS4B02G023900/TraesCS4B02G024200/TraesCS4B02G166100/TraesCS5A02G389800/TraesCS5B02G061900/TraesCS7B02G184100	11
GO:0052689	MF	carboxylic ester hydrolase activity	11/5416	94/62232	0.193503	0.739598	0.716	TraesCS2A02G143200/TraesCS2A02G143300/TraesCS2B02G214000/TraesCS3A02G219200/TraesCS3A02G374900/TraesCS3B02G407100/TraesCS3B02G522300/TraesCS4A02G183300/TraesCS4A02G224900/TraesCS4A02G436300/TraesCS5B02G240000	11
GO:0080019	MF	alcohol-forming very long-chain fatty acyl-CoA reductase activity	11/5416	45/62232	0.00134169	0.249621	0.241657	TraesCS1B02G402600/TraesCS3A02G013800/TraesCS3A02G014800/TraesCS3A02G014900/TraesCS3B02G016500/TraesCS3D02G012200/TraesCS4A02G020500/TraesCS4A02G304400/TraesCS4B02G006800/TraesCS5A02G531300/TraesCS7B02G176400	11
GO:0097602	MF	cullin family protein binding	11/5416	114/62232	0.406553	0.826354	0.799989	TraesCS3A02G001800/TraesCS3B02G092200/TraesCS4A02G366400/TraesCS4B02G337400/TraesCS5A02G476600/TraesCS5B02G165700/TraesCS6A02G000300/TraesCS6B02G004300/TraesCS6B02G024700/TraesCS6D02G001600/TraesCS7B02G181600	11
GO:0102965	MF	alcohol-forming long-chain fatty acyl-CoA reductase activity	11/5416	45/62232	0.00134169	0.249621	0.241657	TraesCS1B02G402600/TraesCS3A02G013800/TraesCS3A02G014800/TraesCS3A02G014900/TraesCS3B02G016500/TraesCS3D02G012200/TraesCS4A02G020500/TraesCS4A02G304400/TraesCS4B02G006800/TraesCS5A02G531300/TraesCS7B02G176400	11
GO:0000502	CC	proteasome complex	11/5421	108/62627	0.332182	0.86049	0.86049	TraesCS1A02G237100/TraesCS1A02G348400/TraesCS1B02G141900/TraesCS1B02G363000/TraesCS3A02G186600/TraesCS3B02G216100/TraesCS6A02G116500/TraesCS6B02G144500/TraesCS6B02G357900/TraesCS7B02G127600/TraesCS7B02G321900	11
GO:0005778	CC	peroxisomal membrane	11/5421	153/62627	0.78086	0.943792	0.943792	TraesCS1A02G423100/TraesCS2A02G479400/TraesCS4A02G117800/TraesCS4A02G169300/TraesCS4A02G350200/TraesCS4A02G442900/TraesCS4B02G280300/TraesCS6A02G191500/TraesCS6B02G301200/TraesCS7A02G241500/TraesCS7B02G316200	11
GO:0005793	CC	endoplasmic reticulum-Golgi intermediate compartment	11/5421	94/62627	0.18889	0.831973	0.831973	TraesCS2A02G001100/TraesCS3A02G459100/TraesCS4B02G260400/TraesCS5A02G288300/TraesCS5A02G428800/TraesCS5B02G347800/TraesCS5B02G430800/TraesCS6A02G167600/TraesCS7A02G257300/TraesCS7A02G261800/TraesCS7B02G154200	11
GO:0016442	CC	RISC complex	11/5421	91/62627	0.162509	0.831973	0.831973	TraesCS2A02G403100/TraesCS4A02G281500/TraesCS4A02G288000/TraesCS4A02G288300/TraesCS5B02G455700/TraesCS6A02G254600/TraesCS7A02G067500/TraesCS7A02G371200/TraesCS7A02G521000/TraesCS7B02G482100/TraesCSU02G081900	11
GO:0030687	CC	preribosome, large subunit precursor	11/5421	71/62627	0.0411088	0.831973	0.831973	TraesCS1A02G143400/TraesCS1B02G178100/TraesCS2A02G113100/TraesCS2A02G147400/TraesCS2B02G131900/TraesCS4A02G276400/TraesCS4B02G156900/TraesCS5A02G482000/TraesCS6A02G191100/TraesCS7A02G430800/TraesCS7A02G432100	11
GO:0031234	CC	extrinsic component of cytoplasmic side of plasma membrane	11/5421	166/62627	0.859449	0.973515	0.973515	TraesCS1B02G081600/TraesCS2A02G421000/TraesCS3A02G043400/TraesCS3A02G447600/TraesCS4A02G224100/TraesCS4A02G459500/TraesCS4A02G463000/TraesCS6B02G161400/TraesCS7A02G045900/TraesCS7A02G046900/TraesCSU02G022900	11
GO:0042644	CC	chloroplast nucleoid	11/5421	86/62627	0.122997	0.831973	0.831973	TraesCS1A02G200000/TraesCS1A02G427200/TraesCS1B02G410100/TraesCS2A02G384200/TraesCS3A02G393900/TraesCS3B02G284900/TraesCS3B02G289600/TraesCS3B02G425900/TraesCS3B02G536700/TraesCS4B02G015100/TraesCS5A02G063400	11
GO:0046540	CC	U4/U6 x U5 tri-snRNP complex	11/5421	99/62627	0.236755	0.831973	0.831973	TraesCS1B02G254400/TraesCS2A02G284300/TraesCS2D02G490700/TraesCS2D02G594300/TraesCS3A02G378200/TraesCS3B02G409900/TraesCS4A02G072500/TraesCS5A02G529800/TraesCS5B02G165100/TraesCS6A02G089100/TraesCSU02G036700	11
GO:0071011	CC	precatalytic spliceosome	11/5421	124/62627	0.512074	0.892854	0.892854	TraesCS1A02G118700/TraesCS1A02G369900/TraesCS3A02G086900/TraesCS3A02G181200/TraesCS3A02G378200/TraesCS5A02G298000/TraesCS5A02G529800/TraesCS6A02G089100/TraesCS6B02G166600/TraesCS6B02G230500/TraesCS7B02G078500	11
GO:0003735	MF	structural constituent of ribosome	113/5416	1243/62232	0.326294	0.821856	0.795634	TraesCS1A02G025100/TraesCS1A02G058300/TraesCS1A02G112500/TraesCS1A02G159100/TraesCS1A02G288800/TraesCS1A02G383500/TraesCS1B02G038000/TraesCS1B02G120600/TraesCS1B02G132700/TraesCS1B02G166100/TraesCS1B02G174800/TraesCS1B02G187800/TraesCS1B02G240000/TraesCS1B02G415900/TraesCS1D02G435200/TraesCS2A02G089800/TraesCS2A02G108900/TraesCS2A02G110500/TraesCS2A02G115100/TraesCS2A02G184000/TraesCS2A02G241700/…	113
GO:0009570	CC	chloroplast stroma	114/5421	1284/62627	0.40175	0.86049	0.86049	TraesCS1A02G058300/TraesCS1A02G077000/TraesCS1A02G100600/TraesCS1A02G107800/TraesCS1A02G158800/TraesCS1A02G443500/TraesCS1B02G069200/TraesCS1B02G128500/TraesCS1B02G150200/TraesCS1B02G234300/TraesCS1B02G363100/TraesCS1B02G376800/TraesCS1D02G007700/TraesCS2A02G005200/TraesCS2A02G058800/TraesCS2A02G075300/TraesCS2A02G134000/TraesCS2A02G291700/TraesCS2A02G291900/TraesCS2A02G294800/TraesCS2A02G508900/…	114
GO:0000139	CC	Golgi membrane	119/5421	1632/62627	0.980794	0.999918	0.999918	TraesCS1A02G213400/TraesCS1A02G233600/TraesCS1A02G283200/TraesCS1A02G339800/TraesCS1A02G350000/TraesCS1A02G365400/TraesCS1A02G370800/TraesCS1A02G391000/TraesCS1A02G420800/TraesCS1B02G122100/TraesCS1B02G210700/TraesCS1B02G224500/TraesCS1B02G226800/TraesCS1B02G429500/TraesCS1D02G376900/TraesCS2A02G001100/TraesCS2A02G002600/TraesCS2A02G065200/TraesCS2A02G150100/TraesCS2A02G302300/TraesCS2A02G312300/…	119
GO:0000723	BP	telomere maintenance	12/5180	67/59896	0.0116803	0.635998	0.631351	TraesCS2A02G103300/TraesCS2B02G010000/TraesCS2B02G120600/TraesCS3A02G408100/TraesCS3A02G486900/TraesCS4A02G170100/TraesCS4A02G319800/TraesCS5B02G085000/TraesCS5B02G559300/TraesCS7A02G369000/TraesCS7A02G455900/TraesCS7A02G543400	12
GO:0006268	BP	DNA unwinding involved in DNA replication	12/5180	49/59896	0.00076472	0.248855	0.247036	TraesCS1A02G299500/TraesCS1B02G274600/TraesCS2A02G103300/TraesCS2B02G010000/TraesCS2B02G120600/TraesCS2B02G321700/TraesCS3A02G200400/TraesCS3B02G224600/TraesCS4A02G170100/TraesCS5A02G088400/TraesCS5B02G094600/TraesCS6B02G371000	12
GO:0006606	BP	protein import into nucleus	12/5180	144/59896	0.596617	0.910825	0.90417	TraesCS1A02G049300/TraesCS1A02G223800/TraesCS1B02G065700/TraesCS1B02G298300/TraesCS2A02G097100/TraesCS2A02G430300/TraesCS2A02G435400/TraesCS4B02G038200/TraesCS6B02G339400/TraesCS7A02G211000/TraesCS7A02G452800/TraesCS7B02G117700	12
GO:0006890	BP	retrograde vesicle-mediated transport, Golgi to endoplasmic reticulum	12/5180	109/59896	0.232353	0.790531	0.784755	TraesCS2A02G040100/TraesCS2A02G137100/TraesCS2B02G053000/TraesCS3A02G002300/TraesCS3B02G001900/TraesCS3B02G015000/TraesCS3B02G385000/TraesCS5A02G168700/TraesCS5A02G428800/TraesCS5B02G430800/TraesCS7B02G309600/TraesCS7B02G372700	12
GO:0008285	BP	negative regulation of cell population proliferation	12/5180	135/59896	0.504462	0.889245	0.882748	TraesCS1A02G252600/TraesCS1B02G418800/TraesCS2A02G400200/TraesCS2B02G082400/TraesCS3A02G153700/TraesCS3A02G259000/TraesCS5B02G216900/TraesCS5B02G313800/TraesCS6A02G344700/TraesCS6B02G377400/TraesCS7A02G207400/TraesCS7B02G114400	12
GO:0009058	BP	biosynthetic process	12/5180	154/59896	0.68879	0.927908	0.921128	TraesCS1A02G013800/TraesCS1A02G070500/TraesCS1A02G090400/TraesCS1A02G208400/TraesCS1A02G291100/TraesCS1B02G017800/TraesCS2A02G078000/TraesCS2B02G092900/TraesCS5A02G436300/TraesCS5B02G066600/TraesCS7A02G138300/TraesCS7B02G246200	12
GO:0009561	BP	megagametogenesis	12/5180	79/59896	0.0385178	0.781831	0.776118	TraesCS2A02G419000/TraesCS2A02G508900/TraesCS2B02G179900/TraesCS3A02G334700/TraesCS4B02G338400/TraesCS5A02G384500/TraesCS5B02G303500/TraesCS5B02G455700/TraesCS6B02G371700/TraesCS7A02G067500/TraesCS7A02G534500/TraesCS7B02G451600	12
GO:0009694	BP	jasmonic acid metabolic process	12/5180	96/59896	0.124895	0.790531	0.784755	TraesCS1A02G149600/TraesCS2A02G175900/TraesCS2B02G471700/TraesCS2B02G589000/TraesCS3A02G411600/TraesCS3A02G455800/TraesCS3A02G456200/TraesCS3A02G456300/TraesCS3B02G354100/TraesCS3D02G447800/TraesCS4A02G008600/TraesCS7A02G435700	12
GO:0009735	BP	response to cytokinin	12/5180	147/59896	0.625576	0.921948	0.915212	TraesCS1A02G427200/TraesCS2A02G566400/TraesCS2B02G012200/TraesCS3A02G257500/TraesCS3B02G284900/TraesCS3B02G339200/TraesCS3B02G538700/TraesCS4B02G389900/TraesCS6B02G145700/TraesCS6B02G357900/TraesCS7A02G001500/TraesCS7B02G141600	12
GO:0009741	BP	response to brassinosteroid	12/5180	194/59896	0.917222	0.982685	0.975505	TraesCS1A02G231500/TraesCS1B02G243000/TraesCS2A02G381300/TraesCS2A02G453300/TraesCS2A02G566400/TraesCS2B02G398600/TraesCS3A02G519000/TraesCS3B02G086600/TraesCS3B02G567500/TraesCS4B02G234100/TraesCS6A02G258800/TraesCS7B02G286300	12
GO:0009744	BP	response to sucrose	12/5180	243/59896	0.990044	0.9996	0.992296	TraesCS2A02G453700/TraesCS2B02G006400/TraesCS2B02G048200/TraesCS2B02G597300/TraesCS3A02G268100/TraesCS4A02G005200/TraesCS4B02G184400/TraesCS4B02G389900/TraesCS5A02G490000/TraesCS6A02G262100/TraesCS6B02G105700/TraesCS7B02G434400	12
GO:0009853	BP	photorespiration	12/5180	157/59896	0.713831	0.930003	0.923208	TraesCS1B02G359500/TraesCS2A02G067100/TraesCS2A02G250800/TraesCS2A02G490900/TraesCS2B02G048000/TraesCS2B02G079300/TraesCS2B02G366900/TraesCS4A02G307300/TraesCS5A02G184400/TraesCS5B02G266100/TraesCS7A02G384400/TraesCS7B02G005800	12
GO:0009910	BP	negative regulation of flower development	12/5180	117/59896	0.3119	0.840348	0.834208	TraesCS2B02G015500/TraesCS3A02G317100/TraesCS3B02G294200/TraesCS3B02G349300/TraesCS4B02G144300/TraesCS5A02G393400/TraesCS6A02G320000/TraesCS6B02G136300/TraesCS6B02G339400/TraesCS6B02G350800/TraesCS7B02G230200/TraesCSU02G041900	12
GO:0009911	BP	positive regulation of flower development	12/5180	157/59896	0.713831	0.930003	0.923208	TraesCS2A02G557900/TraesCS2B02G550100/TraesCS3A02G192700/TraesCS3A02G245000/TraesCS3B02G015600/TraesCS3B02G015800/TraesCS3B02G223000/TraesCS3B02G275000/TraesCS3B02G550900/TraesCS4A02G060200/TraesCS4B02G212000/TraesCS5A02G223800	12
GO:0009926	BP	auxin polar transport	12/5180	124/59896	0.386165	0.844641	0.838469	TraesCS2B02G012200/TraesCS3A02G243700/TraesCS3A02G257500/TraesCS3A02G331300/TraesCS3A02G426700/TraesCS3B02G462900/TraesCS4A02G006900/TraesCS4B02G111100/TraesCS4B02G312300/TraesCS6A02G187200/TraesCS6B02G145700/TraesCS7A02G492400	12
GO:0010025	BP	wax biosynthetic process	12/5180	123/59896	0.375408	0.844641	0.838469	TraesCS1B02G093600/TraesCS2A02G003200/TraesCS2B02G535700/TraesCS3A02G014800/TraesCS4A02G031500/TraesCS4A02G476900/TraesCS4B02G274700/TraesCS7A02G206000/TraesCS7A02G524600/TraesCS7B02G113300/TraesCS7B02G442100/TraesCS7D02G102300	12
GO:0010027	BP	thylakoid membrane organization	12/5180	104/59896	0.187263	0.790531	0.784755	TraesCS1A02G427200/TraesCS1B02G312700/TraesCS1B02G359500/TraesCS2A02G384700/TraesCS3B02G035600/TraesCS3B02G089800/TraesCS3B02G284900/TraesCS4B02G074400/TraesCS5A02G235700/TraesCS6A02G123900/TraesCS7A02G533400/TraesCS7B02G385900	12
GO:0010132	BP	dhurrin biosynthetic process	12/5180	138/59896	0.535919	0.889245	0.882748	TraesCS2B02G185000/TraesCS5B02G287300/TraesCS5B02G548700/TraesCS6A02G083800/TraesCS6A02G320800/TraesCS6B02G113300/TraesCS7A02G086000/TraesCS7A02G136400/TraesCS7A02G413400/TraesCS7B02G108700/TraesCS7B02G313400/TraesCS7B02G313500	12
GO:0010143	BP	cutin biosynthetic process	12/5180	99/59896	0.146746	0.790531	0.784755	TraesCS1B02G093600/TraesCS1B02G287800/TraesCS1B02G292200/TraesCS1B02G354000/TraesCS2A02G003200/TraesCS2A02G134500/TraesCS2B02G158000/TraesCS3A02G127300/TraesCS3A02G227400/TraesCS3B02G173200/TraesCS7A02G524600/TraesCS7B02G442100	12
GO:0010268	BP	brassinosteroid homeostasis	12/5180	98/59896	0.139249	0.790531	0.784755	TraesCS2A02G013000/TraesCS2A02G013500/TraesCS2A02G139900/TraesCS2B02G004400/TraesCS2B02G163900/TraesCS2B02G385100/TraesCS2B02G418600/TraesCS3A02G245000/TraesCS3A02G519000/TraesCS3B02G275000/TraesCS3B02G550900/TraesCS4B02G234100	12
GO:0010540	BP	basipetal auxin transport	12/5180	93/59896	0.105003	0.790531	0.784755	TraesCS1A02G211000/TraesCS1B02G225000/TraesCS2B02G012200/TraesCS3A02G257500/TraesCS3B02G114200/TraesCS4A02G006900/TraesCS4A02G294900/TraesCS4B02G066300/TraesCS4B02G131400/TraesCS5A02G223800/TraesCS5A02G537100/TraesCS6B02G145700	12
GO:0030244	BP	cellulose biosynthetic process	12/5180	166/59896	0.781033	0.942679	0.935791	TraesCS1A02G149300/TraesCS1B02G210700/TraesCS2A02G078900/TraesCS2A02G150100/TraesCS2A02G302300/TraesCS2B02G144900/TraesCS2B02G236300/TraesCS3A02G156500/TraesCS5A02G010800/TraesCS5D02G495800/TraesCS6A02G286900/TraesCSU02G137600	12
GO:0035336	BP	long-chain fatty-acyl-CoA metabolic process	12/5180	54/59896	0.00189701	0.351092	0.348527	TraesCS1B02G402600/TraesCS3A02G013800/TraesCS3A02G014800/TraesCS3A02G014900/TraesCS3B02G016500/TraesCS3D02G012200/TraesCS4A02G020500/TraesCS4A02G304400/TraesCS4B02G006800/TraesCS4B02G110600/TraesCS5A02G531300/TraesCS7B02G176400	12
GO:0042254	BP	ribosome biogenesis	12/5180	131/59896	0.461745	0.869129	0.862779	TraesCS1B02G335000/TraesCS1B02G410100/TraesCS3A02G450800/TraesCS3B02G326200/TraesCS3B02G330100/TraesCS4A02G357100/TraesCS4B02G015100/TraesCS4B02G041400/TraesCS6A02G343900/TraesCS6B02G251300/TraesCS7A02G211000/TraesCS7B02G117700	12
GO:0044249	BP	cellular biosynthetic process	12/5180	78/59896	0.0353457	0.777199	0.771521	TraesCS1B02G196000/TraesCS2A02G026500/TraesCS2B02G040100/TraesCS2B02G050900/TraesCS2B02G051100/TraesCS2B02G230400/TraesCS2D02G028000/TraesCS3B02G350300/TraesCS6A02G247800/TraesCS6A02G278500/TraesCS7A02G203200/TraesCS7B02G110400	12
GO:0051607	BP	defense response to virus	12/5180	131/59896	0.461745	0.869129	0.862779	TraesCS3A02G383600/TraesCS3B02G046800/TraesCS3B02G416000/TraesCS4A02G017400/TraesCS4A02G495800/TraesCS5B02G007600/TraesCS5B02G124900/TraesCS6A02G065600/TraesCS6B02G088700/TraesCS7A02G338600/TraesCS7B02G227800/TraesCS7B02G249900	12
GO:0071215	BP	cellular response to abscisic acid stimulus	12/5180	75/59896	0.0269457	0.706938	0.701773	TraesCS1A02G320300/TraesCS1B02G332500/TraesCS2A02G147400/TraesCS2B02G321700/TraesCS2B02G567800/TraesCS3A02G033400/TraesCS3A02G034600/TraesCS3A02G048700/TraesCS3A02G324000/TraesCS3B02G049100/TraesCS3B02G295400/TraesCS5B02G008100	12
GO:1901002	BP	positive regulation of response to salt stress	12/5180	144/59896	0.596617	0.910825	0.90417	TraesCS1A02G076200/TraesCS1A02G273000/TraesCS1B02G131400/TraesCS2A02G456100/TraesCS4A02G124900/TraesCS4A02G145300/TraesCS5A02G384500/TraesCS6A02G323400/TraesCS6B02G354000/TraesCS7A02G205100/TraesCS7B02G112400/TraesCS7B02G472600	12
GO:2000652	BP	regulation of secondary cell wall biogenesis	12/5180	84/59896	0.0573891	0.781831	0.776118	TraesCS2A02G448500/TraesCS2A02G533100/TraesCS2B02G376900/TraesCS3B02G431200/TraesCS4A02G211100/TraesCS4B02G105200/TraesCS4B02G346100/TraesCS5A02G515000/TraesCS6A02G144900/TraesCS6A02G203300/TraesCS7A02G205100/TraesCS7B02G112400	12
GO:0003886	MF	DNA (cytosine-5-)-methyltransferase activity	12/5416	57/62232	0.00323465	0.356736	0.345354	TraesCS2B02G260800/TraesCS2D02G241800/TraesCS3A02G067600/TraesCS3B02G504200/TraesCS4B02G334900/TraesCS4B02G390500/TraesCS5A02G553300/TraesCS5B02G239800/TraesCS6A02G015800/TraesCS6A02G124200/TraesCS6A02G380200/TraesCS6B02G419000	12
GO:0003993	MF	acid phosphatase activity	12/5416	163/62232	0.767409	0.917089	0.887828	TraesCS2A02G165200/TraesCS2B02G382900/TraesCS3B02G293300/TraesCS5A02G180300/TraesCS5A02G285900/TraesCS5A02G329200/TraesCS5B02G285300/TraesCS5B02G321600/TraesCS7A02G040400/TraesCS7A02G101900/TraesCS7A02G422800/TraesCS7B02G323200	12
GO:0008061	MF	chitin binding	12/5416	119/62232	0.340725	0.826354	0.799989	TraesCS1B02G158000/TraesCS1B02G260600/TraesCS2A02G350600/TraesCS2A02G350700/TraesCS5A02G347800/TraesCS5A02G501100/TraesCS6A02G216100/TraesCS6B02G246800/TraesCS7A02G466300/TraesCS7A02G548200/TraesCS7B02G471400/TraesCS7B02G493700	12
GO:0008066	MF	glutamate receptor activity	12/5416	83/62232	0.0553177	0.628019	0.607981	TraesCS5A02G042800/TraesCS5A02G218000/TraesCS5A02G218400/TraesCS5A02G218600/TraesCS5A02G219800/TraesCS5B02G217700/TraesCS5B02G217800/TraesCS5B02G218900/TraesCS6B02G380800/TraesCS7A02G153800/TraesCS7A02G341200/TraesCS7B02G057800	12
GO:0008753	MF	NADPH dehydrogenase (quinone) activity	12/5416	56/62232	0.00276937	0.328916	0.318422	TraesCS1A02G320500/TraesCS1B02G155100/TraesCS1B02G332700/TraesCS2B02G146000/TraesCS3A02G323800/TraesCS3B02G119700/TraesCS3B02G353000/TraesCS3B02G551300/TraesCS3B02G551400/TraesCS3B02G551600/TraesCS3B02G551900/TraesCS7A02G306900	12
GO:0008970	MF	phospholipase A1 activity	12/5416	87/62232	0.0739561	0.721339	0.698324	TraesCS1A02G266100/TraesCS1A02G412700/TraesCS1B02G232100/TraesCS1B02G277100/TraesCS3A02G235700/TraesCS3B02G264500/TraesCS3B02G427100/TraesCS4A02G240400/TraesCS4B02G074400/TraesCS4B02G074500/TraesCS6A02G242700/TraesCS7B02G206500	12
GO:0009922	MF	fatty acid elongase activity	12/5416	152/62232	0.679863	0.904221	0.87537	TraesCS1B02G053700/TraesCS1B02G387800/TraesCS2B02G535700/TraesCS4A02G031500/TraesCS4B02G274700/TraesCS5B02G008100/TraesCS6A02G415500/TraesCS6B02G473900/TraesCS7A02G206000/TraesCS7B02G113300/TraesCS7B02G449000/TraesCS7D02G102300	12
GO:0016746	MF	acyltransferase activity	12/5416	126/62232	0.416347	0.826354	0.799989	TraesCS1A02G008500/TraesCS1B02G287800/TraesCS1B02G354000/TraesCS2A02G291000/TraesCS2A02G467400/TraesCS2B02G048800/TraesCS2B02G048900/TraesCS2B02G100500/TraesCS2D02G050000/TraesCS3A02G127300/TraesCS4A02G495900/TraesCS6A02G256300	12
GO:0031267	MF	small GTPase binding	12/5416	164/62232	0.774469	0.922591	0.893155	TraesCS1A02G071200/TraesCS2A02G166700/TraesCS2A02G435400/TraesCS3A02G190300/TraesCS3B02G219200/TraesCS4B02G038200/TraesCS4B02G308000/TraesCS5B02G179900/TraesCS5B02G530100/TraesCS6B02G366800/TraesCS7A02G211000/TraesCS7B02G117700	12
GO:0043022	MF	ribosome binding	12/5416	181/62232	0.872004	0.946152	0.915964	TraesCS1B02G398800/TraesCS1B02G451500/TraesCS3B02G326200/TraesCS3B02G433500/TraesCS4A02G157200/TraesCS4A02G363800/TraesCS4B02G181300/TraesCS4B02G299200/TraesCS5A02G163800/TraesCS6A02G185300/TraesCS6A02G216300/TraesCS7B02G129300	12
GO:0051087	MF	protein-folding chaperone binding	12/5416	166/62232	0.788135	0.922591	0.893155	TraesCS1A02G051500/TraesCS1B02G122000/TraesCS1B02G125100/TraesCS4B02G166100/TraesCS5B02G238900/TraesCS6A02G250800/TraesCS6A02G395100/TraesCS6B02G274600/TraesCS7A02G161000/TraesCS7A02G284700/TraesCS7B02G184100/TraesCS7B02G200400	12
GO:0000781	CC	chromosome, telomeric region	12/5421	89/62627	0.0820343	0.831973	0.831973	TraesCS1B02G161400/TraesCS2B02G010000/TraesCS3A02G252000/TraesCS3A02G408100/TraesCS3A02G485900/TraesCS3A02G486100/TraesCS4A02G219000/TraesCS5A02G197700/TraesCS5B02G085000/TraesCS7A02G139200/TraesCS7A02G214100/TraesCS7A02G432800	12
GO:0005938	CC	cell cortex	12/5421	79/62627	0.0387456	0.831973	0.831973	TraesCS1B02G267200/TraesCS2B02G380500/TraesCS4B02G076800/TraesCS5A02G232100/TraesCS5B02G230400/TraesCS6A02G251900/TraesCS6A02G282800/TraesCS6B02G390200/TraesCS6B02G443600/TraesCS7A02G223100/TraesCS7B02G304900/TraesCSU02G084300	12
GO:0010282	CC	senescence-associated vacuole	12/5421	121/62627	0.355154	0.86049	0.86049	TraesCS1B02G236800/TraesCS2A02G421500/TraesCS4A02G273800/TraesCS4A02G274000/TraesCS4B02G039700/TraesCS4B02G039800/TraesCS4B02G039900/TraesCS4B02G040000/TraesCS4B02G389900/TraesCS5B02G523100/TraesCS6A02G154300/TraesCS7B02G292000	12
GO:0009536	CC	plastid	120/5421	1502/62627	0.835502	0.960445	0.960445	TraesCS1A02G007500/TraesCS1A02G058300/TraesCS1A02G102600/TraesCS1A02G110100/TraesCS1A02G120800/TraesCS1A02G157800/TraesCS1A02G223800/TraesCS1A02G228800/TraesCS1A02G422500/TraesCS1B02G089800/TraesCS1B02G090000/TraesCS1B02G122000/TraesCS1B02G141900/TraesCS1B02G150800/TraesCS1B02G182500/TraesCS1B02G204300/TraesCS1B02G254400/TraesCS1B02G363100/TraesCS1B02G369300/TraesCS1B02G388100/TraesCS1B02G432600/…	120
GO:0048046	CC	apoplast	125/5421	1438/62627	0.494013	0.892854	0.892854	TraesCS1A02G107400/TraesCS1A02G164900/TraesCS1A02G187300/TraesCS1A02G195900/TraesCS1A02G254600/TraesCS1A02G310100/TraesCS1A02G356800/TraesCS1A02G396200/TraesCS1B02G070300/TraesCS1B02G263100/TraesCS1B02G263600/TraesCS1B02G321200/TraesCS1B02G363100/TraesCS1B02G373000/TraesCS1B02G422700/TraesCS2A02G050800/TraesCS2A02G089000/TraesCS2A02G109200/TraesCS2A02G342800/TraesCS2A02G353100/TraesCS2A02G407300/…	125
GO:0002213	BP	defense response to insect	13/5180	142/59896	0.457525	0.869129	0.862779	TraesCS1A02G006500/TraesCS1A02G006800/TraesCS1B02G480300/TraesCS1D02G002700/TraesCS2B02G288000/TraesCS3B02G399200/TraesCS4A02G445500/TraesCS4B02G007400/TraesCS5A02G334900/TraesCS5A02G335000/TraesCS5B02G151500/TraesCS5B02G334300/TraesCS7D02G385500	13
GO:0006325	BP	chromatin organization	13/5180	203/59896	0.901583	0.978929	0.971777	TraesCS1A02G445700/TraesCS1B02G272800/TraesCS1B02G351300/TraesCS1B02G451500/TraesCS2A02G570300/TraesCS2D02G581300/TraesCS3B02G307000/TraesCS4B02G097500/TraesCS6A02G188000/TraesCS6A02G380200/TraesCS6B02G419000/TraesCS7A02G338600/TraesCS7B02G249900	13
GO:0006334	BP	nucleosome assembly	13/5180	214/59896	0.934606	0.987555	0.980339	TraesCS1A02G291600/TraesCS1A02G295400/TraesCS1A02G295700/TraesCS1B02G297100/TraesCS2A02G469400/TraesCS2B02G230100/TraesCS3A02G252000/TraesCS3B02G378900/TraesCS4A02G067800/TraesCS4B02G350800/TraesCS5B02G449000/TraesCS7A02G067000/TraesCS7B02G224100	13
GO:0006631	BP	fatty acid metabolic process	13/5180	132/59896	0.35433	0.844641	0.838469	TraesCS1B02G093600/TraesCS3A02G219200/TraesCS3A02G368200/TraesCS4B02G110600/TraesCS4B02G329700/TraesCS4B02G329800/TraesCS4B02G329900/TraesCS5A02G237800/TraesCS5A02G394300/TraesCS5A02G501200/TraesCS5A02G501300/TraesCS5B02G266100/TraesCS6A02G390600	13
GO:0009607	BP	response to biotic stimulus	13/5180	192/59896	0.855911	0.963015	0.955979	TraesCS2A02G083600/TraesCS2A02G476500/TraesCS2B02G459500/TraesCS3A02G281500/TraesCS3B02G199600/TraesCS5A02G012900/TraesCS5A02G439800/TraesCS5A02G494400/TraesCS5A02G494800/TraesCS6B02G377700/TraesCS7A02G021600/TraesCS7A02G558500/TraesCS7D02G018800	13
GO:0009640	BP	photomorphogenesis	13/5180	144/59896	0.478122	0.880228	0.873797	TraesCS1A02G323500/TraesCS2A02G312200/TraesCS3B02G267100/TraesCS4A02G006900/TraesCS4A02G101400/TraesCS4A02G112200/TraesCS4A02G380700/TraesCS4A02G381200/TraesCS5A02G425300/TraesCS6A02G203300/TraesCS6A02G239300/TraesCS7A02G082900/TraesCS7B02G286300	13
GO:0009718	BP	anthocyanin-containing compound biosynthetic process	13/5180	181/59896	0.795216	0.945609	0.9387	TraesCS2A02G157400/TraesCS2A02G168600/TraesCS2A02G462300/TraesCS2B02G509500/TraesCS2B02G532400/TraesCS2B02G555100/TraesCS3B02G120500/TraesCS4A02G446300/TraesCS5A02G411800/TraesCS5A02G411900/TraesCS5B02G415600/TraesCS6B02G011200/TraesCS7A02G370100	13
GO:0009835	BP	fruit ripening	13/5180	122/59896	0.256122	0.818365	0.812385	TraesCS1A02G124300/TraesCS1B02G191400/TraesCS1B02G253600/TraesCS3B02G354300/TraesCS3B02G434400/TraesCS4A02G066700/TraesCS4B02G058200/TraesCS5A02G266100/TraesCS5A02G459100/TraesCS5B02G468900/TraesCS7A02G427200/TraesCS7A02G499200/TraesCSU02G067700	13
GO:0010029	BP	regulation of seed germination	13/5180	123/59896	0.265508	0.824834	0.818807	TraesCS1A02G311200/TraesCS1A02G354900/TraesCS1B02G366800/TraesCS2A02G475600/TraesCS2A02G494500/TraesCS2B02G523300/TraesCS3B02G086400/TraesCS4A02G068100/TraesCS5A02G051600/TraesCS5B02G057600/TraesCS5B02G502200/TraesCS6A02G348700/TraesCS6B02G173500	13
GO:0010623	BP	programmed cell death involved in cell development	13/5180	133/59896	0.364547	0.844641	0.838469	TraesCS1B02G236800/TraesCS2A02G421500/TraesCS4A02G273800/TraesCS4A02G274000/TraesCS4B02G039700/TraesCS4B02G039800/TraesCS4B02G039900/TraesCS4B02G040000/TraesCS4B02G389900/TraesCS5B02G523100/TraesCS6A02G154300/TraesCS6B02G055200/TraesCS7B02G292000	13
GO:0016226	BP	iron-sulfur cluster assembly	13/5180	96/59896	0.0700826	0.781831	0.776118	TraesCS1A02G097200/TraesCS1B02G126700/TraesCS3A02G280500/TraesCS3B02G035600/TraesCS3B02G314200/TraesCS4B02G097000/TraesCS4B02G148400/TraesCS5A02G111500/TraesCS6A02G233900/TraesCS6B02G243300/TraesCS6B02G262700/TraesCS7A02G232700/TraesCS7B02G346200	13
GO:0042538	BP	hyperosmotic salinity response	13/5180	100/59896	0.0902448	0.78956	0.783791	TraesCS2B02G380600/TraesCS2B02G572600/TraesCS5A02G411800/TraesCS5A02G411900/TraesCS5A02G476500/TraesCS5B02G415600/TraesCS6A02G136500/TraesCS6A02G306400/TraesCS6A02G323400/TraesCS6B02G334800/TraesCS6B02G354000/TraesCS7A02G185500/TraesCS7A02G453000	13
GO:0044772	BP	mitotic cell cycle phase transition	13/5180	109/59896	0.147451	0.790531	0.784755	TraesCS1B02G321000/TraesCS1D02G134100/TraesCS2B02G234800/TraesCS4A02G051300/TraesCS4B02G253100/TraesCS4B02G257900/TraesCS4B02G321100/TraesCS5A02G247000/TraesCS5A02G491000/TraesCS5B02G243900/TraesCS5B02G244100/TraesCS6A02G367200/TraesCS7A02G229300	13
GO:0071230	BP	cellular response to amino acid stimulus	13/5180	95/59896	0.0655457	0.781831	0.776118	TraesCS4B02G038200/TraesCS5A02G042800/TraesCS5A02G218000/TraesCS5A02G218400/TraesCS5A02G218600/TraesCS5A02G219800/TraesCS5B02G217700/TraesCS5B02G217800/TraesCS5B02G218900/TraesCS6B02G380800/TraesCS7A02G153800/TraesCS7A02G341200/TraesCS7B02G057800	13
GO:0080027	BP	response to herbivore	13/5180	153/59896	0.568374	0.906835	0.90021	TraesCS1A02G006500/TraesCS1A02G006800/TraesCS1B02G480300/TraesCS1D02G002700/TraesCS2B02G592400/TraesCS4A02G445500/TraesCS4B02G007400/TraesCS5A02G207700/TraesCS5A02G334900/TraesCS5A02G335000/TraesCS5B02G122600/TraesCS5B02G151500/TraesCS5B02G334300	13
GO:0080188	BP	gene silencing by siRNA-directed DNA methylation	13/5180	180/59896	0.788893	0.945327	0.93842	TraesCS2A02G140400/TraesCS2A02G273000/TraesCS2A02G307200/TraesCS3A02G250900/TraesCS3B02G280400/TraesCS3D02G493800/TraesCS4B02G203900/TraesCS5B02G077500/TraesCS5B02G165100/TraesCS7A02G235300/TraesCS7B02G078500/TraesCS7B02G133500/TraesCS7D02G505300	13
GO:1902074	BP	response to salt	13/5180	144/59896	0.478122	0.880228	0.873797	TraesCS2A02G387700/TraesCS2B02G156600/TraesCS2B02G591000/TraesCS3A02G217600/TraesCS4A02G211100/TraesCS4B02G095400/TraesCS4B02G105200/TraesCS4B02G396500/TraesCS5A02G490000/TraesCS5A02G558000/TraesCS5B02G489400/TraesCS6A02G240100/TraesCS7A02G549800	13
GO:2000031	BP	regulation of salicylic acid mediated signaling pathway	13/5180	135/59896	0.385102	0.844641	0.838469	TraesCS1B02G415100/TraesCS2A02G387700/TraesCS2B02G156600/TraesCS3A02G272500/TraesCS3A02G511700/TraesCS3A02G529300/TraesCS3B02G306200/TraesCS3B02G599400/TraesCS5A02G208200/TraesCS6A02G321900/TraesCS6B02G460500/TraesCS7A02G200600/TraesCS7B02G107400	13
GO:2000032	BP	regulation of secondary shoot formation	13/5180	145/59896	0.488371	0.889245	0.882748	TraesCS1A02G257500/TraesCS1A02G332600/TraesCS2B02G265800/TraesCS3A02G050700/TraesCS3A02G307000/TraesCS3A02G307200/TraesCS3B02G333400/TraesCS5A02G427400/TraesCS6A02G389700/TraesCS6B02G429700/TraesCS7A02G051800/TraesCS7A02G140600/TraesCS7B02G042400	13
GO:0003690	MF	double-stranded DNA binding	13/5416	240/62232	0.978904	0.993842	0.962132	TraesCS1B02G137100/TraesCS2A02G587100/TraesCS2B02G300800/TraesCS2B02G596300/TraesCS4A02G319800/TraesCS4B02G203900/TraesCS5B02G210200/TraesCS5B02G449000/TraesCS5B02G559300/TraesCS6A02G117100/TraesCS6A02G343900/TraesCS7A02G067000/TraesCS7B02G078500	13
GO:0003712	MF	transcription coregulator activity	13/5416	178/62232	0.7833	0.922591	0.893155	TraesCS1A02G354900/TraesCS1B02G229800/TraesCS1B02G272800/TraesCS1B02G366800/TraesCS2A02G117500/TraesCS2B02G185300/TraesCS2B02G300800/TraesCS3B02G443300/TraesCS3B02G443600/TraesCS5A02G090300/TraesCS5A02G202300/TraesCS5A02G375300/TraesCS6B02G036900	13
GO:0003755	MF	peptidyl-prolyl cis-trans isomerase activity	13/5416	172/62232	0.741464	0.91347	0.884325	TraesCS1A02G007500/TraesCS2A02G202300/TraesCS2B02G067100/TraesCS2B02G260600/TraesCS3A02G421300/TraesCS3B02G204300/TraesCS4A02G423000/TraesCS5A02G328900/TraesCS5B02G228100/TraesCS5B02G329000/TraesCS6A02G162000/TraesCS7A02G178100/TraesCS7B02G129300	13
GO:0004709	MF	MAP kinase kinase kinase activity	13/5416	88/62232	0.0409031	0.595796	0.576787	TraesCS1A02G366900/TraesCS1A02G367000/TraesCS1A02G367200/TraesCS1B02G384700/TraesCS1B02G385300/TraesCS3A02G255600/TraesCS3A02G255700/TraesCS3B02G289400/TraesCS4B02G104900/TraesCS5A02G401400/TraesCS6A02G321900/TraesCS6A02G327500/TraesCS6B02G358800	13
GO:0005249	MF	voltage-gated potassium channel activity	13/5416	59/62232	0.00143781	0.249621	0.241657	TraesCS1B02G104700/TraesCS2A02G312800/TraesCS2B02G329800/TraesCS3A02G132400/TraesCS3A02G233800/TraesCS3A02G245200/TraesCS3B02G167100/TraesCS5A02G360200/TraesCS5A02G374200/TraesCS6A02G349200/TraesCS6B02G242900/TraesCS6B02G382500/TraesCS7B02G106900	13
GO:0008137	MF	NADH dehydrogenase (ubiquinone) activity	13/5416	336/62232	0.999841	1	0.968094	TraesCS1B02G385800/TraesCS1B02G405500/TraesCS2A02G154100/TraesCS2A02G264700/TraesCS2D02G557200/TraesCS3A02G287600/TraesCS3A02G430100/TraesCS3B02G189000/TraesCS4A02G141200/TraesCS4A02G155500/TraesCS4A02G171000/TraesCS7A02G512600/TraesCS7B02G395600	13
GO:0008237	MF	metallopeptidase activity	13/5416	83/62232	0.0268742	0.518673	0.502124	TraesCS1A02G166100/TraesCS1A02G237100/TraesCS1B02G368800/TraesCS1B02G415700/TraesCS1B02G416400/TraesCS3A02G055300/TraesCS4B02G059500/TraesCS5B02G165300/TraesCS6A02G078400/TraesCS7A02G164100/TraesCS7A02G195800/TraesCS7B02G029700/TraesCS7B02G101500	13
GO:0015276	MF	ligand-gated monoatomic ion channel activity	13/5416	99/62232	0.08816	0.721339	0.698324	TraesCS5A02G042800/TraesCS5A02G218000/TraesCS5A02G218400/TraesCS5A02G218600/TraesCS5A02G219800/TraesCS5B02G217700/TraesCS5B02G217800/TraesCS5B02G218900/TraesCS6B02G065400/TraesCS6B02G380800/TraesCS7A02G153800/TraesCS7A02G341200/TraesCS7B02G057800	13
GO:0043295	MF	glutathione binding	13/5416	109/62232	0.152424	0.739598	0.716	TraesCS1A02G078800/TraesCS1A02G102800/TraesCS1B02G019400/TraesCS1B02G114400/TraesCS2B02G420800/TraesCS2D02G589500/TraesCS3B02G490400/TraesCS4B02G330800/TraesCS5B02G021100/TraesCS6B02G169000/TraesCS7A02G525700/TraesCS7B02G084400/TraesCS7B02G341200	13
GO:0046910	MF	pectinesterase inhibitor activity	13/5416	89/62232	0.0442312	0.618175	0.598451	TraesCS1A02G231500/TraesCS1B02G243000/TraesCS2A02G344200/TraesCS2B02G341700/TraesCS2B02G551400/TraesCS3B02G354300/TraesCS4B02G187700/TraesCS6A02G343700/TraesCS6A02G351000/TraesCS6B02G282800/TraesCS6B02G309700/TraesCS6B02G375900/TraesCS7A02G323300	13
GO:0052636	MF	arabinosyltransferase activity	13/5416	75/62232	0.0122428	0.456811	0.442236	TraesCS3A02G023700/TraesCS5A02G023600/TraesCS5A02G023700/TraesCS5B02G021600/TraesCS5B02G022100/TraesCS6A02G090500/TraesCS6B02G118500/TraesCS6B02G118600/TraesCS6B02G339100/TraesCS6B02G469500/TraesCS6B02G469600/TraesCS7A02G235500/TraesCS7B02G133700	13
GO:0005741	CC	mitochondrial outer membrane	13/5421	184/62627	0.814312	0.949686	0.949686	TraesCS1A02G423100/TraesCS2A02G086800/TraesCS2A02G174700/TraesCS2B02G099900/TraesCS2B02G201100/TraesCS3B02G485800/TraesCS4A02G169300/TraesCS4B02G280300/TraesCS5A02G012000/TraesCS5A02G301100/TraesCS5A02G365100/TraesCS5B02G007600/TraesCS5B02G075200	13
GO:0005747	CC	obsolete mitochondrial respiratory chain complex I	13/5421	307/62627	0.999139	0.999918	0.999918	TraesCS1B02G385800/TraesCS2A02G154100/TraesCS2A02G264700/TraesCS2B02G344800/TraesCS3A02G287600/TraesCS3B02G459500/TraesCS4A02G111800/TraesCS4A02G307300/TraesCS4B02G161900/TraesCS7A02G298300/TraesCS7A02G384400/TraesCS7B02G005800/TraesCS7B02G188700	13
GO:0005762	CC	mitochondrial large ribosomal subunit	13/5421	115/62627	0.195056	0.831973	0.831973	TraesCS1A02G058300/TraesCS1B02G038000/TraesCS1B02G415900/TraesCS2B02G270900/TraesCS3D02G057900/TraesCS4A02G065400/TraesCS4A02G080100/TraesCS4A02G144500/TraesCS4B02G198600/TraesCS4B02G254900/TraesCS4B02G347000/TraesCS5A02G279700/TraesCS7A02G060200	13
GO:0005788	CC	endoplasmic reticulum lumen	13/5421	133/62627	0.365759	0.86049	0.86049	TraesCS1A02G052100/TraesCS1B02G125100/TraesCS1B02G204600/TraesCS2B02G125400/TraesCS3A02G232600/TraesCS3A02G421300/TraesCS4B02G049400/TraesCS5A02G511800/TraesCS5B02G298000/TraesCS6A02G001100/TraesCS6A02G276700/TraesCS7A02G529900/TraesCS7B02G229100	13
GO:0005797	CC	Golgi medial cisterna	13/5421	172/62627	0.734489	0.940008	0.940008	TraesCS1A02G213400/TraesCS1B02G226800/TraesCS2A02G312300/TraesCS3B02G204300/TraesCS4A02G131800/TraesCS5A02G328900/TraesCS5B02G329000/TraesCS5B02G423200/TraesCS6A02G320100/TraesCS7A02G082300/TraesCS7A02G156100/TraesCS7B02G046000/TraesCS7B02G132700	13
GO:0050832	BP	defense response to fungus	134/5180	1554/59896	0.527879	0.889245	0.882748	TraesCS1A02G021500/TraesCS1A02G106900/TraesCS1A02G126200/TraesCS1A02G203600/TraesCS1A02G211100/TraesCS1A02G231500/TraesCS1A02G370700/TraesCS1B02G050000/TraesCS1B02G063800/TraesCS1B02G243000/TraesCS1B02G260600/TraesCS1B02G312700/TraesCS1B02G320500/TraesCS1B02G323300/TraesCS1B02G366300/TraesCS1B02G368000/TraesCS1B02G374700/TraesCS1B02G389700/TraesCS1B02G398800/TraesCS1B02G400800/TraesCS1D02G305700/…	134
GO:0007018	BP	microtubule-based movement	14/5180	166/59896	0.579339	0.910444	0.903792	TraesCS1A02G054400/TraesCS1A02G284300/TraesCS1A02G341500/TraesCS2A02G149500/TraesCS2A02G387400/TraesCS4A02G036800/TraesCS4A02G169700/TraesCS4B02G126400/TraesCS5A02G092900/TraesCS5A02G161600/TraesCS6A02G103200/TraesCS6B02G132300/TraesCS6B02G365300/TraesCS7A02G316600	14
GO:0009615	BP	response to virus	14/5180	134/59896	0.269053	0.824834	0.818807	TraesCS1B02G294300/TraesCS2A02G528600/TraesCS2B02G559000/TraesCS3A02G529300/TraesCS3B02G599400/TraesCS4A02G175100/TraesCS4A02G268200/TraesCS6A02G065600/TraesCS6B02G088700/TraesCS6B02G460500/TraesCS7A02G103000/TraesCS7A02G498000/TraesCS7B02G404600/TraesCS7B02G404700	14
GO:0016036	BP	cellular response to phosphate starvation	14/5180	147/59896	0.393856	0.844641	0.838469	TraesCS2A02G157400/TraesCS2A02G463100/TraesCS3A02G167200/TraesCS3A02G392500/TraesCS3B02G120500/TraesCS3B02G321800/TraesCS3B02G322000/TraesCS3B02G322100/TraesCS4A02G090600/TraesCS6A02G375800/TraesCS6A02G385500/TraesCS7A02G231200/TraesCS7A02G454100/TraesCSU02G094800	14
GO:0031047	BP	regulatory ncRNA-mediated gene silencing	14/5180	129/59896	0.22504	0.790531	0.784755	TraesCS1B02G123600/TraesCS4A02G079000/TraesCS4A02G183200/TraesCS4A02G281500/TraesCS4A02G300300/TraesCS4A02G495800/TraesCS4B02G013500/TraesCS4B02G135400/TraesCS5A02G195000/TraesCS5A02G552700/TraesCS5B02G284700/TraesCS7A02G338600/TraesCS7A02G557800/TraesCS7B02G249900	14
GO:0040029	BP	epigenetic regulation of gene expression	14/5180	186/59896	0.744022	0.933701	0.926879	TraesCS1B02G137100/TraesCS2A02G479500/TraesCS2A02G570300/TraesCS2B02G015500/TraesCS2D02G554000/TraesCS2D02G581300/TraesCS3A02G250900/TraesCS3A02G317100/TraesCS3B02G280400/TraesCS3B02G349300/TraesCS4B02G203900/TraesCS4B02G212000/TraesCS6B02G036900/TraesCS7B02G213600	14
GO:0042026	BP	protein refolding	14/5180	191/59896	0.777688	0.942679	0.935791	TraesCS1A02G251500/TraesCS1B02G125100/TraesCS2B02G125400/TraesCS4A02G315500/TraesCS4B02G380800/TraesCS5A02G426100/TraesCS5B02G238900/TraesCS5B02G298000/TraesCS5B02G428000/TraesCS6A02G146400/TraesCS6A02G250800/TraesCS6B02G274600/TraesCS7B02G064000/TraesCS7B02G415000	14
GO:0042273	BP	ribosomal large subunit biogenesis	14/5180	74/59896	0.00409947	0.547963	0.543959	TraesCS1A02G383500/TraesCS1B02G178100/TraesCS3B02G158400/TraesCS3B02G400700/TraesCS4A02G283800/TraesCS5A02G019600/TraesCS5A02G030200/TraesCS5A02G265300/TraesCS5B02G016900/TraesCS6A02G191100/TraesCS6A02G195900/TraesCS6A02G208400/TraesCS6B02G376800/TraesCS7A02G432100	14
GO:1901576	BP	obsolete organic substance biosynthetic process	14/5180	111/59896	0.0980576	0.790531	0.784755	TraesCS2A02G026500/TraesCS2B02G040100/TraesCS2B02G050900/TraesCS2B02G051100/TraesCS2B02G230400/TraesCS2D02G028000/TraesCS3B02G350300/TraesCS5A02G102200/TraesCS5A02G463900/TraesCS5B02G475000/TraesCS5B02G475300/TraesCS6A02G278500/TraesCS7A02G203200/TraesCS7B02G110400	14
GO:0004175	MF	endopeptidase activity	14/5416	122/62232	0.174903	0.739598	0.716	TraesCS1A02G413900/TraesCS2A02G076000/TraesCS2A02G198100/TraesCS2B02G090800/TraesCS2B02G091100/TraesCS2B02G150700/TraesCS2B02G225600/TraesCS3B02G047400/TraesCS5A02G057900/TraesCS5A02G457200/TraesCS5B02G065800/TraesCS5B02G565600/TraesCS6A02G102700/TraesCS7A02G110200	14
GO:0004712	MF	protein serine/threonine/tyrosine kinase activity	14/5416	170/62232	0.625252	0.890547	0.862133	TraesCS2A02G436800/TraesCS2B02G456400/TraesCS4B02G396500/TraesCS5A02G369500/TraesCS5A02G398200/TraesCS5A02G558000/TraesCS5B02G069200/TraesCS5B02G371800/TraesCS5B02G403300/TraesCS6A02G240100/TraesCS6A02G270800/TraesCS6A02G321900/TraesCS6B02G096400/TraesCS7B02G227400	14
GO:0008233	MF	peptidase activity	14/5416	117/62232	0.138998	0.739598	0.716	TraesCS2B02G187600/TraesCS2B02G342600/TraesCS5A02G060800/TraesCS5A02G196200/TraesCS5A02G455600/TraesCS5B02G220100/TraesCS6A02G277400/TraesCS6A02G317403/TraesCS6A02G357200/TraesCS6B02G305400/TraesCS6B02G347600/TraesCS6B02G389200/TraesCS7A02G533400/TraesCS7B02G385900	14
GO:0008353	MF	RNA polymerase II CTD heptapeptide repeat kinase activity	14/5416	174/62232	0.659835	0.892198	0.863732	TraesCS1B02G119600/TraesCS1B02G401500/TraesCS3A02G080000/TraesCS3B02G166600/TraesCS3B02G206800/TraesCS3B02G473100/TraesCS4A02G054300/TraesCS5A02G255500/TraesCS5B02G144100/TraesCS6B02G231200/TraesCS6B02G296700/TraesCS7A02G342900/TraesCS7B02G215400/TraesCS7B02G240100	14
GO:0015095	MF	magnesium ion transmembrane transporter activity	14/5416	61/62232	0.000623007	0.229853	0.22252	TraesCS1A02G264700/TraesCS2A02G278100/TraesCS2A02G354100/TraesCS2B02G295700/TraesCS3A02G383600/TraesCS3A02G407400/TraesCS3B02G413100/TraesCS3B02G413200/TraesCS3B02G416000/TraesCS3B02G440800/TraesCS5A02G382400/TraesCS5B02G386300/TraesCS7A02G310600/TraesCS7B02G210400	14
GO:0015171	MF	amino acid transmembrane transporter activity	14/5416	168/62232	0.607337	0.882983	0.85481	TraesCS1A02G425400/TraesCS1A02G425500/TraesCS1B02G459700/TraesCS1D02G034700/TraesCS2A02G338600/TraesCS2A02G348600/TraesCS2B02G342900/TraesCS2B02G343300/TraesCS2B02G367000/TraesCS3B02G253600/TraesCS4A02G018300/TraesCS4B02G111100/TraesCS6A02G348400/TraesCS7A02G356639	14
GO:0016762	MF	xyloglucan:xyloglucosyl transferase activity	14/5416	150/62232	0.433132	0.839757	0.812964	TraesCS1A02G195900/TraesCS1A02G396200/TraesCS2A02G089000/TraesCS2A02G433700/TraesCS2A02G434300/TraesCS2B02G059000/TraesCS2B02G455400/TraesCS3A02G308800/TraesCS4A02G172600/TraesCS4B02G383000/TraesCS6A02G408300/TraesCS6B02G454200/TraesCS7A02G427200/TraesCS7B02G242900	14
GO:0030234	MF	enzyme regulator activity	14/5416	104/62232	0.0671093	0.686204	0.66431	TraesCS1A02G193700/TraesCS1A02G348400/TraesCS1B02G363000/TraesCS3A02G492400/TraesCS3B02G365900/TraesCS4B02G150100/TraesCS5B02G137100/TraesCS5B02G152400/TraesCS5B02G179900/TraesCS6A02G116500/TraesCS6B02G144500/TraesCS7A02G481400/TraesCS7B02G217200/TraesCS7B02G321900	14
GO:0042937	MF	tripeptide transmembrane transporter activity	14/5416	195/62232	0.809542	0.928541	0.898915	TraesCS1B02G212200/TraesCS2A02G443600/TraesCS2B02G464700/TraesCS2B02G615200/TraesCS2B02G615300/TraesCS3A02G382300/TraesCS3B02G415200/TraesCS3B02G424800/TraesCS4B02G231800/TraesCS5A02G485000/TraesCS5B02G498500/TraesCS7A02G413300/TraesCS7A02G504300/TraesCS7A02G531000	14
GO:0050136	MF	NADH:ubiquinone reductase (non-electrogenic) activity	14/5416	82/62232	0.0108926	0.456811	0.442236	TraesCS1A02G320500/TraesCS1B02G155100/TraesCS1B02G332700/TraesCS2B02G146000/TraesCS3A02G323800/TraesCS3B02G119700/TraesCS3B02G353000/TraesCS3B02G551300/TraesCS3B02G551400/TraesCS3B02G551600/TraesCS3B02G551900/TraesCS3B02G604700/TraesCS6A02G202300/TraesCS7A02G306900	14
GO:0061631	MF	ubiquitin conjugating enzyme activity	14/5416	159/62232	0.52246	0.857571	0.830209	TraesCS2B02G421500/TraesCS3A02G157200/TraesCS3A02G269200/TraesCS3A02G271800/TraesCS3A02G357700/TraesCS3B02G216000/TraesCS3B02G390400/TraesCS5A02G177100/TraesCS5A02G181700/TraesCS5B02G179700/TraesCS5B02G431100/TraesCS6A02G284200/TraesCS6B02G181200/TraesCS6B02G313000	14
GO:0071916	MF	dipeptide transmembrane transporter activity	14/5416	195/62232	0.809542	0.928541	0.898915	TraesCS1B02G212200/TraesCS2A02G443600/TraesCS2B02G464700/TraesCS2B02G615200/TraesCS2B02G615300/TraesCS3A02G382300/TraesCS3B02G415200/TraesCS3B02G424800/TraesCS4B02G231800/TraesCS5A02G485000/TraesCS5B02G498500/TraesCS7A02G413300/TraesCS7A02G504300/TraesCS7A02G531000	14
GO:0031966	CC	mitochondrial membrane	14/5421	263/62627	0.984445	0.999918	0.999918	TraesCS1A02G110100/TraesCS1B02G392400/TraesCS3A02G182700/TraesCS3B02G333300/TraesCS3B02G485800/TraesCS4A02G171000/TraesCS4A02G307300/TraesCS5A02G074200/TraesCS6B02G338600/TraesCS7A02G190000/TraesCS7A02G384400/TraesCS7A02G512600/TraesCS7B02G005800/TraesCS7B02G095100	14
GO:0032541	CC	cortical endoplasmic reticulum	14/5421	111/62627	0.098597	0.831973	0.831973	TraesCS1B02G446000/TraesCS2A02G496000/TraesCS2A02G524500/TraesCS2D02G527500/TraesCS2D02G574100/TraesCS3A02G007200/TraesCS3A02G307500/TraesCS4A02G327100/TraesCS5A02G388800/TraesCS6B02G412500/TraesCS7A02G053400/TraesCS7A02G366300/TraesCS7A02G366800/TraesCS7B02G195900	14
GO:0032580	CC	Golgi cisterna membrane	14/5421	175/62627	0.660261	0.927653	0.927653	TraesCS2A02G438900/TraesCS2A02G450600/TraesCS3A02G020400/TraesCS3B02G025300/TraesCS4A02G408100/TraesCS5A02G288300/TraesCS5B02G210600/TraesCS6A02G320100/TraesCS7A02G124700/TraesCS7A02G156100/TraesCS7A02G171000/TraesCS7A02G171100/TraesCS7A02G261800/TraesCS7B02G023400	14
GO:0006508	BP	proteolysis	141/5180	1679/59896	0.657204	0.922671	0.91593	TraesCS1A02G100600/TraesCS1A02G158800/TraesCS1A02G166100/TraesCS1A02G187300/TraesCS1A02G221400/TraesCS1A02G270700/TraesCS1A02G329200/TraesCS1A02G423200/TraesCS1A02G444700/TraesCS1B02G108000/TraesCS1B02G263100/TraesCS1B02G476600/TraesCS2A02G070200/TraesCS2A02G076000/TraesCS2A02G162500/TraesCS2A02G198100/TraesCS2A02G225100/TraesCS2A02G302200/TraesCS2A02G340100/TraesCS2A02G408900/TraesCS2A02G412400/…	141
GO:0043531	MF	ADP binding	141/5416	2399/62232	1	1	0.968094	TraesCS1A02G313300/TraesCS1A02G380000/TraesCS1A02G417000/TraesCS1A02G435700/TraesCS1B02G004600/TraesCS1B02G019000/TraesCS1B02G026300/TraesCS1B02G044100/TraesCS1B02G044200/TraesCS1B02G050000/TraesCS1B02G076500/TraesCS1B02G081600/TraesCS1B02G320500/TraesCS1B02G360400/TraesCS1B02G368000/TraesCS1B02G400800/TraesCS1B02G402100/TraesCS1B02G439400/TraesCS1B02G469500/TraesCS2A02G029900/TraesCS2A02G123500/…	141
GO:0000160	BP	phosphorelay signal transduction system	15/5180	231/59896	0.905004	0.978929	0.971777	TraesCS1B02G061500/TraesCS2A02G081900/TraesCS2B02G394900/TraesCS3A02G438300/TraesCS3B02G309100/TraesCS4B02G115100/TraesCS4B02G281000/TraesCS5A02G395900/TraesCS6A02G364400/TraesCS6A02G371700/TraesCS6B02G259700/TraesCS7A02G502300/TraesCS7B02G049000/TraesCSU02G060000/TraesCSU02G060100	15
GO:0000911	BP	cytokinesis by cell plate formation	15/5180	100/59896	0.0249622	0.698362	0.69326	TraesCS1A02G015400/TraesCS1B02G018900/TraesCS1B02G112600/TraesCS1B02G267200/TraesCS3A02G391300/TraesCS3B02G114200/TraesCS3B02G236700/TraesCS4A02G294900/TraesCS4B02G122700/TraesCS6A02G089500/TraesCS6A02G282800/TraesCS6B02G443600/TraesCS7A02G223100/TraesCS7B02G304900/TraesCS7B02G364500	15
GO:0006816	BP	calcium ion transport	15/5180	111/59896	0.0555057	0.781831	0.776118	TraesCS3B02G433500/TraesCS4B02G076800/TraesCS5A02G042800/TraesCS5A02G218000/TraesCS5A02G218400/TraesCS5A02G218600/TraesCS5A02G219800/TraesCS5B02G217700/TraesCS5B02G217800/TraesCS5B02G218900/TraesCS6A02G231100/TraesCS6B02G380800/TraesCS7A02G153800/TraesCS7A02G341200/TraesCS7B02G057800	15
GO:0006888	BP	endoplasmic reticulum to Golgi vesicle-mediated transport	15/5180	259/59896	0.966166	0.994332	0.987067	TraesCS2A02G001100/TraesCS3A02G056900/TraesCS3B02G015000/TraesCS3B02G385000/TraesCS5A02G171000/TraesCS5A02G288300/TraesCS5A02G428800/TraesCS5B02G430800/TraesCS5B02G533600/TraesCS6A02G167600/TraesCS6B02G244500/TraesCS7A02G065800/TraesCS7A02G261800/TraesCS7A02G454100/TraesCS7B02G170600	15
GO:0010087	BP	phloem or xylem histogenesis	15/5180	186/59896	0.649475	0.922671	0.91593	TraesCS1A02G171300/TraesCS1A02G370700/TraesCS1B02G234200/TraesCS1B02G389700/TraesCS2A02G417300/TraesCS2B02G436100/TraesCS2D02G594300/TraesCS3B02G114200/TraesCS4A02G294900/TraesCS5B02G177600/TraesCS5B02G517600/TraesCS6B02G275000/TraesCS7A02G263800/TraesCS7B02G204800/TraesCSU02G036700	15
GO:0010411	BP	xyloglucan metabolic process	15/5180	164/59896	0.449819	0.869129	0.862779	TraesCS1A02G195900/TraesCS1A02G396200/TraesCS1A02G420800/TraesCS2A02G089000/TraesCS2A02G433700/TraesCS2A02G434300/TraesCS2B02G059000/TraesCS2B02G455400/TraesCS3A02G308800/TraesCS4A02G172600/TraesCS4B02G383000/TraesCS6A02G408300/TraesCS6B02G454200/TraesCS7A02G427200/TraesCS7B02G242900	15
GO:0010928	BP	regulation of auxin mediated signaling pathway	15/5180	94/59896	0.0148615	0.635998	0.631351	TraesCS1A02G370700/TraesCS1B02G389700/TraesCS1B02G479400/TraesCS3A02G022700/TraesCS5A02G398200/TraesCS5B02G069200/TraesCS5B02G403300/TraesCS6A02G036500/TraesCS6A02G130800/TraesCS6A02G163400/TraesCS6B02G066900/TraesCS6B02G186500/TraesCS6B02G245800/TraesCS7A02G522900/TraesCS7B02G439900	15
GO:0015995	BP	chlorophyll biosynthetic process	15/5180	121/59896	0.0997743	0.790531	0.784755	TraesCS1A02G171000/TraesCS2A02G134000/TraesCS2A02G168600/TraesCS2A02G590600/TraesCS2B02G239200/TraesCS3A02G181400/TraesCS4A02G002800/TraesCS4A02G232400/TraesCS4B02G172500/TraesCS4B02G302400/TraesCS6A02G143300/TraesCS7A02G260800/TraesCS7B02G024500/TraesCS7B02G158800/TraesCS7D02G281200	15
GO:0016101	BP	diterpenoid metabolic process	15/5180	188/59896	0.665732	0.92295	0.916207	TraesCS2D02G023700/TraesCS3A02G062000/TraesCS3A02G062200/TraesCS4A02G097500/TraesCS5A02G472300/TraesCS5B02G287300/TraesCS5B02G485000/TraesCS5B02G485200/TraesCS6A02G130100/TraesCS6B02G158300/TraesCS6D02G024800/TraesCS7A02G086000/TraesCS7A02G136400/TraesCS7B02G108700/TraesCSU02G049000	15
GO:0042128	BP	nitrate assimilation	15/5180	162/59896	0.43062	0.863035	0.856729	TraesCS1A02G211000/TraesCS1A02G257900/TraesCS1A02G308900/TraesCS1B02G225000/TraesCS3B02G454100/TraesCS4B02G178400/TraesCS5A02G537100/TraesCS6A02G033100/TraesCS6A02G333900/TraesCS6B02G046700/TraesCS7A02G078500/TraesCS7A02G121700/TraesCS7A02G365100/TraesCS7B02G020200/TraesCS7B02G020500	15
GO:1990961	BP	xenobiotic detoxification by transmembrane export across the plasma membrane	15/5180	207/59896	0.797674	0.945609	0.9387	TraesCS1B02G369300/TraesCS2A02G222300/TraesCS2A02G399900/TraesCS2B02G163300/TraesCS2B02G229100/TraesCS2B02G247700/TraesCS2B02G612900/TraesCS3A02G265100/TraesCS3B02G039300/TraesCS3B02G298700/TraesCS3B02G563400/TraesCS4A02G350200/TraesCS4B02G128600/TraesCS7A02G230200/TraesCS7B02G196000	15
GO:2000280	BP	regulation of root development	15/5180	218/59896	0.854624	0.963015	0.955979	TraesCS2B02G571300/TraesCS3A02G232600/TraesCS3B02G337300/TraesCS3B02G543700/TraesCS3B02G544200/TraesCS4A02G027500/TraesCS4B02G299400/TraesCS5B02G464400/TraesCS6A02G145200/TraesCS6A02G157300/TraesCS6A02G383000/TraesCS6B02G173400/TraesCS6B02G422100/TraesCS7A02G234800/TraesCS7B02G061400	15
GO:0003684	MF	damaged DNA binding	15/5416	119/62232	0.0932625	0.738448	0.714887	TraesCS1A02G088200/TraesCS1B02G473400/TraesCS2A02G022000/TraesCS2A02G289600/TraesCS2A02G364000/TraesCS3A02G210100/TraesCS3A02G408100/TraesCS4A02G319800/TraesCS4B02G080200/TraesCS5B02G159900/TraesCS5B02G211100/TraesCS5B02G559300/TraesCS6A02G373400/TraesCS7B02G113500/TraesCS7B02G319400	15
GO:0004693	MF	cyclin-dependent protein serine/threonine kinase activity	15/5416	152/62232	0.344465	0.826354	0.799989	TraesCS1B02G119600/TraesCS1B02G183800/TraesCS1B02G401500/TraesCS2B02G030600/TraesCS3A02G080000/TraesCS3B02G166600/TraesCS3B02G206800/TraesCS4A02G054300/TraesCS4B02G250600/TraesCS5A02G255500/TraesCS5B02G144100/TraesCS6B02G296700/TraesCS7A02G342900/TraesCS7B02G215400/TraesCS7B02G240100	15
GO:0005085	MF	guanyl-nucleotide exchange factor activity	15/5416	198/62232	0.74903	0.915033	0.885838	TraesCS1A02G071200/TraesCS2A02G456700/TraesCS3A02G319000/TraesCS3A02G512900/TraesCS3B02G114200/TraesCS3B02G304200/TraesCS3B02G608200/TraesCS4A02G067400/TraesCS4A02G294900/TraesCS5A02G041800/TraesCS5B02G111700/TraesCS5B02G530100/TraesCS6B02G366800/TraesCS6B02G421000/TraesCS7A02G454100	15
GO:0005096	MF	GTPase activator activity	15/5416	269/62232	0.978948	0.993842	0.962132	TraesCS1A02G223800/TraesCS1B02G299800/TraesCS2B02G057200/TraesCS2B02G099700/TraesCS3A02G517400/TraesCS4A02G098400/TraesCS4A02G188900/TraesCS4A02G197900/TraesCS4B02G380100/TraesCS5B02G126700/TraesCS5B02G179900/TraesCS5B02G530100/TraesCS6A02G394700/TraesCS7A02G263800/TraesCS7A02G454100	15
GO:0005262	MF	calcium channel activity	15/5416	121/62232	0.103799	0.739598	0.716	TraesCS3B02G306700/TraesCS5A02G042800/TraesCS5A02G218000/TraesCS5A02G218400/TraesCS5A02G218600/TraesCS5A02G219800/TraesCS5A02G374200/TraesCS5B02G217700/TraesCS5B02G217800/TraesCS5B02G218900/TraesCS6B02G380800/TraesCS7A02G153800/TraesCS7A02G341200/TraesCS7B02G057800/TraesCS7B02G161600	15
GO:0016413	MF	O-acetyltransferase activity	15/5416	160/62232	0.421111	0.826354	0.799989	TraesCS1A02G046400/TraesCS1A02G133900/TraesCS1B02G059900/TraesCS1B02G147300/TraesCS2A02G078900/TraesCS2A02G230000/TraesCS2A02G359600/TraesCS3B02G263400/TraesCS3B02G264000/TraesCS4B02G380700/TraesCS5A02G473200/TraesCS5B02G495100/TraesCS7A02G210800/TraesCS7B02G117500/TraesCS7B02G450700	15
GO:0016538	MF	cyclin-dependent protein serine/threonine kinase regulator activity	15/5416	123/62232	0.115032	0.739598	0.716	TraesCS1B02G321000/TraesCS1D02G134100/TraesCS2A02G253300/TraesCS2B02G234800/TraesCS4A02G051300/TraesCS4B02G253100/TraesCS4B02G257900/TraesCS4B02G321100/TraesCS5A02G057600/TraesCS5A02G247000/TraesCS5A02G491000/TraesCS5B02G243900/TraesCS5B02G244100/TraesCS6A02G367200/TraesCS7A02G229300	15
GO:0031386	MF	protein tag activity	15/5416	199/62232	0.75576	0.917089	0.887828	TraesCS2A02G142700/TraesCS2A02G408200/TraesCS2A02G458800/TraesCS2B02G107600/TraesCS3A02G217300/TraesCS4B02G133400/TraesCS5A02G196700/TraesCS5B02G222800/TraesCS6A02G119700/TraesCS6A02G136700/TraesCS7A02G105500/TraesCS7A02G466500/TraesCS7B02G354000/TraesCS7B02G366700/TraesCS7B02G366800	15
GO:0042277	MF	peptide binding	15/5416	155/62232	0.372976	0.826354	0.799989	TraesCS1A02G006500/TraesCS1A02G006800/TraesCS1A02G103900/TraesCS1B02G480300/TraesCS1D02G002700/TraesCS4A02G445500/TraesCS4B02G007400/TraesCS4B02G020000/TraesCS5A02G254600/TraesCS5A02G334900/TraesCS5A02G335000/TraesCS5B02G151500/TraesCS5B02G334300/TraesCS6A02G102700/TraesCS7A02G234800	15
GO:0048038	MF	quinone binding	15/5416	195/62232	0.728118	0.91347	0.884325	TraesCS1B02G385800/TraesCS1B02G405500/TraesCS2A02G264700/TraesCS2B02G405600/TraesCS2D02G557200/TraesCS3A02G287600/TraesCS3A02G430100/TraesCS3A02G502300/TraesCS3B02G189000/TraesCS3B02G459500/TraesCS4A02G141200/TraesCS4A02G155500/TraesCS4B02G282700/TraesCS5A02G108400/TraesCS7B02G395600	15
GO:0000932	CC	P-body	15/5421	177/62627	0.573074	0.90979	0.90979	TraesCS1B02G254400/TraesCS2A02G284300/TraesCS3A02G378200/TraesCS3A02G379700/TraesCS3B02G205600/TraesCS4A02G079000/TraesCS4A02G281500/TraesCS4A02G300300/TraesCS4B02G013500/TraesCS4B02G117300/TraesCS5A02G295700/TraesCS5B02G295200/TraesCS5B02G329500/TraesCS6A02G236800/TraesCS6B02G349400	15
GO:0005765	CC	lysosomal membrane	15/5421	116/62627	0.0759891	0.831973	0.831973	TraesCS2A02G166700/TraesCS2A02G291000/TraesCS2A02G404700/TraesCS4A02G020100/TraesCS4A02G054400/TraesCS4B02G076800/TraesCS4B02G250500/TraesCS5A02G063700/TraesCS5A02G074000/TraesCS6B02G451100/TraesCS6B02G465300/TraesCS7A02G285700/TraesCS7B02G025300/TraesCS7B02G076700/TraesCS7B02G489700	15
GO:0005819	CC	spindle	15/5421	184/62627	0.634188	0.927653	0.927653	TraesCS1A02G306100/TraesCS1A02G314000/TraesCS1B02G124800/TraesCS1B02G267200/TraesCS4A02G058600/TraesCS5A02G179700/TraesCS5A02G232100/TraesCS5B02G082300/TraesCS5B02G230400/TraesCS5B02G406600/TraesCS6A02G089500/TraesCS6A02G282800/TraesCS7A02G065800/TraesCS7A02G223100/TraesCS7B02G304900	15
GO:0032040	CC	small-subunit processome	15/5421	175/62627	0.554899	0.892854	0.892854	TraesCS1A02G379300/TraesCS2B02G282300/TraesCS3A02G334700/TraesCS3B02G277800/TraesCS3B02G330100/TraesCS4A02G072500/TraesCS4A02G133700/TraesCS4B02G070900/TraesCS5A02G049800/TraesCS5B02G077600/TraesCS6A02G195300/TraesCS7B02G238400/TraesCS7B02G356300/TraesCS7B02G382200/TraesCS7B02G423400	15
GO:0080008	CC	Cul4-RING E3 ubiquitin ligase complex	15/5421	161/62627	0.422392	0.8643	0.8643	TraesCS1A02G033000/TraesCS1A02G255000/TraesCS2A02G196900/TraesCS2A02G566600/TraesCS2D02G576800/TraesCS3A02G250900/TraesCS3B02G236700/TraesCS3B02G280400/TraesCS4A02G002000/TraesCS4B02G144300/TraesCS5A02G195000/TraesCS5A02G425300/TraesCS5A02G493700/TraesCS7A02G534500/TraesCS7B02G451600	15
GO:0005730	CC	nucleolus	150/5421	1400/62627	0.00404075	0.667541	0.667541	TraesCS1A02G071200/TraesCS1A02G086600/TraesCS1A02G109500/TraesCS1A02G143400/TraesCS1A02G445700/TraesCS1B02G049300/TraesCS1B02G166100/TraesCS1B02G178100/TraesCS1B02G240000/TraesCS1B02G341700/TraesCS1D02G040100/TraesCS2A02G097100/TraesCS2A02G097800/TraesCS2A02G108900/TraesCS2A02G110500/TraesCS2A02G113100/TraesCS2A02G128700/TraesCS2A02G147400/TraesCS2A02G151800/TraesCS2A02G155100/TraesCS2A02G184000/…	150
GO:0000976	MF	transcription cis-regulatory region binding	153/5416	1637/62232	0.185652	0.739598	0.716	TraesCS1A02G072600/TraesCS1A02G171300/TraesCS1A02G252600/TraesCS1A02G263100/TraesCS1A02G266300/TraesCS1A02G301000/TraesCS1A02G354900/TraesCS1A02G370700/TraesCS1A02G410500/TraesCS1A02G411100/TraesCS1B02G037200/TraesCS1B02G225500/TraesCS1B02G235100/TraesCS1B02G243100/TraesCS1B02G272800/TraesCS1B02G273700/TraesCS1B02G277300/TraesCS1B02G366800/TraesCS1B02G389700/TraesCS1B02G415900/TraesCS1B02G420500/…	153
GO:0030246	MF	carbohydrate binding	159/5416	1349/62232	6.03791e-05	0.0466126	0.0451254	TraesCS1A02G014500/TraesCS1A02G014900/TraesCS1A02G015000/TraesCS1A02G016000/TraesCS1A02G016100/TraesCS1A02G052100/TraesCS1A02G100300/TraesCS1A02G363600/TraesCS1A02G409900/TraesCS1A02G432000/TraesCS1B02G019500/TraesCS1B02G157300/TraesCS1B02G251700/TraesCS1B02G270300/TraesCS1B02G309800/TraesCS1B02G323100/TraesCS1B02G380100/TraesCS1B02G380700/TraesCS2A02G053100/TraesCS2A02G057000/TraesCS2A02G101600/…	159
GO:0006515	BP	protein quality control for misfolded or incompletely synthesized proteins	16/5180	141/59896	0.159938	0.790531	0.784755	TraesCS1B02G312700/TraesCS1B02G392400/TraesCS1B02G476600/TraesCS2B02G416200/TraesCS3B02G093700/TraesCS4A02G046500/TraesCS4A02G348700/TraesCS5B02G019400/TraesCS5B02G522500/TraesCS5B02G523600/TraesCS5B02G523700/TraesCS6A02G206000/TraesCS6A02G402300/TraesCS6B02G177500/TraesCS6B02G327400/TraesCS6B02G444400	16
GO:0006897	BP	endocytosis	16/5180	162/59896	0.326907	0.844641	0.838469	TraesCS2A02G166700/TraesCS2A02G404700/TraesCS2B02G461300/TraesCS2B02G572600/TraesCS3A02G224500/TraesCS3A02G275100/TraesCS3B02G114200/TraesCS4A02G165400/TraesCS4A02G294900/TraesCS4B02G157800/TraesCS4B02G170500/TraesCS4B02G268600/TraesCS5B02G000400/TraesCS5B02G433300/TraesCS6A02G378000/TraesCS7A02G263800	16
GO:0006974	BP	DNA damage response	16/5180	208/59896	0.723555	0.933701	0.926879	TraesCS1B02G342800/TraesCS2B02G137400/TraesCS2B02G321700/TraesCS3A02G217600/TraesCS3A02G486900/TraesCS4B02G037200/TraesCS4B02G099800/TraesCS4B02G250600/TraesCS5B02G366300/TraesCS6A02G324400/TraesCS6B02G000300/TraesCS6B02G110000/TraesCS6B02G354800/TraesCS7A02G376800/TraesCS7A02G529900/TraesCS7B02G319400	16
[truncated: 2,572 more rows]
